# Supplementary material for: PRICKLE3 protects VANGL proteins from CK1-mediated phosphorylation and RNF43-mediated degradation
Source: Commun Biol. 2025 Dec 27;9:142. doi: 10.1038/s42003-025-09422-9 (PMC12859043; doi:10.1038/s42003-025-09422-9)
Supplement: Supplementary file 3 — Supplementary_Data_1-10 [file 42003_2025_9422_MOESM3_ESM.xlsx]

## Sheet: Description
Supplementary tables
Table 1	Table with log2 transformed, normalized and imputed MaxLFQ protein intensities, results of limma test for each PRICKLE-control comparison.
Table 2	Upregulated preys for individual PRICKLE isoforms.
Table 3	UpSet plot background table
Table 4	Human Cell Map localization of individual preys. Columns starting with "Up_" denote whether the protein was upregulated (1) or not (0) in particular PRICKLE-control comparison.
Table 5	Interactors specific to the individual PRICKLE proteins
Table 6	Metascape analysis of interactors specific to PRICKLE1
Table 7	Metascape analysis of interactors specific to PRICKLE2
Table 8	Metascape analysis of interactors specific to PRICKLE3
Table 9	REPRINT results
Table 10	The cell lines used in this study.
Table 11	Plasmids used in this study
Table 12	Antibodies used in this study
Table 13	Transitions list

## Sheet: SD 1
UniProt_Entry	UniProt_Gene Names (primary)	1_REP2_CTRL	2_REP2_PRK1	3_REP2_PRK2	4_REP2_PRK3	5_REP3_CTRL	6_REP3_PRK1	7_REP3_PRK2	8_REP3_PRK3	9_REP4_CTRL	10_REP4_PRK1	11_REP4_PRK2	12_REP4_PRK3	13_REP5_CTRL	14_REP5_PRK1	15_REP5_PRK2	16_REP5_PRK3	17_REP6_CTRL	18_REP6_PRK1	19_REP6_PRK2	20_REP6_PRK3	PRK1-CTRL.logFC	PRK1-CTRL.P.Value	PRK1-CTRL.adj.P.Val	PRK2-CTRL.logFC	PRK2-CTRL.P.Value	PRK2-CTRL.adj.P.Val	PRK3-CTRL.logFC	PRK3-CTRL.P.Value	PRK3-CTRL.adj.P.Val
A0AV96	RBM47	14.204	18.2407	18.6131	18.5595	20.9542	18.0385	17.9033	18.1421	14.9664	18.5088	18.3324	18.7856	21.2428	18.0856	17.467	18.0606	13.8631	18.4705	18.2692	18.9145	1.22273	0.287711	0.343897	1.07091	0.350041	0.39775	1.44635	0.211313	0.257045
A0AVF1	IFT56	18.8122	18.6295	18.7038	18.4795	18.3322	19.3231	19.7649	19.6098	18.5532	19.2427	19.6415	19.3656	18.8787	19.2727	19.0695	19.3101	18.217	19.2988	19.9363	19.0786	0.594703	0.0282735	0.0436988	0.864561	0.00271741	0.00481683	0.610076	0.0248966	0.0379117
A0AVI4	TMEM129	15.5148	17.4656	17.4479	17.3602	16.2713	17.9968	17.9585	18.2276	18.0642	17.7956	17.3558	18.4004	16.5967	17.8664	17.798	18.2127	16.3438	17.8873	17.5976	18.0672	1.24421	0.0012729	0.00281165	1.07341	0.0040942	0.00697038	1.49548	0.000227683	0.00056133
A0AVK6	E2F8	21.2678	22.1102	22.5997	22.3441	21.711	22.0354	15.8488	22.7756	21.2023	22.341	22.9216	22.4621	22.0674	23.0143	23.6923	22.8803	21.0973	22.0694	15.1908	15.563	0.844891	0.593085	0.647375	-1.41853	0.373016	0.420728	-0.264131	0.866854	0.887917
A0AVT1	UBA6	18.8716	18.7148	18.5445	18.2104	19.02	16.3345	18.5546	18.1671	18.7173	18.0935	18.0593	18.2619	18.7996	15.9675	16.5329	18.4613	18.9845	18.3164	18.1296	18.2024	-1.39326	0.0064775	0.0117534	-0.914418	0.0587731	0.0789887	-0.61795	0.189762	0.234403
A0FGR8	ESYT2	21.0602	21.1775	21.2615	21.6704	21.3156	21.482	21.6979	21.9368	21.2028	21.2325	21.4165	21.7994	21.1962	21.5502	21.7814	21.8984	21.104	21.326	21.3954	21.5924	0.177902	0.193898	0.242211	0.334789	0.0204074	0.0299777	0.603715	0.00022276	0.000551995
A0JNW5	BLTP3B	21.2866	23.1165	21.1915	21.7104	22.0636	22.2403	19.9895	21.1242	21.1079	22.3059	20.9454	21.3335	21.6704	21.9919	19.64	20.3	21.665	22.4256	20.7631	21.258	0.857355	0.0130755	0.0220168	-1.0528	0.00330601	0.00574167	-0.413477	0.201447	0.246648
A0MZ66	SHTN1	22.9018	21.8845	21.132	21.0584	23.3001	21.03	20.1069	20.0197	22.5752	21.029	20.6093	20.1312	22.8815	20.5651	19.1363	19.6111	23.1807	20.992	20.3357	20.2616	-1.86776	1.89862e-05	7.63786e-05	-2.70384	1.3148e-07	9.06152e-07	-2.75146	1.01668e-07	7.87305e-07
A0PJW6	TMEM223	17.3977	18.0211	18.4329	16.8703	17.0951	18.5973	18.2025	18.6135	18.0676	18.4109	18.5193	18.9691	17.949	18.5446	19.3549	18.349	17.4759	18.76	19.1285	18.5633	0.86971	0.0161734	0.0266045	1.13059	0.00283745	0.00500883	0.675996	0.0540599	0.0759825
A1L020	MEX3A	18.0703	18.0814	17.8773	17.9042	18.3206	17.5532	16.3405	17.7381	18.0541	17.6989	17.5149	17.8953	18.2625	17.3774	16.1242	17.6116	18.1956	17.546	17.4244	17.8707	-0.529246	0.0591833	0.08427	-1.12438	0.00043836	0.00093782	-0.376656	0.169088	0.211793
A1L0T0	ILVBL	20.9585	21.5878	22.0545	21.8132	21.2408	22.0905	22.4095	22.5171	20.9665	21.7559	22.1304	22.1822	21.2942	22.1646	22.6273	22.5646	20.8627	21.6592	22.278	21.9321	0.787048	0.000318545	0.000837423	1.2354	1.57528e-06	7.07724e-06	1.13733	4.71102e-06	1.9223e-05
A1L170	C1orf226	18.8886	21.1476	20.0025	21.3538	19.8775	20.929	16.4909	20.9582	18.8197	20.5259	19.9981	21.1804	19.5848	20.777	18.7482	20.5363	19.1817	20.9574	19.8668	20.8723	1.59692	0.00409617	0.00781628	-0.249159	0.615214	0.658623	1.70973	0.00244283	0.00465101
A1L390	PLEKHG3	18.0608	19.504	18.5638	19.3852	18.8977	18.5047	16.2169	18.5561	17.9305	18.8947	18.6529	19.2731	18.362	18.54	17.0095	18.1425	18.6179	19.4915	18.4031	18.8857	0.613176	0.154174	0.197832	-0.604572	0.159721	0.195839	0.474733	0.264627	0.313737
A1L3X0	ELOVL7	16.1018	14.8469	16.4028	15.7454	14.9245	16.3605	16.2424	15.7665	15.4319	16.524	16.6022	16.7104	15.2728	16.51	17.0407	16.8669	15.125	15.4146	17.0998	15.2647	0.559983	0.137304	0.178054	1.30638	0.00188367	0.0034556	0.699587	0.0677425	0.0928783
A1X283	SH3PXD2B	20.4656	20.7648	20.2563	19.8977	20.903	20.5578	19.9015	20.1018	20.4076	20.3491	19.677	19.8752	20.5556	20.733	19.6632	20.0314	20.6986	20.609	19.984	19.7077	-0.00332855	0.98207	0.98652	-0.709663	0.000119492	0.000289705	-0.683343	0.000177984	0.000453366
A1XBS5	CIBAR1	17.3579	16.1892	15.0773	15.6761	16.4657	16.7621	15.8597	16.0898	17.3349	16.3283	15.5292	15.5364	14.6483	16.1315	16.0778	16.5122	17.2295	16.6144	14.8314	16.4748	-0.202181	0.631539	0.682751	-1.13217	0.0135376	0.0206672	-0.54939	0.201338	0.246648
A2RRP1	NBAS	17.9773	18.6259	18.896	18.8446	19.2726	18.3603	18.6179	18.7478	17.9503	18.5273	18.9552	18.8233	19.1362	18.6254	18.9809	18.4695	18.0895	18.7527	18.9207	18.8115	0.0931472	0.687755	0.734898	0.388959	0.105021	0.133899	0.254168	0.279557	0.329155
A2RTX5	TARS3	16.8122	16.0867	18.744	18.8565	16.5786	14.1976	15.1378	14.6107	17.1731	18.2706	16.9564	18.3474	17.7173	16.6112	16.2282	16.1271	17.0401	18.3987	15.0303	18.2813	-0.351288	0.693884	0.739995	-0.644901	0.472189	0.521307	0.180347	0.839616	0.865497
A2RUB1	MEIOC	19.1594	23.3138	21.4108	21.7216	19.2426	22.2545	20.3121	20.9018	18.95	22.2389	21.0067	20.9793	18.6563	21.7743	19.6345	20.4433	19.3478	22.2583	20.9319	21.1488	3.29671	4.90605e-09	8.24932e-08	1.58794	0.000100101	0.00024781	1.96771	8.058e-06	3.05286e-05
A2RUB6	CCDC66	16.1699	18.1107	17.3936	16.8198	16.0884	16.7173	15.5695	15.8191	15.7134	17.0787	17.0808	15.9061	16.6796	15.8399	17.5519	16.364	16.586	17.0357	16.5578	16.8921	0.708991	0.0899447	0.122589	0.583238	0.157807	0.193612	0.112752	0.77909	0.813614
A2RUC4	TYW5	18.7651	19.4521	19.9648	18.9607	18.9902	19.6006	20.3969	19.8493	18.9606	19.5801	20.2513	19.5411	19.3797	19.862	20.9755	19.8239	18.7396	19.6764	20.5896	19.3929	0.667225	0.00357865	0.00697098	1.46859	7.07398e-07	3.60996e-06	0.546543	0.0134455	0.0216882
A2RUS2	DENND3	15.2226	16.7863	16.013	16.0343	16.4841	16.9842	15.6217	16.9749	15.2186	16.9464	16.332	14.7777	16.3568	16.3906	15.8801	16.7955	15.6265	16.6756	16.1789	14.6701	0.974915	0.0231664	0.0364932	0.223409	0.577164	0.622798	0.0687828	0.863182	0.884761
A2VDJ0	TMEM131L	14.9799	16.6042	17.506	17.613	15.5599	16.0762	16.054	16.9067	14.9267	16.3294	16.7487	17.6172	14.7267	16.4067	15.9929	16.3459	15.3704	16.6145	16.6941	17.3938	1.29345	0.000250224	0.000679969	1.4864	5.65877e-05	0.000150348	2.06257	9.11731e-07	4.78897e-06
A3KMH1	VWA8	17.4958	18.4804	18.5448	18.2624	18.4143	18.5918	18.8357	19.1843	17.4641	18.6872	18.6801	19.0095	18.456	18.8634	19.0015	19.3556	17.6785	18.3717	18.511	18.8701	0.697153	0.00646626	0.0117401	0.812855	0.00207969	0.00378159	1.03462	0.000232191	0.000570798
A3KN83	SBNO1	21.0108	19.1409	19.1211	19.2971	21.1999	18.5864	18.0436	18.4571	20.9284	18.9495	19.1274	18.9243	20.7838	18.9354	18.4748	18.9052	21.169	19.1388	18.782	18.8775	-2.06818	5.67722e-09	9.18482e-08	-2.3086	9.79444e-10	1.82079e-08	-2.12613	3.66821e-09	5.83987e-08
A4D1E9	GTPBP10	18.0121	16.4827	17.0849	17.5923	17.658	15.4153	16.3951	15.9316	18.0005	17.462	16.8036	16.2496	18.0315	17.3674	15.8795	16.7229	18.0163	18.6006	15.7151	16.0203	-0.878082	0.0673296	0.0948317	-1.56802	0.00265287	0.0047108	-1.44035	0.00497947	0.00880565
A4D1P6	WDR91	16.8796	15.6541	16.3317	16.9039	17.5828	16.4068	16.4504	15.2521	17.2322	15.6443	16.5247	15.817	16.711	15.8152	15.9584	14.7722	17.4733	16.2517	16.4437	16.4342	-1.22139	0.00112117	0.0025221	-0.834016	0.0166984	0.0250305	-1.33991	0.000483393	0.00109152
A4D1U4	DENND11	16.6465	18.232	18.7905	18.8329	16.8499	18.6188	18.9412	18.5996	16.9349	18.0529	18.6655	18.8095	17.7662	18.8656	18.4036	18.9062	17.0011	18.1583	18.9501	18.8022	1.3458	2.35015e-06	1.30744e-05	1.71045	7.93205e-08	6.0332e-07	1.75036	5.62061e-08	4.94779e-07
A4FU69	EFCAB5	21.0103	22.5595	16.8268	16.6696	22.3746	16.2298	16.3837	16.2292	21.2538	15.7248	16.2344	16.4414	22.1555	16.1566	17.3304	16.2895	21.4427	15.7113	15.5042	15.7522	-4.37096	0.000157043	0.000459237	-5.1915	2.27846e-05	6.76195e-05	-5.37101	1.51107e-05	5.25278e-05
A5PLN9	TRAPPC13	20.1311	20.6463	20.5673	19.8874	19.81	20.135	20.7501	20.1983	20.0664	20.4371	20.2842	20.0152	20.0125	20.4637	20.7212	20.1237	20.1244	20.4311	20.6669	20.2749	0.393736	0.00846941	0.0149375	0.56903	0.00045133	0.000963846	0.0709974	0.601424	0.648912
A5YKK6	CNOT1	20.1919	22.5136	21.9728	21.1726	21.1606	21.614	20.5949	20.3133	20.003	21.8567	21.5976	20.5111	20.8785	21.4567	20.288	19.9004	20.445	21.8842	21.3131	20.5763	1.32923	0.000601335	0.00145791	0.617475	0.0705649	0.0934104	-0.0410789	0.899771	0.916303
A6H8Y1	BDP1	17.3222	15.7725	15.9381	15.9763	18.4974	16.1251	16.186	14.851	17.2505	15.8419	16.733	18.1537	18.1509	16.0698	15.4847	16.6072	17.1367	15.158	15.9586	15.8303	-1.87806	0.000531419	0.00130962	-1.61144	0.00202288	0.00368838	-1.38782	0.00614156	0.0106468
A6ND36	FAM83G	18.5101	21.0405	19.9383	19.0596	18.046	20.3052	19.0029	18.234	18.3821	20.3873	19.3957	18.3245	18.1067	20.2525	17.8478	17.9272	18.2484	20.4887	19.2639	18.3901	2.23618	4.68193e-07	3.41781e-06	0.831054	0.0113757	0.017623	0.128434	0.668949	0.712895
A6NDU8	RIMOC1	16.1919	15.8738	16.9951	16.0242	16.0528	14.9026	16.2218	15.718	16.342	16.4516	15.8652	15.5872	15.9218	14.7496	16.5476	15.9533	16.495	16.4244	15.6633	15.286	-0.520286	0.121912	0.160494	0.0579133	0.858736	0.8772	-0.486958	0.146092	0.18563
A6NED2	RCCD1	16.7643	17.1932	17.6045	16.6946	16.4573	17.6889	16.2938	16.6376	16.9965	18.0171	17.6466	17.8749	17.1098	18.1101	17.9825	17.7614	16.8569	17.5322	17.6948	17.4271	0.871338	0.010409	0.0178919	0.607461	0.0618005	0.0826307	0.442178	0.164524	0.206596
A6NEL2	SOWAHB	19.8625	18.8452	15.8345	16.4014	20.7341	15.7019	18.1198	15.6605	19.6357	17.0346	14.8048	15.3228	20.393	15.8119	17.9159	15.6825	19.4077	14.6186	16.449	15.5435	-3.60417	3.67118e-05	0.000133111	-3.38182	7.55817e-05	0.000193336	-4.28448	4.37072e-06	1.81318e-05
A6NFI3	ZNF316	16.2695	16.8096	15.9774	16.3717	16.7182	16.7092	16.2333	14.906	15.8014	15.6502	15.6765	16.4776	16.4544	16.8958	15.6331	14.8978	16.0252	15.3307	15.3696	16.2266	0.0253156	0.945156	0.957472	-0.475775	0.206119	0.246964	-0.4778	0.204279	0.24935
A6NGB9	WIPF3	18.1859	17.1627	16.1071	16.5918	17.9325	14.5557	15.5901	16.1657	18.0656	16.7961	15.3935	14.6169	17.7562	16.0302	15.6776	15.1307	18.3119	15.4172	14.5288	16.6411	-2.05803	0.000267814	0.000719864	-2.59103	2.11522e-05	6.33403e-05	-2.22117	0.000121503	0.000321538
A6NGC4	TLCD2	17.4233	18.2316	18.3247	17.5519	17.6854	19.4616	20.1854	19.578	17.741	18.7411	19.0765	19.2956	18.4572	20.0496	20.5076	19.6303	16.5317	19.0065	19.1827	18.2892	1.53034	0.00517768	0.00961638	1.88763	0.000986841	0.0019387	1.30127	0.0145631	0.0233255
A6NHR9	SMCHD1	21.4094	20.6667	20.9438	20.9032	22.4784	20.6286	21.1611	21.2344	21.2314	20.2196	20.9689	21.0173	22.0465	20.631	21.3319	21.1266	21.7432	20.5424	21.0295	20.8505	-1.24411	4.19044e-06	2.12396e-05	-0.694717	0.00201124	0.0036694	-0.755361	0.000993029	0.00207479
A6NI28	ARHGAP42	16.3692	18.1554	17.1503	17.2794	16.9579	17.592	16.8903	16.535	16.3756	17.5079	16.7434	16.5846	15.7149	17.9052	16.1566	16.0953	16.7845	16.9326	16.557	16.5081	1.1782	0.000407019	0.00103633	0.259124	0.355896	0.403483	0.160049	0.565693	0.615897
A6NKD9	CCDC85C	18.6533	20.3948	19.837	20.4839	18.3488	19.0456	18.3536	19.9449	18.477	19.8062	19.3245	20.058	17.8141	18.8617	15.6561	19.5811	18.4589	19.4334	19.2236	20.0487	1.1579	0.0485681	0.070548	0.12853	0.817195	0.842385	1.67289	0.00673871	0.0115914
A6NNY8	USP27X	15.1217	15.4018	15.6982	14.6635	14.9489	15.915	17.1418	16.3481	14.4257	15.4758	16.1783	16.2144	15.4246	17.0284	17.4316	15.5509	14.6315	11.5191	15.201	15.9713	0.157538	0.829258	0.858368	1.41971	0.0639273	0.0852269	0.839163	0.258834	0.307783
A7E2V4	ZSWIM8	17.9367	19.369	19.5227	20.6232	18.7372	19.9366	19.7156	20.8566	17.8088	19.6128	19.9218	20.9096	18.7207	20.0033	19.8916	20.7281	18.3245	19.5411	19.6844	20.5781	1.387	6.03023e-07	4.20711e-06	1.44169	3.48969e-07	2.0222e-06	2.43355	9.81658e-11	3.31989e-09
A7KAX9	ARHGAP32	17.7218	21.028	20.0043	20.8151	18.8706	20.1961	19.3294	20.5037	17.2944	20.1322	19.8224	20.3505	18.4422	20.143	19.2753	20.3311	18.556	20.3175	19.6509	20.5029	2.18634	1.19925e-07	1.10783e-06	1.43946	3.12046e-05	8.93308e-05	2.32365	4.84305e-08	4.44639e-07
A7MCY6	TBKBP1	14.7371	16.7927	16.2401	14.7656	15.6144	16.5396	16.7536	16.7021	14.8984	16.2926	16.9685	16.0712	15.5516	15.1889	16.2557	16.6074	15.7045	16.4668	16.0423	16.1452	0.954881	0.0143959	0.0239505	1.15083	0.00428643	0.0072605	0.757065	0.0457768	0.0652119
A8CG34	POM121C	20.1318	19.8822	20.2044	19.2873	20.7567	18.2993	19.1679	19.6441	20.2837	19.2644	19.558	18.2286	19.9868	17.9325	18.921	19.2279	20.5389	18.946	19.2508	18.7551	-1.47468	0.000385091	0.000988487	-0.919132	0.014486	0.0219806	-1.31095	0.00113467	0.00233969
A8MT69	CENPX	20.1845	17.77	16.4501	15.1522	19.7173	15.2843	16.1546	17.0421	20.3063	18.315	15.1332	16.6834	20.103	16.5207	16.6727	15.661	20.0668	18.0704	18.3673	17.8637	-2.88349	0.000165148	0.000478497	-3.51997	1.73584e-05	5.32586e-05	-3.59508	1.34135e-05	4.73147e-05
A8MU93	C17orf100	17.7808	18.1159	17.9028	17.6483	17.3968	15.0056	15.8586	17.5729	17.8204	15.0542	17.6563	17.621	17.4065	16.575	16.9939	16.9291	17.5856	16.9338	17.8449	17.3341	-1.26111	0.018027	0.0293233	-0.346732	0.484275	0.532979	-0.176963	0.719763	0.758806
A8MVW0	FAM171A2	18.361	18.4681	17.5233	17.9874	17.3814	16.7865	15.25	17.9119	18.007	17.4741	16.2708	18.1749	17.5375	17.4689	18.048	15.8864	17.9815	17.5929	18.2141	17.7796	-0.29558	0.576051	0.631399	-0.792469	0.143952	0.178258	-0.305638	0.563253	0.61347
A8MXV4	NUDT19	19.9576	20.7142	21.3112	21.0141	20.0476	21.6265	22.0002	21.8728	19.8109	21.3189	21.1517	21.407	20.6166	21.8308	21.8758	22.0504	19.5954	21.0372	21.3345	21.1506	1.29992	9.29007e-05	0.000291982	1.52907	1.41434e-05	4.46531e-05	1.49334	1.88567e-05	6.40252e-05
B2RTY4	MYO9A	17.4905	19.3581	18.5825	19.0521	18.6836	18.2783	17.4378	18.2051	17.278	18.3859	18.2504	18.0862	18.4185	18.2467	17.0371	17.6821	18.0019	18.4806	18.0756	18.3088	0.575399	0.104611	0.140122	-0.0978132	0.774902	0.804424	0.292341	0.396916	0.451957
B3KNS4	ERVK3-1	18.1295	17.0147	15.1777	15.1533	17.9516	16.0086	16.7107	15.7347	18.1973	16.8622	16.267	16.3652	15.9771	15.8759	16.9724	16.5277	17.8919	15.8259	16.6084	15.7602	-1.31202	0.00635623	0.0115614	-1.28223	0.00741115	0.011916	-1.72126	0.000741717	0.00160286
B8ZZ34	SHISA8	15.3913	19.5118	16.0047	19.1472	14.9003	19.411	16.9423	19.3184	15.0848	19.1955	16.6783	19.2531	15.9445	19.1071	16.6343	18.4498	15.2678	19.045	17.1628	19.4669	3.93637	1.4641e-12	1.36939e-10	1.36675	1.57672e-05	4.91064e-05	3.80934	2.58025e-12	2.20648e-10
C9JLW8	MCRIP1	24.1223	22.1781	21.6941	21.3379	22.8799	21.8642	21.1042	21.2272	24.1349	22.2965	21.6429	21.7772	22.976	21.6667	21.0534	20.5358	23.9276	22.3101	21.2817	21.7844	-1.54503	3.23504e-05	0.000120204	-2.25288	2.27386e-07	1.4105e-06	-2.27565	1.96574e-07	1.34019e-06
E9PAV3	NACA	23.8904	23.3151	22.6483	22.7303	22.7506	23.0588	21.7705	22.0087	23.8162	23.4861	22.3763	22.4858	22.9075	22.8976	21.78	21.9423	23.7582	23.3429	22.3871	22.6383	-0.204475	0.430973	0.491391	-1.23212	0.000120771	0.000292449	-1.06347	0.000530432	0.00118698
L0R819	ASDURF	22.9925	19.772	18.7264	18.346	21.584	19.0955	15.4827	18.2231	23.1546	20.0596	18.7566	18.8453	22.038	19.2269	17.0544	15.6171	22.4905	19.7306	18.7046	18.9828	-2.87499	0.000264092	0.000711456	-4.70696	6.81143e-07	3.50587e-06	-4.44905	1.47977e-06	7.15503e-06
O00116	AGPS	20.11	21.2131	21.901	21.2357	20.1761	21.7357	22.5323	21.8734	20.2623	21.571	22.264	21.9198	20.5289	21.8502	22.8213	22.0445	20.0224	21.7054	22.3832	21.6832	1.39511	6.36802e-07	4.39771e-06	2.16039	8.18809e-10	1.58621e-08	1.53135	1.6819e-07	1.18445e-06
O00139	KIF2A	20.1251	21.2098	21.0624	20.9543	20.1759	21.1184	21.0202	21.0202	20.0406	21.2827	21.1073	20.9682	20.2597	21.2683	21.585	21.2943	20.2102	21.1807	21.3041	21.3669	1.04966	2.20202e-07	1.84871e-06	1.05349	2.08872e-07	1.31612e-06	0.95848	7.9863e-07	4.285e-06
O00148	DDX39A	22.5078	22.5781	23.0442	22.7026	22.703	23.0126	23.2155	22.9024	22.5874	22.6854	23.0998	22.7806	22.6414	22.8462	23.4995	23.0843	22.2934	22.7035	23.3251	22.5223	0.218584	0.136468	0.177047	0.69023	0.00010466	0.00025771	0.251827	0.08927	0.119146
O00151	PDLIM1	21.9588	20.2401	19.8579	20.1302	21.6238	19.1695	17.4591	18.5919	21.9674	19.3881	19.2551	18.5841	21.4714	18.5414	16.0685	18.6254	21.9528	18.6923	18.4894	19.4869	-2.58857	0.000136963	0.000408907	-3.56885	2.96344e-06	1.19701e-05	-2.71114	8.31157e-05	0.000231841
O00154	ACOT7	21.5393	23.364	23.392	22.7565	22.1899	23.4712	24.0223	23.5109	21.4256	23.1133	23.0459	22.988	22.1921	23.6069	23.7884	23.4356	21.7668	23.2481	23.2073	22.7014	1.53796	1.59246e-06	9.47562e-06	1.66845	5.16957e-07	2.78969e-06	1.25573	2.126e-05	7.12555e-05
O00159	MYO1C	19.2703	20.9279	21.1666	20.7053	20.3067	21.3521	21.9508	21.1957	19.4539	20.9434	21.3563	20.8608	20.465	21.4251	22.1402	21.2952	19.2789	21.0955	21.4739	20.9208	1.39385	2.48268e-05	9.56943e-05	1.86261	5.72534e-07	3.0491e-06	1.24063	9.36135e-05	0.000256228
O00161	SNAP23	22.4033	21.6717	20.9601	21.8479	22.2724	21.4018	20.3649	21.8148	22.5466	21.3315	20.5773	22.0017	22.1683	20.8669	19.0141	21.3673	22.6112	21.3952	20.1251	21.6187	-1.06694	0.000791803	0.00185218	-2.19204	1.37401e-07	9.39979e-07	-0.670265	0.0212161	0.0328333
O00165	HAX1	21.9849	22.059	22.6901	22.1382	21.5961	22.7425	23.4869	23.0222	22.1488	22.4041	23.1876	22.6684	22.1188	23.0115	23.8275	22.9107	21.7454	22.5977	23.2553	22.2166	0.644162	0.0121243	0.0205831	1.37066	1.21575e-05	3.94657e-05	0.672406	0.00931029	0.0155284
O00170	AIP	18.3965	20.2253	19.9622	16.1415	18.3885	17.0406	15.5753	16.5546	18.4501	19.5496	16.7508	15.6961	18.1664	17.3083	15.4085	16.0705	18.4554	19.3229	15.8703	15.6889	0.31796	0.660641	0.710109	-1.65798	0.03158	0.0448701	-2.34105	0.00402117	0.00726116
O00178	GTPBP1	19.3051	20.1049	19.9646	20.3505	19.7494	20.2196	20.4066	20.591	19.1529	20.1649	19.8674	20.507	19.7497	20.4192	20.4059	20.6807	19.2509	20.1242	20.1767	20.6208	0.764905	9.07334e-05	0.00028631	0.722598	0.000166608	0.000389881	1.10837	9.01784e-07	4.75183e-06
O00186	STXBP3	19.1342	20.2357	20.3914	20.1855	19.6361	20.4691	20.8202	20.5678	19.2999	20.1638	20.5199	20.2567	19.4325	20.5358	20.9312	20.5382	19.2813	20.348	20.5887	20.2885	0.993669	1.47655e-06	8.89198e-06	1.29351	3.29242e-08	2.94156e-07	1.01055	1.1736e-06	5.88373e-06
O00193	SMAP	21.2122	18.5761	15.6746	17.1934	20.8943	19.3672	19.7835	16.4745	21.0468	17.1726	19.776	16.5432	20.7229	16.7008	19.886	19.7743	21.1325	16.7325	16.7856	18.2039	-3.29187	0.000680603	0.00162314	-2.62056	0.00439295	0.00743041	-3.36387	0.000556992	0.00124131
O00194	RAB27B	19.0779	18.3108	15.6706	15.0416	17.8449	18.2759	15.8027	15.717	19.7308	18.942	15.486	18.6102	19.2816	15.956	16.0951	15.181	18.4703	15.5475	15.1159	18.8591	-1.47467	0.0694456	0.0976054	-3.24705	0.000466623	0.000994378	-2.19933	0.00991295	0.0164556
O00203	AP3B1	23.6211	21.5203	20.9522	21.9578	23.3807	20.6739	20.0116	21.2347	23.5531	20.979	20.6522	21.3933	23.0263	20.5934	19.7067	20.9381	23.6616	20.962	20.6599	21.4562	-2.50282	5.83116e-09	9.36114e-08	-3.05204	2.37059e-10	5.98749e-09	-2.05256	1.19939e-07	9.03088e-07
O00213	APBB1	23.0117	22.2211	21.377	22.7642	23.0298	21.269	19.7841	21.9358	22.9104	21.7043	21.0072	22.285	22.9635	21.1999	19.9638	21.3589	23.1525	21.5272	20.8219	22.4828	-1.42927	0.000148753	0.000437776	-2.42276	1.87374e-07	1.20734e-06	-0.848223	0.011089	0.0182059
O00217	NDUFS8	22.4212	19.0031	19.0752	20.4769	22.2561	19.6733	19.2805	21.6517	22.5623	19.6479	19.6447	20.802	22.2525	19.7486	19.0374	21.3541	22.2609	19.3531	19.1755	20.5568	-2.86537	6.93794e-11	2.57954e-09	-3.10791	1.7628e-11	7.12982e-10	-1.38229	4.33572e-06	1.80108e-05
O00221	NFKBIE	18.1389	16.0133	17.6392	15.7573	17.746	14.9154	15.662	16.2584	18.253	16.0596	16.347	15.3126	18.6072	15.7883	16.5383	15.9739	18.1871	15.9673	16.3493	15.3394	-2.43768	2.54664e-07	2.08539e-06	-1.67927	3.36504e-05	9.54651e-05	-2.4581	2.25779e-07	1.49669e-06
O00231	PSMD11	19.1657	17.8172	17.855	17.8629	17.293	17.4552	17.3381	15.5365	18.7806	17.8145	16.5307	16.8117	17.1015	16.673	16.308	14.6427	18.7509	17.476	17.7605	17.2076	-0.771176	0.173606	0.219937	-1.0599	0.0671521	0.0891885	-1.80604	0.00376339	0.0068494
O00232	PSMD12	19.3375	18.5187	18.5664	18.8636	18.4329	18.4084	18.908	17.7293	19.1467	18.8188	17.6561	17.9806	18.0614	18.3771	18.4158	18.4255	19.0796	18.5197	18.5252	18.3544	-0.283027	0.303252	0.359815	-0.397291	0.15403	0.189677	-0.540923	0.0577198	0.0807456
O00233	PSMD9	21.4137	18.2616	16.7188	16.1709	20.6026	18.0446	16.2121	16.0173	21.7111	18.8894	17.0502	16.1364	21.0019	17.6735	15.8234	14.8559	21.2797	18.2114	16.0355	15.5914	-2.98571	7.42027e-09	1.11044e-07	-4.8338	2.55261e-12	1.62553e-10	-5.44743	3.20527e-13	4.56827e-11
O00255	MEN1	19.7447	20.4346	20.5764	20.7023	19.9908	20.757	20.8968	21.0982	19.9071	20.6697	20.6278	20.9979	20.0418	20.9378	21.071	21.0637	19.755	20.6554	20.8617	20.7188	0.803023	1.75901e-05	7.18733e-05	0.918854	3.2001e-06	1.2762e-05	1.02832	6.95472e-07	3.83342e-06
O00257	CBX4	19.4728	19.6016	19.8007	19.3538	20.208	20.1173	20.5149	20.2833	19.5955	19.4244	20.0173	19.6491	19.9866	20.2471	20.8642	20.2536	19.3762	19.6858	19.9028	19.7456	0.0874259	0.729226	0.772109	0.492156	0.0630354	0.0841315	0.129279	0.609447	0.656142
O00258	GET1	19.9075	19.4566	19.6999	19.041	19.3727	19.6781	19.9182	19.4912	20.1048	19.9381	20.1006	19.5512	19.9734	19.7948	20.1395	19.9092	19.8376	19.697	20.1658	19.6304	-0.126277	0.47283	0.533326	0.165606	0.348909	0.396538	-0.31459	0.0841369	0.112773
O00264	PGRMC1	18.2806	19.1417	20.4207	20.9025	19.4475	20.1067	20.479	20.018	19.1071	19.9154	16.1286	15.3721	19.6991	15.0518	15.9319	16.4634	18.8947	19.2531	20.5247	19.8773	-0.392074	0.748036	0.788613	-0.388827	0.750047	0.782328	-0.559154	0.647352	0.69185
O00267	SUPT5H	21.5613	21.5244	21.4712	21.4103	21.7551	21.5665	21.6289	21.7138	21.5099	21.6332	21.4007	21.792	21.6736	21.9543	21.7986	21.796	21.6715	21.7873	21.7775	21.5563	0.0588895	0.657065	0.706519	-0.0188622	0.886643	0.901707	0.0194302	0.883256	0.902247
O00268	TAF4	18.9776	15.9657	16.6576	17.1337	20.1408	15.3584	15.0139	16.8408	19.2216	14.9943	15.5293	15.8461	19.8648	17.9364	15.7277	16.5219	19.4259	16.45	16.9493	16.3898	-3.38518	8.9582e-07	5.8992e-06	-3.55058	4.597e-07	2.54793e-06	-2.97966	4.93789e-06	2.0053e-05
O00273	DFFA	20.4585	18.7996	18.6804	15.7495	19.9695	18.553	16.32	16.2488	20.4644	18.4918	19.5112	16.8546	19.4598	18.02	19.4426	18.3713	20.4363	18.3046	19.0391	17.7509	-1.72392	0.00447167	0.00845465	-1.55908	0.0088392	0.0140237	-3.16273	1.16663e-05	4.21195e-05
O00291	HIP1	17.0994	16.9342	17.1647	15.8891	18.0121	17.4036	16.0049	15.8117	16.6697	17.5431	15.108	17.7308	17.5799	15.3998	16.0342	16.9668	17.3121	16.984	15.0202	18.1576	-0.481675	0.354402	0.41345	-1.46824	0.00947914	0.0148851	-0.423457	0.414309	0.469174
O00299	CLIC1	18.5627	19.0017	19.0974	20.1813	18.6389	18.9838	19.4167	14.6991	18.4661	19.0729	18.7352	18.5202	18.9196	18.5968	16.1826	18.9588	18.8117	19.1073	19.0894	19.1719	0.272703	0.717894	0.760991	-0.175557	0.815899	0.841338	-0.373546	0.621244	0.66716
O00303	EIF3F	22.4691	23.0794	23.2661	22.9163	22.4934	23.1722	23.5044	22.8587	22.4733	23.2529	23.5167	22.857	22.9191	22.9433	23.7426	23.3243	22.264	23.0979	23.508	23.0111	0.585355	0.000625012	0.00150677	0.983797	1.62188e-06	7.23441e-06	0.469712	0.00387548	0.00702989
O00308	WWP2	17.442	19.0953	18.8926	18.7768	17.7922	19.1194	18.5042	18.9303	17.5626	19.0013	19.0477	18.8438	18.0929	19.0972	18.5665	18.7107	17.749	19.1662	18.9707	18.9373	1.36814	1.23314e-08	1.69691e-07	1.0686	4.83707e-07	2.65396e-06	1.11205	2.74151e-07	1.77221e-06
O00311	CDC7	19.4653	20.2781	20.1147	19.9752	19.6384	20.2603	20.1139	20.2713	19.3367	20.0271	19.8069	20.4148	19.5535	20.514	20.3364	20.3125	19.3144	20.2212	20.2367	19.8954	0.798522	2.47656e-05	9.55814e-05	0.660078	0.000204294	0.000469236	0.712193	9.1346e-05	0.000251748
O00330	PDHX	18.4734	18.7175	19.3418	18.5447	18.6165	19.6907	19.6839	19.0246	19.0232	19.621	19.6988	19.0761	19.2477	19.7458	20.156	19.7556	18.4605	19.528	19.6726	19.0867	0.696339	0.00970386	0.0168028	0.946363	0.000966748	0.00190486	0.33329	0.18385	0.228041
O00399	DCTN6	20.4388	18.2791	16.9944	18.9302	19.4181	15.781	17.0559	16.1887	20.8851	18.8805	17.2771	18.7832	19.5679	14.985	14.8879	15.9194	20.5244	18.2988	16.7991	18.8891	-2.922	0.00132543	0.00290836	-3.56401	0.000205731	0.000472022	-2.42475	0.00558223	0.00975261
O00400	SLC33A1	20.6653	21.3126	21.3525	21.5729	21.0209	21.9397	22.0864	22.37	20.7977	21.4714	21.5785	22.0581	21.1914	22.2134	22.1966	22.3297	20.7381	21.4717	21.6265	21.6577	0.799054	0.00178871	0.00379152	0.885406	0.000736934	0.00148678	1.11498	7.17142e-05	0.000204517
O00401	WASL	22.2667	21.1479	20.236	20.4792	22.0411	20.5866	18.7306	19.8206	22.2508	20.8	19.7592	20.0645	21.938	20.2441	18.6362	19.5612	22.3324	20.807	19.5746	20.2248	-1.44867	3.78586e-05	0.000136519	-2.77848	4.36244e-09	5.82892e-08	-2.1357	2.35807e-07	1.55456e-06
O00410	IPO5	18.2015	17.6269	17.7499	19.309	18.4279	17.4256	17.754	17.9079	18.2482	18.0966	17.4818	18.5164	18.1475	17.5096	15.964	17.8356	18.145	17.2305	18.2831	18.7907	-0.656207	0.0728251	0.101782	-0.787461	0.0344888	0.0486681	0.237892	0.498899	0.552118
O00411	POLRMT	18.9962	20.1364	20.3297	20.4214	19.833	20.7656	20.8895	20.7914	18.9564	20.4256	20.6907	20.5247	19.7774	20.8286	21.2944	21.0473	19.1107	20.3355	20.8546	20.554	1.16359	4.55746e-05	0.000158795	1.47703	2.35925e-06	9.85337e-06	1.33303	8.90368e-06	3.34028e-05
O00418	EEF2K	19.0315	18.3597	18.3097	18.6952	19.6826	18.757	18.5468	18.8394	19.2482	18.7577	18.4533	18.5109	19.7461	18.6858	18.0551	18.772	19.3594	18.2461	18.46	18.4593	-0.852287	5.50222e-05	0.000186218	-1.04857	4.42536e-06	1.66815e-05	-0.758164	0.000194927	0.000490677
O00422	SAP18	24.6785	22.0159	22.2548	22.1924	23.8825	22.5133	23.0202	22.7381	24.8618	22.2781	22.4808	22.2372	23.7902	22.5036	22.914	22.5965	24.3463	22.1503	22.5753	22.2586	-2.01963	1.77662e-08	2.30192e-07	-1.66286	3.19869e-07	1.88088e-06	-1.90731	4.25167e-08	4.02062e-07
O00423	EML1	19.2736	15.5974	15.8454	16.0519	18.8211	17.4487	15.5689	17.2692	18.9801	16.6332	16.4732	16.5315	18.8577	16.7568	14.2231	16.4381	19.1468	17.2135	17.2477	16.3159	-2.28593	4.28237e-05	0.00015079	-3.14418	7.33874e-07	3.71656e-06	-2.49453	1.52029e-05	5.27869e-05
O00425	IGF2BP3	20.8105	22.06	22.3228	21.8149	21.4364	22.7476	22.8651	22.6477	21.0951	22.3525	22.6204	22.2834	21.7166	22.7513	23.2784	22.7308	20.7962	22.3094	22.5926	22.3248	1.27321	2.69363e-05	0.000102375	1.56491	1.98456e-06	8.56493e-06	1.18936	5.91432e-05	0.000172782
O00429	DNM1L	22.6721	21.4358	20.8013	21.4615	22.4362	21.0116	20.4726	20.7665	22.6353	21.1047	20.6703	20.7834	22.1441	20.7515	20.3111	20.7215	22.6647	21.0481	20.5697	21.1001	-1.44012	1.09763e-07	1.03471e-06	-1.94546	1.03184e-09	1.90048e-08	-1.54386	3.88194e-08	3.7359e-07
O00442	RTCA	20.2657	20.9614	20.4826	20.698	20.3734	21.316	20.5515	21.3084	20.3768	21.2034	20.5429	21.0187	20.7369	21.4454	21.2271	21.6832	20.1299	21.2009	20.7218	21.1695	0.848905	0.000244185	0.000667438	0.328654	0.0957996	0.123404	0.799025	0.000443091	0.00100811
O00443	PIK3C2A	21.8968	23.073	22.6408	22.4213	22.2438	22.2225	21.9101	22.1354	21.7242	22.3696	22.3257	22.0588	21.6857	22.1857	21.8163	21.6725	22.2237	22.5447	22.1777	21.9593	0.524283	0.0192617	0.031137	0.219292	0.297206	0.343783	0.0946235	0.648839	0.693315
O00458	IFRD1	16.6189	16.8908	16.0282	15.5247	15.0732	17.7323	17.3926	15.4835	15.2485	17.6438	16.7878	15.7238	16.7014	17.7654	18.0824	17.0948	15.4615	16.815	16.3575	17.2235	1.54875	0.00301148	0.00596529	1.10899	0.0247367	0.0358619	0.389342	0.40165	0.456913
O00459	PIK3R2	17.4765	20.8947	19.2545	20.3316	18.338	20.4374	17.4283	20.5604	17.7811	20.5096	19.1863	20.5164	18.3386	20.2984	19.5881	19.8984	18.0797	20.4998	18.2116	20.1548	2.5252	2.22167e-07	1.86259e-06	0.730974	0.0328612	0.0465799	2.28955	8.8867e-07	4.69513e-06
O00463	TRAF5	18.9497	19.7935	19.137	19.283	19.4067	19.1207	19.0099	18.1364	19.0224	19.2698	19.0581	18.7351	19.2237	18.4444	18.2286	18.7104	19.2809	19.2576	18.5552	19.0499	0.000535863	0.998295	0.99913	-0.378919	0.142653	0.176759	-0.393724	0.128564	0.165537
O00469	PLOD2	17.657	18.1671	18.2331	17.891	17.0397	18.3878	18.7293	18.3041	17.8845	18.7841	18.3115	18.4418	17.596	18.3628	18.3945	18.6218	17.2061	18.5067	18.7753	18.0712	0.965049	7.03518e-05	0.000228997	1.01209	4.10339e-05	0.000113612	0.789339	0.000552124	0.00123229
O00471	EXOC5	18.365	18.0161	17.6081	17.536	18.2605	17.529	15.9269	17.0046	18.4307	18.0837	17.0063	17.5311	18.3907	17.5593	15.5688	16.7677	18.3845	17.9816	17.0404	17.5646	-0.532329	0.0918093	0.124817	-1.73621	1.55851e-05	4.85897e-05	-1.08548	0.00187259	0.00366918
O00478	BTN3A3	17.3882	14.9192	15.0507	13.8725	17.8162	15.4626	16.1218	15.8588	17.9385	15.5805	15.6248	15.2084	17.8398	15.9368	14.4348	16.0077	17.6353	16.3057	16.1588	15.7979	-2.08265	3.92013e-05	0.000140514	-2.24544	1.60422e-05	4.98591e-05	-2.37454	8.0201e-06	3.04043e-05
O00479	HMGN4	17.3438	16.2263	15.7687	16.8612	15.0605	15.2525	17.0918	16.6613	18.6048	15.7311	16.5036	15.2982	18.2862	19.3402	18.9339	15.9455	17.874	18.8854	15.7027	16.1253	-0.346795	0.678126	0.725775	-0.63377	0.450687	0.499318	-1.2556	0.143817	0.183143
O00483	NDUFA4	21.5553	21.3572	22.0898	21.5325	21.5573	22.2344	22.6887	21.8391	21.6772	22.2346	22.4075	21.9784	22.1423	22.3092	23.1929	22.549	21.4127	22.2093	22.3547	21.9941	0.399932	0.108333	0.14446	0.877724	0.00157492	0.0029367	0.309627	0.207419	0.252926
O00487	PSMD14	21.8827	21.7479	22.1397	21.4546	21.549	22.1623	22.0026	21.3419	21.8354	22.3012	22.2664	21.7401	21.8338	22.0214	22.5841	22.3293	21.4069	21.984	22.496	22.061	0.34179	0.0871893	0.119322	0.596191	0.00541119	0.00895284	0.0838275	0.662843	0.706891
O00505	KPNA3	20.4017	19.68	19.7251	20.4913	20.6441	19.0836	18.4457	19.5165	20.2627	19.2035	18.7999	19.9492	20.3027	18.5331	18.5929	19.5597	20.6039	19.3061	19.2889	20.2062	-1.28176	8.54524e-05	0.000271506	-1.47253	1.71846e-05	5.27793e-05	-0.498453	0.0668266	0.091854
O00506	STK25	15.5456	18.1394	17.097	17.5655	16.9197	16.9052	16.2962	17.0949	17.1711	14.6435	14.9172	17.2968	16.1294	16.3395	15.8383	15.3721	15.8402	15.9415	15.7182	17.7639	0.07262	0.900618	0.920297	-0.347804	0.551652	0.599308	0.697453	0.239345	0.287003
O00512	BCL9	18.897	19.1185	20.2615	18.0125	19.3229	19.1786	15.7225	19.0927	18.6329	18.2368	18.9087	19.3143	19.4188	18.9195	19.3432	18.0961	18.9553	18.7496	18.3937	19.2359	-0.204804	0.72146	0.764365	-0.51948	0.370367	0.418147	-0.2951	0.608149	0.65498
O00522	KRIT1	16.8668	17.7336	18.154	18.077	16.9496	17.7435	17.8297	18.1904	16.8716	17.6235	17.835	18.2723	17.1732	17.8404	17.4303	17.7818	16.9925	17.7866	18.147	17.9586	0.77478	4.27341e-05	0.000150563	0.908488	6.17693e-06	2.21813e-05	1.08529	5.6716e-07	3.22414e-06
O00541	PES1	20.2048	17.4853	17.6719	17.4769	20.5953	17.5931	15.0855	15.5863	20.249	17.9283	17.6773	17.9745	20.1323	16.683	17.0616	17.7281	19.6974	17.6557	18.0317	18.2257	-2.70671	3.89423e-05	0.000139754	-3.07017	8.49749e-06	2.8967e-05	-2.77746	2.88139e-05	9.30313e-05
O00560	SDCBP	18.469	17.8768	16.5525	17.6001	17.7993	17.7137	15.2579	17.4011	18.2697	17.058	16.6404	17.8752	17.7575	16.9934	15.948	17.0944	18.4536	17.6356	15.2566	18.156	-0.694323	0.0296655	0.0456029	-2.21876	4.97732e-07	2.7135e-06	-0.524473	0.0914866	0.121833
O00566	MPHOSPH10	20.7727	16.1322	15.7512	15.6844	19.4826	16.2833	16.3015	15.7327	20.7296	15.6574	15.4747	14.6624	19.3674	16.1606	15.688	15.7234	19.9906	19.3382	16.3304	14.8719	-3.35423	4.64752e-06	2.32221e-05	-4.15945	2.43309e-07	1.49379e-06	-4.73361	3.58906e-08	3.50475e-07
O00567	NOP56	19.0403	18.3462	18.4331	18.4002	19.6254	18.5588	18.6382	18.2425	19.2004	17.9046	18.1819	18.0138	19.6519	18.0076	17.7523	18.6024	18.7686	18.4475	18.3261	18.3465	-1.00434	0.000102436	0.000317545	-0.990985	0.000118327	0.000287346	-0.936212	0.000214561	0.000534039
O00571	DDX3X	24.4076	24.7783	24.6347	24.646	24.4328	24.3494	24.521	24.4608	24.2721	24.3886	24.6351	24.4459	24.0143	24.4058	24.4894	24.2013	24.6308	24.5876	24.7114	24.5702	0.150388	0.286979	0.34316	0.246793	0.0883636	0.114739	0.113299	0.419317	0.474038
O00592	PODXL	17.8538	15.24	15.2884	17.6827	19.0884	15.2753	16.214	14.9588	18.0479	17.9885	15.731	15.1106	18.5873	16.0517	15.5213	16.4309	18.8093	19.5247	15.2126	15.3296	-1.6613	0.0257017	0.0400756	-2.88385	0.000501576	0.00106093	-2.57478	0.0013847	0.00279274
O00629	KPNA4	17.0323	15.3164	16.0341	15.6124	16.8619	15.8022	17.0324	16.1997	17.3348	15.1357	13.8488	15.1805	17.1987	16.3732	14.4961	16.5042	17.2897	15.3107	15.04	15.1643	-1.55583	0.00280337	0.00561238	-1.8532	0.000637736	0.00131456	-1.41127	0.00571447	0.00996121
O00635	TRIM38	14.8388	14.0985	15.1562	15.4475	14.9885	14.9717	16.1566	16.8992	14.6112	14.4224	14.6108	14.3298	14.8528	14.7033	15.5849	15.4832	14.5106	14.0138	15.2216	15.902	-0.318438	0.386199	0.446505	0.585627	0.119596	0.15062	0.851952	0.0286234	0.0429314
O00712	NFIB	19.752	17.3904	16.7775	18.3035	19.5349	18.8372	17.033	19.4904	19.9673	17.0664	15.3023	18.5338	19.7558	18.9834	18.5822	19.4035	19.7591	17.9712	17.6508	18.1392	-1.70407	0.00240347	0.00491198	-2.68463	2.71796e-05	7.85976e-05	-0.979717	0.058037	0.0811136
O00716	E2F3	17.9813	14.7534	15.0344	16.085	18.3032	16.514	17.2913	16.0549	17.6583	16.3851	16.3653	16.3018	17.7194	15.7779	16.3106	16.2093	18.2005	14.9521	15.7014	16.1	-2.29605	5.85385e-06	2.83275e-05	-1.83194	8.61528e-05	0.00021705	-1.82236	9.12415e-05	0.000251576
O00743	PPP6C	19.3092	19.5377	19.7901	19.4444	18.7477	19.7329	19.7203	19.0857	19.021	20.2738	19.8156	19.7142	19.4862	19.5792	20.17	20.2805	18.8189	19.6425	20.2006	20.377	0.676609	0.0100074	0.0172585	0.862685	0.0017373	0.00321667	0.703736	0.00778711	0.01322
O00746	NME4	21.8057	17.9133	18.8976	20.7154	21.0935	18.6544	19.7001	21.2854	21.9847	18.8835	19.4677	20.931	20.9236	18.9481	17.1953	21.3112	21.5396	18.5366	19.4657	20.8871	-2.88224	3.23372e-07	2.55033e-06	-2.52415	2.03425e-06	8.7228e-06	-0.443423	0.24739	0.295584
O00750	PIK3C2B	18.3269	18.6599	18.5645	18.099	18.5289	17.762	16.3984	17.8456	18.3923	18.3633	18.1022	17.4934	18.2092	17.1879	17.1264	17.5218	18.427	18.0139	18.1321	17.8751	-0.379445	0.269044	0.324174	-0.712133	0.0460932	0.0634431	-0.609858	0.0832367	0.11178
O00763	ACACB	20.5956	23.6064	23.9348	23.8284	22.2413	24.253	25.0857	24.1526	20.668	23.434	24.571	23.8228	22.4974	24.4064	25.461	24.4145	20.9296	23.7163	24.5891	23.7867	2.49686	1.73351e-06	1.01933e-05	3.34193	2.58239e-08	2.41157e-07	2.61464	9.23941e-07	4.83031e-06
O00767	SCD	21.699	21.9102	22.2944	22.5446	20.8866	21.4973	21.3735	22.1647	21.5303	21.9001	22.3499	22.4497	20.4867	21.5487	21.5934	22.0372	21.4607	22.0466	22.7776	22.5431	0.567895	0.0450763	0.0661016	0.865072	0.00411249	0.00699954	1.13519	0.000414387	0.000954046
O14492	SH2B2	17.1561	16.2394	16.1583	15.9642	15.9961	16.1287	16.8448	16.637	17.5682	15.9026	15.5577	15.3231	16.1651	14.7341	15.2348	16.1752	16.1792	15.6175	15.1337	14.8754	-0.888467	0.0444793	0.0653382	-0.827078	0.0595783	0.0799452	-0.81796	0.0621779	0.0862565
O14497	ARID1A	20.112	19.9654	18.1795	18.189	21.364	19.8149	15.982	16.1419	20.1995	19.6448	18.5169	18.5958	21.3335	19.4659	17.6209	15.6707	20.2996	19.6027	18.6167	18.0657	-0.962977	0.0957528	0.129549	-2.87851	5.07624e-05	0.000136876	-3.3291	8.89986e-06	3.34028e-05
O14513	NCKAP5	15.5814	15.9694	17.357	15.5106	14.8786	16.5275	17.0388	16.2737	15.4178	16.0758	17.23	16.2351	15.2266	15.3038	17.1099	16.2589	14.1051	15.0091	17.2557	17.0863	0.735212	0.0311097	0.04753	2.15636	1.86034e-06	8.1166e-06	1.23099	0.000995306	0.00207737
O14523	C2CD2L	14.4939	15.9081	15.8516	16.4862	14.8869	14.9022	15.2517	16.713	14.9337	16.0475	15.105	16.3662	15.126	15.9359	15.6353	14.1868	14.2937	14.7546	16.6003	15.6839	0.762863	0.0838991	0.115347	0.941956	0.0364286	0.0511522	1.14037	0.0135116	0.0217771
O14524	NEMP1	19.1471	20.5358	21.875	22.5865	20.2326	19.699	20.4251	21.8283	19.0024	19.7605	21.4856	21.8853	20.0592	19.6795	19.9911	21.3368	19.4651	19.9085	21.1053	21.8917	0.335371	0.333109	0.391232	1.39514	0.000597347	0.00124028	2.32442	1.70834e-06	8.05204e-06
O14530	TXNDC9	19.7232	18.6596	19.1211	18.0313	19.1333	17.7871	16.1029	16.4582	19.5103	18.7533	19.0053	17.9721	18.7882	16.4188	16.0325	16.3176	19.6651	18.5346	19.1904	18.616	-1.33334	0.0589272	0.0839739	-1.47361	0.0387891	0.054187	-1.88501	0.0105499	0.0174019
O14531	DPYSL4	19.4378	21.2765	21.6187	21.2954	20.3793	21.9211	22.5791	22.4596	17.6837	21.3141	21.8172	21.7797	20.4899	22.2458	22.7473	22.2758	19.4729	21.2923	21.8079	21.1026	2.11722	0.000115625	0.000354394	2.6213	9.63527e-06	3.23119e-05	2.28985	4.85509e-05	0.000146043
O14545	TRAFD1	19.0545	20.4981	20.85	20.7917	19.0544	20.3587	20.6689	20.6321	18.7341	20.4344	20.8901	20.7214	19.2358	20.5692	20.933	20.9399	18.6759	20.4995	21.1206	21.0383	1.52103	1.15232e-09	2.58343e-08	1.94159	2.01108e-11	7.91995e-10	1.87375	3.66873e-11	1.4448e-09
O14578	CIT	17.9418	20.2784	19.2316	18.7017	18.8764	18.7672	16.1175	14.9081	17.9259	19.065	18.5272	18.0771	18.4797	18.4577	20.4245	16.6461	18.5431	19.4393	18.6071	18.3058	0.848131	0.242244	0.295673	0.228204	0.748768	0.781709	-1.02564	0.160842	0.202439
O14579	COPE	22.9062	22.9385	22.4782	22.3402	22.2047	22.6329	21.8536	22.2575	23.0359	23.3029	22.2729	22.5596	22.5656	22.5352	21.7882	22.3287	22.6938	23.0339	21.8909	22.6573	0.207447	0.289728	0.345893	-0.624477	0.00405534	0.00691801	-0.252597	0.200617	0.245884
O14595	CTDSP2	18.9069	18.9537	17.0552	19.2402	19.4894	17.7243	15.4859	18.1807	18.741	17.9764	15.7308	18.4927	19.3889	15.9162	15.4949	17.459	19.1266	18.0061	15.7428	18.5417	-1.41524	0.005051	0.00941087	-3.22862	8.33041e-07	4.13481e-06	-0.747729	0.109558	0.143599
O14617	AP3D1	22.5651	21.5634	21.1515	21.4769	22.829	20.3585	20.6168	20.6918	22.3258	20.3588	20.6776	20.7631	22.2394	20.2863	20.13	20.5373	22.8315	20.4739	20.5853	20.9752	-1.94995	3.24769e-07	2.55406e-06	-1.92591	3.87625e-07	2.20145e-06	-1.66928	2.76578e-06	1.22546e-05
O14628	ZNF195	15.0996	15.5552	16.2969	15.6143	16.2258	16.7203	16.1586	14.1897	15.1843	14.5066	15.8852	14.9217	15.7714	13.9899	13.6374	15.1818	15.4004	15.8836	15.2068	16.6541	-0.205203	0.715035	0.758631	-0.0993234	0.859532	0.877864	-0.223992	0.690342	0.732563
O14639	ABLIM1	20.5598	20.6907	20.4445	21.027	20.4013	20.2353	20.5001	20.9806	20.748	20.2766	20.2589	20.7922	20.1429	20.2903	20.3028	21.3596	20.5461	20.0919	20.1323	21.1214	-0.162617	0.294	0.350365	-0.15189	0.326076	0.37257	0.576589	0.0011863	0.00243359
O14640	DVL1	18.5515	19.9892	19.9645	20.7634	19.7123	19.1884	18.6893	20.4182	18.7032	19.9924	19.3107	20.7135	19.6873	19.2012	18.8589	20.2296	19.054	19.8837	19.1651	20.81	0.509325	0.0803228	0.11117	0.0560388	0.840872	0.861894	1.44528	5.03895e-05	0.00015074
O14641	DVL2	22.9611	24.4425	24.5985	24.2021	24.2804	24.2007	24.2015	24.1784	22.8721	24.0491	24.492	24.038	24.0663	23.9491	23.8082	23.8792	23.5067	23.8494	23.8527	23.7977	0.560866	0.0366856	0.054955	0.653269	0.0169961	0.0253965	0.481766	0.0684841	0.0937877
O14646	CHD1	19.5397	18.9119	18.7193	19.5405	20.1106	18.9469	17.1762	19.0738	19.4268	18.2241	18.4071	18.6527	19.408	19.1263	15.7817	19.0169	18.9827	18.7992	18.2685	19.191	-0.691874	0.108427	0.144521	-1.823	0.000297665	0.000662635	-0.398573	0.343646	0.395894
O14647	CHD2	17.4923	17.1934	17.8787	17.559	18.1084	18.0539	17.9384	17.897	17.5519	17.6506	17.3787	18.0882	17.7655	18.1553	18.0132	18.2469	17.5753	17.6369	17.5277	17.9574	0.03938	0.8441	0.871319	0.0486578	0.808072	0.834561	0.251021	0.219445	0.265803
O14653	GOSR2	19.7022	15.9387	17.2286	16.4453	19.4759	16.2393	15.9642	18.4653	19.9337	19.7131	15.4403	19	19.0176	15.8158	16.0781	17.4838	19.1766	14.6761	16.0879	19.0782	-2.9846	0.000414026	0.00105193	-3.30137	0.000149789	0.000354571	-1.36669	0.064292	0.0887778
O14654	IRS4	24.5588	26.1587	25.6628	26.0433	25.4831	25.4265	24.5697	25.4528	24.3441	25.4343	25.188	25.4344	24.8961	25.2079	24.1783	25.1231	25.0995	25.3525	24.8682	25.4802	0.639659	0.0315208	0.0480767	0.0170832	0.951101	0.958789	0.630444	0.0337499	0.0498585
O14656	TOR1A	16.1675	17.2757	17.9445	17.8451	16.8454	18.3319	18.0336	17.9475	16.4331	18.4333	17.9901	17.5612	15.6056	18.0847	18.4302	18.5793	15.9457	18.0125	18.3148	18.2907	1.82818	8.28797e-07	5.50631e-06	1.94317	3.51439e-07	2.03274e-06	1.84529	7.28211e-07	3.98817e-06
O14672	ADAM10	18.5733	20.072	20.7871	20.1572	18.8609	20.7531	21.2628	20.6236	18.6531	20.4677	20.9808	20.5778	19.4158	20.8211	21.4359	21.2195	18.5102	20.1371	20.9114	20.4374	1.64754	6.46311e-07	4.43163e-06	2.27295	5.29357e-09	6.77079e-08	1.80044	1.82183e-07	1.25784e-06
O14678	ABCD4	17.0289	17.0196	17.8641	16.326	16.8811	17.2997	17.2456	16.5852	17.3008	17.3222	17.6943	17.3862	17.3429	17.1111	17.8328	16.3516	16.6852	16.9298	17.8588	15.9934	0.088686	0.688729	0.735677	0.65132	0.00774087	0.0123928	-0.519331	0.0281359	0.0423063
O14681	EI24	21.9824	23.596	23.7976	23.7432	22.2403	24.0105	24.3747	24.367	22.2031	23.9216	23.959	24.1895	22.5335	24.2582	24.4758	24.3426	21.967	23.8726	24.2313	23.8669	1.74653	1.02039e-08	1.44741e-07	1.98246	1.3689e-09	2.37515e-08	1.91658	2.35495e-09	4.03918e-08
O14683	TP53I11	15.9341	14.9463	15.6283	14.9917	15.0072	16.0395	17.3675	16.8401	16.7408	17.4414	15.9582	17.0649	15.9261	16.7316	16.5138	16.3018	15.6335	16.4764	15.8906	17.2116	0.478714	0.330169	0.388213	0.423378	0.387777	0.436267	0.633735	0.201673	0.246837
O14686	KMT2D	17.3532	18.3888	17.8662	17.3473	18.6966	17.6233	15.6066	18.1069	17.4109	17.2029	17.2476	17.3151	18.4474	17.2264	15.6205	15.2593	17.6144	17.6745	16.9406	16.5245	-0.281299	0.582011	0.63696	-1.24817	0.0227177	0.0330711	-0.993874	0.062895	0.0870697
O14715	RGPD8	15.7619	17.4729	19.5237	17.3739	16.3131	15.4275	16.4365	15.8721	15.4229	16.1838	18.4297	16.6373	15.6715	14.9476	16.5631	15.0574	15.7107	16.1814	18.2161	16.8751	0.266626	0.642802	0.693425	2.05781	0.00182221	0.0033552	0.587153	0.312543	0.363977
O14717	TRDMT1	17.6662	17.8108	16.9459	18.692	16.9419	17.8773	15.3977	16.1037	17.6082	18.2493	18.1423	18.4007	15.2196	15.5543	14.7264	17.1398	17.5116	18.5813	18.548	18.4633	0.625104	0.419561	0.479566	-0.237437	0.757333	0.788691	0.770391	0.322068	0.373479
O14727	APAF1	18.5615	19.6182	19.9085	19.1141	19.3871	20.0543	20.1621	19.7851	18.6261	19.7732	20.1812	19.5662	19.3291	20.1168	20.1543	20.0599	19.0884	19.9564	20.0856	19.4811	0.905306	0.000163899	0.000475109	1.09987	1.82313e-05	5.56514e-05	0.602837	0.00556317	0.00972864
O14730	RIOK3	19.1244	15.1612	17.8504	17.2559	18.6636	15.8221	16.3015	17.5136	18.8993	15.649	16.1945	16.3012	18.5408	16.2451	15.9587	15.7958	19.0751	14.9507	16.2196	17.2274	-3.29501	3.83723e-08	4.42575e-07	-2.35568	4.38582e-06	1.6586e-05	-2.04184	2.59209e-05	8.48811e-05
O14732	IMPA2	16.8584	17.7019	17.8411	18.1823	16.6233	17.7901	18.27	17.547	17.0017	17.9581	18.1973	18.1649	16.8929	17.9826	18.2719	18.3081	16.7972	17.9167	18.0525	18.5142	1.03521	3.82355e-06	1.97479e-05	1.29188	1.78587e-07	1.15886e-06	1.30863	1.4799e-07	1.07248e-06
O14733	MAP2K7	15.4203	16.9049	17.7974	16.3117	15.7181	17.5134	17.2244	16.799	15.3627	17.1165	17.2812	17.2548	16.8069	16.3934	16.9583	15.7325	15.5469	17.5887	16.7255	17.5438	1.33244	0.00113169	0.00253886	1.42642	0.000614209	0.00127	0.95742	0.0125226	0.020342
O14734	ACOT8	19.4577	20.3568	20.5852	20.0503	19.4844	20.7846	21.0365	20.9132	19.5695	20.4766	20.646	20.6247	19.5053	20.9167	21.12	21.2316	19.4137	20.4531	20.8854	20.2071	1.11142	2.29412e-05	8.98144e-05	1.36849	1.61482e-06	7.22443e-06	1.11925	2.10909e-05	7.08078e-05
O14735	CDIPT	20.9223	19.9559	19.9421	19.9728	19.9124	20.6509	19.309	19.6303	21.0597	19.5471	19.8106	19.5671	20.9209	20.1242	20.308	19.7285	20.7657	19.8499	20.5036	19.4808	-0.690586	0.0130254	0.0219448	-0.741527	0.00839564	0.0133625	-1.04028	0.000589707	0.00130499
O14737	PDCD5	20.0859	18.8026	18.3658	18.6878	19.6345	17.4572	15.3098	16.2644	19.8849	17.7935	17.6603	17.4137	18.995	16.1864	16.6359	15.8519	20.3922	17.3811	17.5086	17.3556	-2.27435	0.00096432	0.00220153	-2.7024	0.000184587	0.000428104	-2.68382	0.000198201	0.000497872
O14744	PRMT5	22.8364	21.6121	21.6652	21.8292	22.3041	21.0154	21.19	20.8949	22.861	21.2803	21.8004	21.1171	22.1893	21.0744	21.1345	20.8003	22.8664	21.4325	21.7181	21.3248	-1.32852	7.48666e-06	3.48201e-05	-1.10978	6.41594e-05	0.000167127	-1.41818	3.22141e-06	1.3923e-05
O14745	NHERF1	19.6353	18.4222	17.9209	17.9824	18.8255	17.2678	16.451	17.6741	19.6418	15.9637	15.4627	15.7898	18.6517	17.0371	16.5752	17.1434	19.4859	15.9599	15.5619	16.7063	-2.31788	0.000286765	0.000765985	-2.85368	2.99148e-05	8.605e-05	-2.18882	0.000500253	0.00112533
O14757	CHEK1	18.5693	19.8186	19.4511	19.0531	17.8232	19.1774	18.3666	18.5773	18.4588	19.4297	19.1772	19.1803	17.9559	19.0737	18.6011	18.5686	18.5757	19.3747	19.3598	19.3518	1.09823	0.000228166	0.000630273	0.714594	0.00805884	0.0128538	0.669656	0.0120882	0.0196631
O14763	TNFRSF10B	15.0604	16.7342	15.0683	17.4584	14.0588	15.616	16.0622	16.725	15.455	15.558	15.5248	16.1865	13.4656	15.5799	16.285	14.6396	14.4178	15.1457	14.6903	16.4745	1.23524	0.0179316	0.029188	1.0346	0.0427519	0.0593215	1.80528	0.00127462	0.00259431
O14776	TCERG1	22.5964	18.2731	18.8135	18.8326	22.8115	19.2308	19.3326	19.1316	22.6282	19.1688	19.3054	19.14	22.5297	19.242	19.4808	19.2013	22.696	19.4278	19.3993	19.1848	-3.58387	1.41743e-13	2.83835e-11	-3.38606	3.82913e-13	5.09359e-11	-3.5543	1.6392e-13	2.75041e-11
O14777	NDC80	17.6197	16.2059	15.7411	15.7542	17.3996	15.3639	16.3101	15.5114	17.3856	16.2782	15.4404	15.3952	16.9015	16.3113	17.0439	15.5179	17.8109	16.2023	16.1404	15.7495	-1.35115	5.35713e-05	0.00018179	-1.28826	9.10475e-05	0.000227942	-1.8378	1.123e-06	5.66239e-06
O14786	NRP1	17.8283	18.7032	19.0488	19.0026	17.8977	18.7006	19.5718	19.4871	17.8177	18.247	18.9688	19.1415	18.3854	18.9457	19.4236	19.4042	17.4306	18.4797	19.2776	19.0623	0.743289	0.000748328	0.00176636	1.38618	5.05553e-07	2.74251e-06	1.3476	7.50687e-07	4.09627e-06
O14787	TNPO2	19.5703	18.3222	19.5909	19.0971	19.6537	17.493	17.1029	17.2697	19.2601	17.5161	18.9749	17.9481	19.3193	16.7783	15.0048	17.4374	19.8813	17.6145	18.5982	18.3453	-1.99212	0.0045769	0.00862139	-1.68257	0.0136894	0.0208883	-1.51741	0.0240907	0.0367968
O14795	UNC13B	18.4033	18.6644	18.0151	18.7132	19.0553	19.5198	16.8337	18.1434	18.2907	18.3548	18.1089	18.6954	19.0841	16.4084	16.3821	16.0953	18.8338	18.4159	17.9198	18.6719	-0.460757	0.409462	0.469457	-1.2815	0.0302606	0.0430875	-0.66957	0.235432	0.282707
O14802	POLR3A	20.9713	21.7495	21.0946	20.8371	21.5068	20.68	19.8406	20.0269	20.6596	20.9841	20.4666	20.5359	21.2527	20.6638	19.6472	19.7437	21.3549	21.2061	20.462	20.7551	-0.092359	0.753597	0.793597	-0.846884	0.00896332	0.0141868	-0.769309	0.0159529	0.02533
O14818	PSMA7	21.4605	21.0242	20.5	22.0133	20.6742	20.6922	19.9504	20.1262	21.5436	21.1283	20.3504	20.6412	20.7015	20.8861	19.889	20.1407	21.2341	21.2019	20.3205	20.6889	-0.136242	0.644652	0.69517	-0.920708	0.0052093	0.00864031	-0.40072	0.184393	0.228526
O14828	SCAMP3	22.4033	22.5265	22.7287	22.7285	22.0764	22.9408	23.0941	23.122	22.5082	22.7339	22.7666	23.0321	22.4288	22.8062	23.1542	23.1486	22.2957	22.7924	22.7981	22.8053	0.417503	0.00746313	0.0133316	0.565892	0.000685808	0.00139777	0.62485	0.000264895	0.000643532
O14867	BACH1	19.2104	19.0529	18.3712	19.3266	19.7677	17.4104	17.0839	18.3084	19.1012	18.5871	18.4747	18.2348	19.632	18.1584	14.9407	18.1412	19.6578	18.4151	18.1306	18.3064	-1.14905	0.0365146	0.0547262	-2.0736	0.0006915	0.00140745	-1.01034	0.0624933	0.0866492
O14874	BCKDK	18.0104	17.6515	17.5483	16.739	19.5993	17.8959	17.1128	17.301	17.7063	17.7204	17.6996	17.4371	20.0471	18.3732	17.643	17.9587	16.2342	17.7576	17.8317	18.0242	-0.439755	0.391924	0.452121	-0.752379	0.150571	0.1858	-0.827471	0.115964	0.151003
O14880	MGST3	19.7925	20.5311	21.1368	20.9488	20.2797	21.2694	22.0832	21.2293	20.0418	21.0638	21.4179	20.8918	20.8968	21.3317	21.8906	22.0304	19.5328	20.5425	21.5124	21.1776	0.838998	0.00674713	0.0121872	1.49946	3.26305e-05	9.29238e-05	1.14688	0.000550831	0.00122987
O14908	GIPC1	17.8674	18.6088	19.3313	19.2343	17.9183	18.659	15.9305	17.2622	17.9308	18.8381	18.9377	18.6478	17.9836	17.7635	16.1628	15.1237	17.6776	18.9184	18.9338	18.459	0.682038	0.347575	0.406427	-0.0162964	0.981873	0.985168	-0.130131	0.85609	0.878695
O14920	IKBKB	16.2009	16.4733	16.879	15.2817	16.4446	17.6689	16.0723	16.2321	16.4653	17.7624	16.4148	17.3677	15.9449	17.3264	17.5834	17.5979	15.3024	17.1271	17.191	17.5466	1.20002	0.00968842	0.0167858	0.756501	0.0851861	0.110877	0.733594	0.0943005	0.125246
O14924	RGS12	14.986	16.1844	15.372	15.3672	15.522	15.3884	17.2619	15.8445	14.7994	16.0498	16.2403	15.9695	14.9116	16.3038	16.9123	15.5995	15.2438	15.8729	15.7626	15.8552	0.867276	0.0080418	0.0142294	1.21725	0.000551822	0.00115658	0.634615	0.0429675	0.0617091
O14925	TIMM23	18.715	19.493	19.6373	18.6823	18.2559	19.3249	19.1419	18.4915	19.0286	19.8778	19.8627	19.4527	18.2821	19.4484	19.1063	18.7552	18.5707	19.8936	20.0004	19.5778	1.03709	0.000429082	0.00108375	0.979222	0.000733899	0.00148116	0.421408	0.0985377	0.130324
O14929	HAT1	21.9302	20.3736	20.6545	20.7528	21.6468	20.5424	16.1388	16.1417	21.8747	20.2411	20.6685	20.2476	21.4838	20.5168	15.735	20.5818	21.9025	20.5385	20.9962	20.3961	-1.3251	0.192573	0.240857	-2.92899	0.00772375	0.0123687	-2.14363	0.0417924	0.0603253
O14936	CASK	18.4337	19.4629	19.6497	19.0028	18.8776	19.2991	19.1143	18.9565	18.5201	19.1795	19.5794	18.9759	18.8084	19.0189	18.7397	18.4916	18.6737	19.1397	19.3035	18.9506	0.557301	0.00452639	0.00854461	0.61462	0.00215482	0.00390515	0.21277	0.232739	0.280092
O14939	PLD2	15.9102	16.0357	15.3082	16.3701	16.2381	15.3083	16.8635	16.3958	15.9321	15.3908	16.3076	17.1544	16.3731	16.4369	17.0217	14.9306	16.1291	16.984	15.0745	16.1332	-0.0853544	0.842894	0.870375	-0.00141246	0.997382	0.997882	0.0802851	0.852105	0.875807
O14949	UQCRQ	16.1304	16.1529	15.9717	16.0435	14.9069	15.3721	16.0217	16.0038	16.7078	16.907	15.1234	16.2663	16.4682	15.8975	15.4988	15.7569	15.7124	16.4405	16.4918	16.247	0.168881	0.614541	0.666901	-0.163659	0.625453	0.668445	0.0783436	0.814777	0.845571
O14964	HGS	19.6392	18.868	15.8718	16.4083	19.1738	15.0352	15.3827	15.5013	19.6484	18.3202	16.5642	15.9552	19.0157	16.5468	15.1463	15.1292	19.5577	17.3094	16.063	16.8918	-2.19101	0.000642215	0.00154265	-3.60137	2.27525e-06	9.56435e-06	-3.42978	4.32755e-06	1.79894e-05
O14966	RAB29	20.6868	20.3682	20.5663	20.5897	20.3186	20.9062	20.9585	21.4186	20.895	20.6945	20.7247	21.1975	20.52	20.774	21.208	21.1444	20.6317	21.0765	21.078	20.7639	0.153453	0.416826	0.476805	0.296688	0.125311	0.157157	0.412407	0.0382457	0.0558252
O14972	VPS26C	19.973	20.4479	20.3969	20.5891	20.2379	20.5797	21.0567	21.0723	20.0372	20.4088	20.7663	20.7025	20.4083	20.8827	21.41	20.9658	20.0862	20.3499	20.9518	20.5465	0.385292	0.0438761	0.0645631	0.767818	0.000401668	0.000868322	0.626693	0.00238453	0.00455595
O14974	PPP1R12A	22.943	21.2881	21.5486	21.7543	22.5239	20.7568	19.9591	20.8931	22.877	21.0863	21.0475	21.3644	22.4109	20.525	19.442	20.6136	22.9774	21.1187	20.8086	21.4641	-1.79144	2.55428e-05	9.80125e-05	-2.18528	2.06813e-06	8.81755e-06	-1.52854	0.000151008	0.000392504
O14975	SLC27A2	18.9009	19.8525	20.1836	19.923	19.2693	20.3785	20.6378	20.4699	18.9602	20.1671	20.3389	20.2419	19.6421	20.3719	20.768	20.5886	18.7209	20.1014	20.1972	20.1324	1.07558	2.08305e-05	8.26317e-05	1.32641	1.41755e-06	6.49726e-06	1.17246	7.18035e-06	2.76231e-05
O14976	GAK	19.9167	20.7086	20.0144	20.0477	20.457	19.6826	18.0997	19.2368	19.7299	20.0943	19.5693	19.5708	20.1397	19.5692	18.7013	18.78	20.2366	20.2708	19.6902	19.6793	-0.0308496	0.926217	0.942113	-0.880993	0.0150591	0.0227636	-0.633033	0.0696393	0.0950435
O14979	HNRNPDL	19.7406	19.6151	20.5629	21.2712	20.0586	20.3478	22.0453	21.0687	19.8715	19.9118	19.9872	20.4209	19.7042	20.5204	20.3969	21.0215	19.6716	20.1528	20.2387	20.7441	0.300278	0.325018	0.382908	0.836893	0.0112142	0.0173953	1.09598	0.00162267	0.00323561
O14980	XPO1	17.2795	17.3112	18.2678	18.1535	17.7963	17.0306	17.8346	16.9001	17.5189	17.2413	17.616	17	17.6284	16.6433	17.176	16.7299	17.8158	17.2334	17.9886	17.6629	-0.515831	0.0575715	0.082249	0.16883	0.515583	0.56391	-0.318504	0.226725	0.273569
O14981	BTAF1	21.4562	20.5338	20.251	20.6664	22.0161	20.3224	19.6604	20.5767	21.2322	20.469	20.3614	20.856	21.6654	20.4917	20.6232	21.0965	21.7805	20.6548	20.6174	20.9472	-1.13572	8.45767e-06	3.85001e-05	-1.32737	1.08434e-06	5.15459e-06	-0.801511	0.00041139	0.000947875
O15013	ARHGEF10	17.998	18.0658	17.8917	18.4766	18.5242	17.5963	15.5791	17.5378	18.307	17.6152	16.4027	18.3108	18.3071	16.7947	15.5459	16.8526	18.4887	17.788	17.1553	18.5166	-0.753005	0.081715	0.112758	-1.81003	0.000310636	0.000685897	-0.386116	0.357243	0.410295
O15014	ZNF609	19.4997	17.8358	17.9986	16.4505	20.0543	18.0918	16.2951	16.2569	19.2811	16.6845	17.7788	16.3623	19.8803	16.5944	16.5765	17.5754	19.897	17.227	17.4161	15.9046	-2.43577	3.50566e-06	1.83756e-05	-2.50945	2.36423e-06	9.86221e-06	-3.21252	7.17103e-08	5.97852e-07
O15020	SPTBN2	15.695	18.3691	15.9944	18.2315	17.6747	16.235	16.172	17.2313	14.2409	17.2052	17.0074	17.4901	17.4125	14.9738	14.3613	16.9174	15.8459	17.3992	16.7418	17.7555	0.662677	0.329771	0.387897	-0.118433	0.859961	0.878152	1.35137	0.0558149	0.0782638
O15021	MAST4	14.1998	16.0673	14.7815	17.4514	16.1085	15.0553	16.3669	15.3986	14.5801	15.4545	16.9265	16.0935	15.6836	17.2621	15.3097	16.1826	15.4647	15.0269	16.5541	15.8152	0.565896	0.282249	0.338247	0.780445	0.143596	0.177853	0.980908	0.0704861	0.0960897
O15027	SEC16A	22.3813	22.6251	22.7046	23.2919	23.3782	22.359	22.7699	22.9496	22.1952	21.7516	22.7358	22.6731	22.9631	22.5933	22.7722	22.6652	22.9485	22.1938	22.5221	22.7835	-0.468678	0.0424231	0.0626406	-0.0723605	0.740172	0.774186	0.0994122	0.649118	0.693366
O15031	PLXNB2	16.735	17.0254	15.9428	18.0719	17.2051	16.9415	15.6179	18.2357	16.8973	17.0457	16.1616	17.9349	17.0321	16.9558	16.1575	17.9144	17.0062	16.7159	16.2147	17.7873	-0.0382595	0.791128	0.826617	-0.956201	2.40352e-06	9.98438e-06	1.01374	1.09039e-06	5.53199e-06
O15033	AREL1	17.773	16.9414	18.1394	18.619	17.6279	18.3014	16.9202	18.3198	17.8758	18.5589	15.9972	18.9915	17.0871	18.0324	17.8814	17.985	17.7137	18.1306	18.6719	18.6963	0.37742	0.359442	0.41844	-0.0934792	0.818489	0.843283	0.906837	0.0362925	0.0532991
O15040	TECPR2	18.413	17.7777	15.809	17.9906	18.5101	16.9822	17.026	16.9314	18.1888	17.133	15.0862	17.6958	18.1753	16.6663	16.0517	15.8315	18.5326	16.8094	15.2663	17.4083	-1.29024	0.00281292	0.00562771	-2.51613	2.38854e-06	9.92901e-06	-1.19243	0.00503157	0.00888266
O15042	U2SURP	25.8861	23.1828	22.598	22.9673	26.57	23.0727	22.9177	22.9681	25.7493	22.6632	22.539	22.5884	25.6669	23.1457	22.2537	22.1066	26.1966	23.0302	22.5286	22.5514	-2.99486	9.37481e-12	5.50172e-10	-3.44637	8.34464e-13	7.23928e-11	-3.37741	1.18507e-12	1.2459e-10
O15047	SETD1A	19.7441	18.2354	17.6985	17.8872	20.9215	17.6623	15.0194	16.0281	19.6872	18.0464	17.5613	17.2008	20.5678	17.6759	16.2804	15.4637	20.0041	17.9251	16.3643	17.0457	-2.27589	0.000134854	0.000403819	-3.60013	4.42326e-07	2.47455e-06	-3.45981	7.72638e-07	4.18932e-06
O15050	TRANK1	17.0938	15.7161	16.6576	15.2727	16.1039	17.6914	15.7843	16.767	16.392	15.6483	14.5466	16.5408	16.8609	16.2745	16.2933	16.8915	16.5333	17.2448	16.3041	16.7022	-0.0817635	0.854097	0.880411	-0.679608	0.138145	0.17167	-0.161964	0.716028	0.7554
O15056	SYNJ2	20.6548	21.3366	20.6991	20.9643	21.577	20.7152	19.6383	20.4322	20.5898	20.561	20.2594	20.4698	21.1699	20.6152	19.6411	20.0257	20.9697	20.6405	20.0518	20.7159	-0.218549	0.381443	0.441391	-0.934289	0.00117728	0.00226817	-0.470659	0.0690183	0.0943681
O15061	SYNM	21.0833	21.0601	21.2222	20.8871	21.0801	20.9095	20.7088	21.1427	20.9276	20.7494	20.7336	20.8521	20.8271	20.6789	20.7505	20.8568	20.9864	20.738	20.7336	20.8529	-0.153712	0.253535	0.307654	-0.151159	0.261226	0.305769	-0.062575	0.636992	0.681873
O15063	GARRE1	18.6732	19.918	19.9738	18.761	18.8283	18.4414	16.9152	16.0097	18.5718	19.1201	18.774	17.6493	18.5343	17.9871	15.3976	15.437	18.9232	18.534	17.8993	18.4557	0.093955	0.897221	0.917453	-0.914166	0.21842	0.259984	-1.44361	0.0590642	0.0823761
O15066	KIF3B	16.776	17.4925	15.5414	18.038	17.3753	16.31	16.6795	16.8224	17.3493	16.4923	15.6455	16.8645	16.9357	16.3199	18.0252	15.1054	17.0081	16.0234	15.9773	16.9379	-0.561247	0.256363	0.310708	-0.715098	0.152498	0.187946	-0.335225	0.492868	0.546295
O15067	PFAS	18.6633	19.3265	19.8957	19.0581	18.3505	19.5858	20.3101	19.189	18.2918	19.2778	19.933	18.5338	18.5508	19.7167	20.0873	18.9085	18.8621	19.1948	19.8389	18.79	0.876653	3.31785e-05	0.000122494	1.46933	2.96812e-08	2.70429e-07	0.352189	0.0418203	0.0603511
O15075	DCLK1	18.3788	18.8845	19.0779	18.6821	18.3866	19.627	19.3551	18.9174	18.4732	19.5015	19.4999	19.0246	18.746	19.5508	19.9185	19.3134	17.9653	19.2439	19.5847	19.2379	0.971609	7.77052e-05	0.000249273	1.09726	1.90462e-05	5.77852e-05	0.645122	0.00344389	0.00632411
O15078	CEP290	15.0685	22.334	21.1396	20.5565	18.9605	20.9946	16.8336	19.5851	15.0734	21.1893	20.6144	20.2564	19.1335	20.9011	14.849	18.7352	17.8901	21.4106	20.4411	20.1637	4.1407	0.000951531	0.002174	1.55035	0.158256	0.194123	2.63418	0.0221249	0.0340988
O15084	ANKRD28	21.1652	20.8454	20.3628	21.5101	22.1051	20.026	19.3038	20.6376	21.1446	19.9222	19.9698	20.6733	21.6694	19.7313	18.5753	20.3142	21.5053	19.8086	19.5795	20.8676	-1.45121	0.000184007	0.000522764	-1.95969	5.60494e-06	2.03711e-05	-0.717365	0.0330536	0.0489023
O15085	ARHGEF11	18.3883	18.4957	17.7596	18.4741	19.0401	17.9972	16.3529	18.0953	18.0089	18.1699	17.2095	18.2277	19.054	17.7028	16.7984	17.9401	18.7344	18.0384	17.9055	18.2378	-0.56436	0.0509867	0.0737392	-1.43997	4.28453e-05	0.000118027	-0.450135	0.112812	0.147348
O15090	ZNF536	20.314	20.0907	18.8664	19.1473	21.5216	19.2204	18.9744	18.7186	20.4379	19.4445	18.847	18.6024	21.4316	18.7414	18.2602	17.8244	20.7194	19.2798	18.6123	18.5752	-1.52955	4.51245e-05	0.000157593	-2.17284	4.97612e-07	2.7135e-06	-2.31134	2.05639e-07	1.39248e-06
O15091	PRORP	19.468	19.1048	19.3888	19.6322	19.7582	19.4102	19.5854	19.7546	19.5619	19.3609	19.7133	19.7957	19.7467	19.4351	19.8198	19.9138	19.5797	19.0912	19.7604	19.6561	-0.342461	0.0137534	0.0230482	0.0306419	0.810169	0.836439	0.127582	0.323443	0.374855
O15111	CHUK	19.5295	20.9483	20.3182	20.5879	19.8342	20.2807	19.7666	20.1401	19.2438	20.4489	20.1736	20.3014	19.6472	20.1415	19.8709	20.3064	19.6	20.5416	20.2	20.524	0.901268	3.94072e-05	0.000140999	0.494923	0.00848964	0.0134942	0.801037	0.000145099	0.000378954
O15116	LSM1	19.3354	15.8593	16.1252	15.6228	17.8146	16.8249	16.1597	15.328	19.4509	17.2775	17.1081	16.5335	18.2975	14.7433	15.6944	15.965	18.9765	17.1451	15.2153	16.6626	-2.40497	6.75718e-05	0.000221879	-2.71444	1.64661e-05	5.09649e-05	-2.75261	1.3883e-05	4.8827e-05
O15118	NPC1	18.9756	19.5162	20.0615	19.9536	19.699	19.7614	19.9372	20.3684	19.0903	19.5351	20.175	20.155	19.7355	19.8717	20.2652	20.539	19.0569	19.5137	20.0194	20.0651	0.328133	0.0700224	0.0983007	0.780219	0.000223754	0.000510439	0.904766	4.50251e-05	0.000136604
O15120	AGPAT2	16.5583	14.4927	15.9429	15.1605	16.3138	19.1833	16.2686	16.0244	14.9006	19.0181	18.808	19.1378	15.3323	18.7498	19.1189	19.519	13.8883	19.2657	15.9625	19.5926	2.74329	0.0169352	0.027766	1.82152	0.0979241	0.125788	2.48822	0.0282161	0.0424057
O15121	DEGS1	18.2668	19.2942	19.998	20.6382	15.1416	19.6196	21.1369	20.0005	18.1882	19.4221	19.7325	20.1923	18.5031	19.2886	19.3735	19.8526	17.2215	19.5386	19.9648	19.8003	1.96836	0.000586254	0.00142887	2.57689	3.47335e-05	9.82584e-05	2.63253	2.70318e-05	8.8181e-05
O15126	SCAMP1	19.771	20.0221	20.3474	20.5784	19.9177	20.8089	21.0059	21.4416	19.8521	20.4605	20.1329	20.8146	19.8037	21.0098	21.3027	20.8614	19.6495	20.6328	20.7081	20.5802	0.78797	0.00273261	0.00548538	0.900569	0.000900179	0.0017819	1.0564	0.000194541	0.000489913
O15127	SCAMP2	16.8285	19.2379	20.2153	20.1586	19.0359	18.7082	19.7423	19.5793	17.4952	19.6618	20.2365	19.6794	16.467	19.3827	19.3543	19.9784	18.1905	19.2732	19.8316	19.7023	1.64932	0.000214808	0.00059974	2.27256	5.24917e-06	1.93186e-05	2.21614	7.23826e-06	2.78102e-05
O15143	ARPC1B	18.9878	17.6387	17.0502	17.6603	17.8296	17.071	16.5108	16.548	19.1639	17.7018	14.8424	17.1231	18.1357	17.452	15.9395	15.1261	18.8138	17.3085	17.0334	17.7436	-1.15177	0.0232348	0.0365817	-2.31091	9.38307e-05	0.000233932	-1.74594	0.00141255	0.00284601
O15144	ARPC2	21.525	20.4735	20.1267	21.0489	20.2008	20.1275	20.5903	19.5889	21.6619	20.7283	19.9825	20.2214	20.339	20.0857	19.6857	19.4963	21.3575	20.6473	20.273	20.7964	-0.604363	0.0840887	0.115554	-0.885192	0.0152605	0.0230389	-0.786453	0.0285222	0.0428119
O15145	ARPC3	21.0121	19.8587	19.77	20.3877	20.0803	19.586	19.8485	19.4049	21.1202	20.0372	19.5649	19.7171	20.1916	19.515	19.02	18.5785	20.8703	20.3191	19.6205	20.2301	-0.791687	0.0179389	0.029188	-1.0901	0.00208976	0.00379875	-0.991242	0.00431461	0.00773734
O15155	BET1	19.0367	15.9908	15.6364	17.4433	18.037	16.1636	16.3491	16.1365	19.427	15.8147	17.2346	17.9106	18.2048	15.3926	15.7723	16.6908	19.2443	16.5388	15.0692	18.1417	-2.80986	2.71745e-06	1.48554e-05	-2.77766	3.16436e-06	1.26448e-05	-1.52539	0.00193509	0.00378174
O15160	POLR1C	24.025	23.4465	23.4679	23.3832	23.526	23.3534	23.544	23.5004	23.9782	23.418	23.4231	23.4385	23.5673	23.3819	23.5404	23.2358	23.9721	23.5406	23.4263	23.2105	-0.385638	0.00631183	0.0114911	-0.333376	0.0156139	0.0235191	-0.460035	0.00167682	0.00332917
O15164	TRIM24	20.6937	20.9323	15.2084	20.369	21.4688	19.3647	18.2904	15.8417	20.773	20.0023	16.2169	16.5983	21.2623	18.2992	17.0645	16.1385	20.7435	20.3298	14.8681	17.9922	-1.20262	0.130499	0.170455	-4.65861	7.8406e-06	2.70824e-05	-3.60032	0.000155195	0.000401989
O15169	AXIN1	16.4665	19.3835	17.3617	18.1248	16.6861	17.9366	15.7597	15.5463	16.3081	18.5838	15.4751	17.6149	16.7169	17.4865	15.7512	16.0279	16.8268	18.3204	17.4444	17.4555	1.7413	0.00232813	0.00477429	-0.24245	0.628876	0.671624	0.353011	0.483192	0.537338
O15198	SMAD9	16.461	17.5036	16.4575	17.3651	16.6971	17.477	15.8061	17.8622	16.4394	17.2271	15.7813	18.0639	16.7593	17.495	15.4202	17.5592	16.7433	17.2598	16.7666	17.9374	0.772491	0.00189793	0.00399614	-0.573668	0.0148025	0.0224153	1.13757	4.23364e-05	0.000129811
O15212	PFDN6	22.6603	20.7918	20.5885	20.2163	21.3448	20.7457	20.0354	19.5673	22.7318	21.0622	20.5411	20.0791	21.6573	20.4269	19.8015	19.1948	22.3858	20.9172	20.6072	20.1022	-1.36725	9.05445e-05	0.000285865	-1.84126	2.43024e-06	1.00744e-05	-2.32406	9.12253e-08	7.26163e-07
O15213	WDR46	17.6288	17.8725	14.7991	17.2638	18.0908	15.3731	16.6521	17.7554	17.9415	16.8552	17.5702	17.5034	18.2636	17.3106	17.3129	17.8503	17.11	17.5254	17.4253	16.3097	-0.819589	0.122634	0.161268	-1.05503	0.0514574	0.0700373	-0.470408	0.365027	0.418592
O15226	NKRF	22.3474	22.4381	22.4432	22.4954	23.0891	22.6737	22.9484	23.108	22.2996	22.1977	22.5765	22.7328	22.6314	22.7319	22.8794	22.5437	22.5603	22.5103	22.5589	22.4037	-0.075205	0.677859	0.725619	0.0957054	0.597612	0.641669	0.0711644	0.694196	0.73613
O15234	CASC3	18.1393	18.5981	18.0494	17.925	18.5197	18.5923	18.1853	17.7538	18.3715	18.7914	17.8959	17.5471	18.908	19.0506	18.0872	17.5414	18.3274	18.6313	18.2258	17.8606	0.279565	0.0813868	0.112361	-0.364437	0.0269768	0.0388461	-0.727603	0.000135894	0.000357095
O15235	MRPS12	21.0931	20.4247	20.6511	20.0723	20.9447	20.3589	20.9051	20.2807	21.225	20.678	20.6769	20.5429	20.9402	20.6156	21.0309	20.7678	20.8633	20.4659	20.9677	20.3861	-0.504636	0.00225487	0.00464475	-0.166942	0.255945	0.300233	-0.60332	0.000474682	0.00107369
O15243	LEPROT	17.8627	17.6821	18.6882	18.3386	17.8187	18.2696	19.0106	18.6767	17.9089	18.4032	18.7858	18.8495	18.1155	18.2105	18.9288	19.193	17.6078	18.5244	18.5053	18.7683	0.355257	0.0621148	0.0880045	0.92106	6.29258e-05	0.000164486	0.902537	7.88805e-05	0.00022168
O15258	RER1	21.1953	20.7698	21.4149	20.424	20.8586	21.3166	21.186	20.3379	21.0826	21.5841	21.5394	20.8944	21.0316	21.0797	21.574	20.7602	20.6643	21.5441	21.6929	21.0149	0.292385	0.123778	0.162593	0.514929	0.0106876	0.016631	-0.280218	0.139176	0.1779
O15259	NPHP1	18.7423	20.51	18.7928	18.3283	17.7819	20.5487	16.8839	18.6701	18.6745	20.742	18.7364	18.7432	18.1294	20.2228	17.7383	17.859	18.2509	20.5258	18.3505	18.4813	2.19404	8.41767e-07	5.58627e-06	-0.215427	0.485169	0.533766	0.100581	0.743193	0.781031
O15260	SURF4	23.1991	24.1579	24.1575	24.2395	23.5752	24.1397	24.6552	24.8218	23.0461	24.0471	24.2339	24.4267	23.3731	24.3152	24.6861	24.7384	23.2293	24.1397	24.2845	24.3871	0.875375	1.76507e-05	7.20436e-05	1.11888	7.16635e-07	3.64666e-06	1.23814	1.69054e-07	1.18914e-06
O15269	SPTLC1	18.8884	19.5539	20.1272	19.5237	19.0712	19.7477	19.4743	19.9905	18.8059	19.7932	20.1948	19.7526	19.2384	19.6279	19.7381	19.8517	18.548	19.6246	20.2369	19.7208	0.759088	0.000217117	0.000604494	1.04388	5.45612e-06	1.996e-05	0.857489	5.86428e-05	0.000171488
O15270	SPTLC2	15.091	16.5282	18.222	18.3565	16.3197	17.9437	16.874	18.1404	15.239	18.1343	18.2535	17.7899	17.4848	17.5704	17.7731	18.3526	16.4206	18.1027	18.4044	18.6221	1.54481	0.00152402	0.00329342	1.79436	0.000394912	0.000854334	2.14127	6.2246e-05	0.000181008
O15287	FANCG	18.1519	17.1402	16.3168	16.6209	18.0998	16.2808	16.9274	16.0195	18.1035	16.6117	16.0493	15.506	17.7234	16.3641	15.2458	15.5231	18.2822	16.0126	16.2189	16.0627	-1.59028	1.97011e-05	7.8989e-05	-1.92052	1.7675e-06	7.80356e-06	-2.12571	4.34159e-07	2.60408e-06
O15294	OGT	20.7983	21.0662	20.599	20.9448	21.2576	20.6105	20.6967	20.9425	20.6771	20.798	20.8111	21.0901	21.086	20.6899	20.9416	20.8555	20.7868	21.0761	21.0037	20.9948	-0.0730368	0.615388	0.66746	-0.110737	0.448269	0.497006	0.0443818	0.759632	0.795514
O15305	PMM2	15.3887	17.5141	17.4227	16.9182	15.8046	17.6875	17.8108	17.8142	15.0989	17.7175	17.6699	17.5378	16.2461	17.842	18.1582	17.8768	14.4157	17.7357	17.9902	17.6271	2.30853	6.77037e-08	6.97546e-07	2.41956	3.33722e-08	2.97271e-07	2.16398	1.75701e-07	1.22438e-06
O15315	RAD51B	16.5308	17.0981	16.1399	16.9124	15.8412	17.4995	16.2932	16.988	16.2103	16.6883	17.9291	17.1254	17.0706	17.1233	16.7571	17.075	16.4794	17.2734	16.4518	16.7629	0.71007	0.0217345	0.0344918	0.28776	0.322728	0.369449	0.546268	0.0693018	0.0946693
O15318	POLR3G	20.3342	14.8932	16.0239	15.9831	18.4252	16.4451	16.2745	15.8218	19.7366	16.5962	15.0817	15.1123	18.9468	15.7302	17.669	17.0701	19.8621	14.3907	16.4534	15.4604	-3.84991	5.11771e-07	3.67762e-06	-3.16052	7.21361e-06	2.52533e-05	-3.57145	1.44685e-06	7.04135e-06
O15321	TM9SF1	17.3215	17.4024	17.8749	14.426	17.0109	18.0654	17.663	17.1715	18.2028	18.943	19.0027	18.46	18.0787	18.0283	18.5894	18.6847	17.1531	18.47	18.6631	18.7857	0.628407	0.324384	0.382312	0.805226	0.210488	0.251542	-0.0478261	0.939403	0.948754
O15344	MID1	16.3992	18.7682	17.6713	18.3774	17.1981	18.7583	18.0562	18.4667	16.978	18.6438	18.0488	18.5972	17.534	18.9049	18.3358	19.0574	17.0455	18.5005	18.0835	18.5996	1.6842	4.54763e-08	5.09793e-07	1.00815	4.42547e-05	0.000121406	1.58867	1.08656e-07	8.31733e-07
O15347	HMGB3	17.979	15.0382	16.8506	17.6028	17.7487	16.5479	16.1429	15.8384	18.363	17.2024	15.9214	15.193	17.7208	15.1757	16.0901	15.7592	17.9138	14.5471	17.149	16.1761	-2.24282	0.000138901	0.000413663	-1.51425	0.00451629	0.00761749	-1.83116	0.000991573	0.00207479
O15350	TP73	16.8094	16.4066	16.1879	13.1117	17.1721	15.916	17.007	16.2577	17.0436	15.5669	16.4971	15.8142	17.0136	15.0947	15.5806	16.5276	17.0263	15.0883	16.8157	15.2549	-1.3985	0.00864898	0.0151782	-0.59533	0.226723	0.268638	-1.61975	0.00309521	0.00575938
O15355	PPM1G	19.7749	19.3215	19.6413	19.0607	19.9917	19.2597	19.6966	19.0274	19.5879	19.046	19.7682	19.0199	19.9163	19.3076	19.8706	19.0927	19.9333	19.3509	19.8035	19.1271	-0.583662	6.05173e-05	0.000201366	-0.0847675	0.462442	0.5113	-0.775238	1.79674e-06	8.4157e-06
O15357	INPPL1	18.9922	19.7403	18.8571	19.0624	19.4477	19.0903	18.2929	18.651	19.0682	19.3066	18.8903	18.9658	19.3332	19.1915	18.354	18.5366	19.2989	19.1519	18.8933	19.0173	0.0680971	0.700509	0.745201	-0.570512	0.00413191	0.00702863	-0.381433	0.04177	0.0603076
O15360	FANCA	19.1485	17.8789	18.1816	18.173	19.2986	18.1161	15.9846	16.1923	18.7852	18.0531	18.208	16.26	18.8541	17.8173	14.8122	15.8671	19.107	17.7654	18.6332	17.7637	-1.11253	0.0768066	0.106699	-1.87475	0.00532174	0.00880972	-2.18747	0.00164053	0.0032636
O15371	EIF3D	22.1161	22.4694	22.3547	22.3214	21.8776	22.2342	22.789	22.4946	22.0134	22.1592	22.3209	22.2867	21.854	22.4888	22.7059	22.4855	22.2522	22.2922	22.6224	22.2504	0.306116	0.0325047	0.049334	0.535936	0.000725108	0.00146589	0.345052	0.0176338	0.0277852
O15372	EIF3H	16.7765	17.0512	17.1201	17.1692	17.1247	16.6315	16.529	15.7319	16.8112	16.7256	16.7575	16.4436	17.1084	16.5013	15.8919	15.767	16.6162	16.5665	16.6359	16.5764	-0.192176	0.462672	0.52315	-0.300517	0.255763	0.300077	-0.549795	0.0454506	0.0648242
O15379	HDAC3	21.1795	20.7734	20.4594	18.3461	21.2385	20.0722	19.0424	18.2436	21.1043	20.6771	20.4163	18.5368	21.1873	19.6084	19.273	18.8387	21.1076	20.495	20.2066	19.0747	-0.838256	0.00764313	0.0136126	-1.28391	0.000217459	0.000497216	-2.55548	2.95956e-08	2.98751e-07
O15381	NVL	21.1093	17.322	16.3549	17.0989	21.2409	16.2041	16.0384	16.0753	20.996	18.278	16.5248	17.2841	20.6733	16.2836	16.2067	17.6438	21.1491	17.0806	17.5652	17.7795	-4.00004	3.54079e-09	6.42277e-08	-4.49569	5.39073e-10	1.14836e-08	-3.85737	6.28415e-09	8.80958e-08
O15397	IPO8	20.6657	19.765	19.9353	20.3524	20.4397	18.9207	16.9565	19.0062	20.5546	19.0538	19.3089	19.5424	20.0417	17.3954	15.5208	18.151	20.7373	19.8264	19.5376	19.7372	-1.49555	0.0441094	0.0648744	-2.23598	0.0045381	0.00764352	-1.12996	0.119513	0.15527
O15400	STX7	19.9016	18.1843	16.5002	19.1797	19.2578	18.3136	16.972	17.1526	20.2583	18.8886	15.8771	18.8402	19.3675	18.2493	17.1988	19.3626	19.6389	18.3085	15.914	18.6103	-1.29598	0.00187728	0.00395683	-3.19242	4.12133e-08	3.54458e-07	-1.05577	0.0083534	0.0141173
O15431	SLC31A1	16.2317	17.5355	17.704	16.2833	17.2534	18.199	16.0308	18.2323	16.5766	17.963	17.8746	18.305	17.333	17.7783	18.065	17.986	16.8593	17.4293	18.1831	17.4869	0.93025	0.0331445	0.0502285	0.720702	0.0908807	0.11765	0.807912	0.0604641	0.0841325
O15439	ABCC4	18.2775	19.8863	19.8134	19.5356	18.8023	19.9962	19.9244	20.091	18.3448	19.8501	19.8018	19.9764	18.8654	20.2267	20.1781	20.2816	18.2788	19.8449	19.9934	19.747	1.44708	5.91354e-08	6.25415e-07	1.42848	7.17461e-08	5.56311e-07	1.41258	8.47516e-08	6.88635e-07
O15446	POLR1G	18.913	15.3237	16.0335	14.5087	19.3083	16.1494	16.0068	17.233	18.9202	16.7683	16.4512	15.5811	19.6182	15.4337	16.7676	16.1761	19.7015	16.2177	15.6155	15.8604	-3.31367	9.24621e-08	8.9435e-07	-3.11731	2.26077e-07	1.40676e-06	-3.42037	5.76556e-08	5.01637e-07
O15498	YKT6	19.9664	19.6123	19.415	19.9017	19.4907	18.9722	19.3267	19.629	19.9096	19.6181	19.2028	19.6131	19.5952	19.4433	19.4355	19.4434	19.875	19.5897	19.5401	19.6757	-0.320263	0.0463408	0.0676575	-0.38337	0.0195829	0.0289154	-0.114823	0.453458	0.507744
O15504	NUP42	19.7171	19.7005	19.8126	19.7095	19.4827	19.2541	19.3641	19.6686	19.5346	19.4662	19.6446	19.3102	19.0526	19.6557	19.7756	19.5086	19.75	19.6125	19.7971	19.1876	0.03037	0.850986	0.877822	0.171378	0.29622	0.342845	-0.0305268	0.850226	0.874026
O15511	ARPC5	21.9517	20.7018	20.1609	21.312	21.0818	20.5514	20.1872	20.2266	21.1755	20.8396	20.1267	20.3935	21.1784	20.3101	18.9869	19.7964	20.7667	20.489	19.1907	20.8007	-0.652442	0.0405888	0.0601546	-1.50036	7.56098e-05	0.000193336	-0.724996	0.0246187	0.0375172
O15514	POLR2D	18.3185	17.2643	15.5032	16.4982	17.1499	16.0754	17.1846	15.3376	18.6093	14.4187	15.7119	15.9127	16.2668	16.037	17.0376	16.1814	16.4279	16.3888	15.398	15.5189	-1.31771	0.023796	0.0374062	-1.18745	0.0391706	0.0546689	-1.46476	0.0133035	0.0214764
O15533	TAPBP	16.0552	19.4756	20.0607	19.5874	17.7599	20.2327	20.7564	20.5645	14.3441	20.0218	20.1626	20.3926	13.856	20.325	20.6585	21.0017	13.8165	19.8466	20.2548	20.0532	4.81402	6.16687e-08	6.44239e-07	5.21226	1.84552e-08	1.85981e-07	5.15355	2.19614e-08	2.35171e-07
O15541	RNF113A	19.0879	15.1003	16.187	16.0922	18.7036	15.0261	17.0649	16.4596	19.0704	15.3933	16.2471	14.8743	18.9762	16.4665	16.5088	16.3044	19.1496	15.86	15.4183	16.135	-3.4283	3.65055e-09	6.56222e-08	-2.71233	1.31548e-07	9.06152e-07	-3.02443	2.57281e-08	2.68307e-07
O15550	KDM6A	18.2316	16.6852	17.9685	16.8138	18.6386	16.9634	16.9575	16.9487	18.2115	17.6728	17.633	17.7243	18.6196	16.9955	15.0132	18.2995	18.5083	17.6093	17.6003	17.4497	-1.25668	0.00861179	0.0151307	-1.40741	0.00395706	0.00675998	-0.994734	0.0315551	0.0467895
O43143	DHX15	21.7208	20.8415	21.4663	21.3904	21.9369	21.604	22.421	22.1176	21.7426	20.759	21.374	21.6255	21.7227	21.9546	22.2509	22.1942	21.746	20.6896	21.1484	21.1631	-0.604056	0.0501404	0.0726205	-0.0416922	0.886532	0.901707	-0.0756359	0.795866	0.82882
O43148	RNMT	20.4317	18.5663	16.2179	18.5604	20.7955	16.4047	15.7852	16.3818	20.4024	15.8532	16.2328	17.422	20.3198	16.0752	15.966	18.1987	20.8917	18.9436	18.5367	18.3177	-3.39961	2.88711e-05	0.000109036	-4.02049	3.57644e-06	1.39834e-05	-2.79207	0.000248968	0.000608296
O43149	ZZEF1	17.6724	18.0861	17.9021	17.8326	18.5909	17.0793	15.3784	17.4266	17.5337	17.1577	17.191	17.4771	18.5561	17.0367	15.9943	17.6861	17.6862	17.4999	17.7246	17.1768	-0.635949	0.129266	0.168985	-1.16976	0.00896716	0.0141891	-0.488028	0.238305	0.285904
O43150	ASAP2	14.057	15.3623	15.5038	14.6399	14.895	16.3862	16.5362	16.0965	14.8727	16.9332	16.1816	16.0346	16.5607	16.9231	16.8694	16.3165	14.4328	16.6736	14.9781	16.5392	1.49204	0.00545911	0.0100983	1.05016	0.0395732	0.0552051	0.961683	0.0572154	0.0800962
O43155	FLRT2	16.4773	19.2943	18.4227	18.9219	17.0418	18.742	16.8262	19.052	16.5837	18.9547	17.5183	18.8661	16.6359	18.1062	16.0607	18.9005	16.2546	18.3257	17.2921	18.8443	2.08592	3.47428e-06	1.8227e-05	0.625336	0.0655623	0.0872744	2.3183	8.35417e-07	4.44081e-06
O43156	TTI1	16.02	17.7531	15.9905	15.1384	16.6586	15.337	18.1181	16.2252	16.5948	17.6102	14.7728	16.7458	16.7295	17.8121	16.6764	16.4302	15.6009	17.0154	14.4631	14.6236	0.784821	0.222382	0.273736	-0.316574	0.616502	0.659822	-0.488099	0.442184	0.496887
O43164	PJA2	15.7764	15.6577	17.243	14.5693	15.4059	15.2822	16.3149	16.69	15.2961	15.1117	16.5915	15.5439	15.1413	15.9548	14.2228	15.6253	15.6306	15.4476	15.4692	15.0934	0.0407706	0.927442	0.942558	0.51824	0.255574	0.299915	0.0543432	0.9034	0.919373
O43166	SIPA1L1	20.2106	22.5064	21.7803	22.1054	20.8353	21.8066	20.4193	21.5578	20.2142	21.9845	21.3916	21.8	20.1691	21.5613	19.9513	20.9619	20.6617	22.1246	21.0137	21.8132	1.57851	5.09399e-05	0.000174146	0.493054	0.118226	0.149147	1.22948	0.000665984	0.00145815
O43167	ZBTB24	14.6884	15.0059	15.3113	15.8988	15.7697	14.3431	17.0218	15.311	14.866	16.1362	16.0443	15.8948	15.5369	15.5323	15.4797	14.9508	15.7553	15.7443	16.2014	16.1401	0.0291059	0.937476	0.951302	0.688456	0.0759034	0.0997492	0.315845	0.399281	0.454305
O43172	PRPF4	24.842	23.1062	22.5355	22.4644	24.4082	22.9419	22.8585	22.9733	24.9524	22.7763	22.5532	22.6139	24.0634	22.8878	22.9097	22.8988	24.7719	22.934	22.4971	22.4072	-1.67836	1.23953e-08	1.7018e-07	-1.93678	1.2837e-09	2.25344e-08	-1.93607	1.29133e-09	2.46174e-08
O43175	PHGDH	21.9157	20.5235	20.3921	21.0934	21.4021	21.0409	21.0922	20.5095	21.9122	20.8455	20.4131	20.5196	21.5306	20.8196	20.8634	20.9615	21.7861	20.7408	20.636	20.909	-0.915266	4.78343e-05	0.000165363	-1.02997	1.17304e-05	3.81622e-05	-0.910735	5.0617e-05	0.000151345
O43181	NDUFS4	22.9191	18.9225	19.4128	21.0556	22.9414	19.738	18.9904	22.0962	23.1004	19.955	19.6225	21.1088	22.9415	20.0342	19.4897	21.7407	22.8896	19.6303	19.3743	21.16	-3.30241	1.06038e-11	6.10333e-10	-3.58045	2.65185e-12	1.67095e-10	-1.52614	1.75837e-06	8.26832e-06
O43236	SEPTIN4	18.5137	17.8928	16.2001	16.1551	18.5376	16.7626	15.4219	16.6012	18.946	17.4605	16.3929	15.3403	18.6758	16.8756	15.687	16.4064	18.6688	16.9605	15.6452	15.7933	-1.47797	1.88281e-05	7.59467e-05	-2.79896	2.08568e-09	3.28445e-08	-2.60911	6.35645e-09	8.8694e-08
O43237	DYNC1LI2	22.1713	21.0169	20.8583	20.5111	21.9537	20.8188	20.7621	20.0894	22.157	20.9023	20.748	20.504	21.8076	20.7642	21.025	20.7729	22.2732	20.9426	20.7052	20.6614	-1.18357	9.02147e-08	8.78089e-07	-1.2528	3.84965e-08	3.34529e-07	-1.56475	1.18032e-09	2.30857e-08
O43242	PSMD3	22.1265	21.887	21.9979	21.5455	21.5381	21.8986	21.823	21.6238	22.2506	22.3392	22.0937	21.7633	21.8885	21.8868	22.285	21.8485	21.9945	22.2393	22.2636	21.9825	0.0905388	0.572684	0.62866	0.133	0.409666	0.45828	-0.206914	0.205456	0.250583
O43251	RBFOX2	21.8559	21.1152	21.0664	21.415	21.2891	21.8352	21.679	22.0715	21.9846	21.8579	21.4515	21.8764	21.6804	21.6969	21.9178	22.196	21.4445	21.5856	21.6281	21.8243	-0.0327351	0.871482	0.895108	-0.102362	0.614073	0.657575	0.225709	0.272539	0.321842
O43252	PAPSS1	20.3683	18.6269	19.2294	18.6804	20.2193	18.2819	18.6547	19.261	20.5943	18.4788	18.4519	19.1065	20.4015	18.9927	19.0048	19.4183	20.5001	18.432	19.345	18.9604	-1.85425	9.94263e-09	1.42044e-07	-1.47956	2.93025e-07	1.75054e-06	-1.33138	1.28402e-06	6.36269e-06
O43290	SART1	22.5513	17.8926	17.2039	18.0962	22.6186	16.7091	17.3859	15.4091	22.672	17.5258	16.7362	17.6059	22.5285	17.5455	16.1259	22.6144	22.5345	17.1852	16.7856	17.5612	-5.20936	4.26445e-06	2.15236e-05	-5.7335	1.18622e-06	5.56917e-06	-4.32362	4.19616e-05	0.00012901
O43292	GPAA1	20.8281	21.7841	21.952	21.9415	20.8278	22.3056	22.6468	22.7865	20.7412	21.9225	22.1662	22.1849	21.1535	22.43	22.6868	22.663	20.7459	21.9685	22.2063	22.0398	1.22286	6.65775e-06	3.16296e-05	1.47233	5.51758e-07	2.94895e-06	1.46386	5.98308e-07	3.37368e-06
O43301	HSPA12A	19.4632	18.7651	18.8906	19.2316	20.0569	19.3912	19.3155	19.611	19.7227	19.3673	19.102	19.795	20.1725	19.4301	19.6434	19.5918	19.4436	19.0971	19.1664	19.5474	-0.561607	0.00776642	0.0138198	-0.548218	0.0090728	0.0143373	-0.216422	0.264398	0.313527
O43303	CCP110	19.8615	20.7837	20.5574	20.448	20.4145	19.7888	18.8173	19.3275	19.696	19.9643	19.6596	19.6754	19.9544	19.4184	17.089	19.0125	20.0421	20.0045	19.3328	19.9831	-0.00176533	0.996948	0.997948	-0.90249	0.0626087	0.0836179	-0.304394	0.512094	0.56453
O43306	ADCY6	15.7494	16.9167	16.6239	17.4978	15.6291	17.1193	17.3094	17.6009	15.618	17.0985	16.5491	17.4447	16.8594	17.0375	16.0613	17.5052	16.0356	16.7288	16.0132	17.2492	1.00187	0.000638656	0.00153472	0.533073	0.0421074	0.0584542	1.48127	8.90593e-06	3.34028e-05
O43310	CTIF	18.4961	17.0836	18.0258	15.9308	18.8305	16.1291	16.0259	16.796	18.303	15.8419	17.112	15.139	18.1847	16.2184	14.1301	16.4718	18.547	16.1833	16.7935	16.6066	-2.18101	0.000422469	0.00106885	-2.05483	0.0007377	0.00148783	-2.28343	0.000269219	0.000651393
O43314	PPIP5K2	18.8293	18.5093	18.3518	17.9424	19.2883	16.9861	16.139	17.0132	18.9059	18.2038	16.0801	18.2002	18.9871	18.1638	17.923	19.1492	19.0292	18.5532	18.1267	18.176	-0.924716	0.0561593	0.0804233	-1.68384	0.00154875	0.00289261	-0.911743	0.0593625	0.0827729
O43318	MAP3K7	20.2377	21.6387	21.4773	21.5476	20.015	21.7213	21.7246	22.0183	20.055	21.5352	21.684	21.7936	20.0126	21.8057	22.1965	21.962	20.073	21.7419	22.0312	21.8388	1.60992	9.52997e-10	2.20256e-08	1.74408	2.57387e-10	6.39302e-09	1.75343	2.3564e-10	6.53027e-09
O43324	EEF1E1	19.9286	19.4761	17.949	18.9548	19.6589	19.6259	16.3925	19.6501	20.2767	20.9357	19.8299	19.3198	20.4091	19.3869	18.5188	18.4546	19.4924	20.4645	20.4605	20.0683	0.0246734	0.965655	0.973624	-1.32301	0.030709	0.0437052	-0.663653	0.255354	0.304128
O43353	RIPK2	16.7072	18.2938	15.8575	17.4837	16.9817	17.658	15.8213	16.3409	16.4154	18.1605	16.7295	17.9569	16.8532	18.2807	16.3903	17.1923	17.0411	17.9361	16.2584	17.9131	1.26612	0.000145972	0.00043174	-0.588286	0.0396348	0.0552782	0.577664	0.0429353	0.061703
O43379	WDR62	20.7061	20.0725	20.1458	20.5925	21.0989	19.7415	19.962	20.2545	20.5482	19.8545	20.0789	20.3955	20.6482	19.8078	19.8891	20.0302	20.956	19.852	19.8895	20.2489	-0.925822	2.4565e-06	1.35277e-05	-0.798416	1.62204e-05	5.03085e-05	-0.487138	0.00233859	0.00447961
O43390	HNRNPR	20.1559	15.8458	18.4433	19.5449	20.5494	18.4534	21.0179	18.7822	20.2374	18.2736	18.4851	18.4162	20.2103	17.8697	18.1667	18.4887	20.3346	18.8789	18.0562	19.0045	-2.43323	0.000224353	0.00062169	-1.46366	0.012978	0.0198838	-1.4502	0.0137018	0.0220481
O43395	PRPF3	23.4515	21.7718	20.2069	19.9374	23.5378	20.4064	19.3942	19.6444	23.2395	20.6989	19.6025	19.8179	23.2012	20.3375	19.2495	19.488	23.4977	20.9161	19.9037	19.8559	-2.55939	1.87883e-09	3.81243e-08	-3.71419	3.77847e-12	2.19591e-10	-3.63681	5.42367e-12	3.73499e-10
O43396	TXNL1	21.3882	20.8117	20.4718	19.9385	21.0123	20.1942	20.4581	19.6213	21.5742	20.3692	20.3834	18.5865	20.7781	19.786	19.9945	19.6441	21.3648	20.078	20.2823	19.4879	-0.975724	0.000616564	0.00148881	-0.905514	0.00120149	0.0023111	-1.76785	5.63878e-07	3.20853e-06
O43399	TPD52L2	21.4231	19.5738	19.1767	19.1124	21.0787	18.6707	18.5623	18.3335	21.4102	18.6832	18.9194	15.4337	20.8125	18.1052	16.3293	15.9699	21.5	18.8096	18.402	17.4871	-2.47641	0.000611485	0.00147893	-2.96697	9.91434e-05	0.000245948	-3.97756	2.88175e-06	1.26375e-05
O43402	EMC8	19.6176	21.3174	21.3482	20.92	20.4308	21.8701	21.7308	21.3738	20.0525	21.6698	21.4282	21.3109	20.4907	21.8417	22.1573	22.0371	20.0409	21.2493	21.4191	21.504	1.46316	3.59783e-06	1.87438e-05	1.49022	2.82697e-06	1.15196e-05	1.30267	1.56467e-05	5.40147e-05
O43405	COCH	17.7811	18.3788	18.9998	18.9013	17.1776	18.5051	18.9873	18.9083	17.3684	18.5601	18.8655	18.6259	16.8944	18.4075	18.8091	18.6363	16.974	17.6405	19.3425	19.5654	1.05932	0.00012399	0.000376226	1.76175	1.92583e-07	1.23294e-06	1.68835	3.55291e-07	2.21308e-06
O43414	ERI3	16.7474	15.7227	16.9168	14.7184	17.0649	18.9822	19.0603	19.1346	16.7783	18.5171	16.3122	16.6181	17.3912	18.9762	19.7891	19.3621	16.3811	18.4044	18.541	14.701	1.24795	0.184724	0.232448	1.25128	0.183608	0.222036	0.0342824	0.97021	0.973626
O43426	SYNJ1	18.5386	19.2577	18.4149	18.2179	19.0388	18.0133	17.7041	18.1826	18.4594	18.3152	18.5209	18.4143	18.8211	18.2274	17.9698	17.445	18.9509	18.3046	18.2916	18.2808	-0.338101	0.171969	0.218187	-0.581508	0.0247836	0.0359212	-0.65363	0.0130593	0.0211336
O43432	EIF4G3	22.2852	21.9579	21.2857	20.1076	22.7007	20.824	19.5195	18.9202	22.039	20.8825	20.7195	19.5611	22.2273	20.7989	19.2983	19.9377	22.6399	21.035	20.4165	19.6719	-1.27874	0.00131208	0.00288329	-2.13052	5.47449e-06	2.00063e-05	-2.73873	1.73643e-07	1.21571e-06
O43435	TBX1	18.2091	16.0946	15.8681	16.3798	18.7059	15.2261	16.3488	16.3809	18.2203	15.255	17.3284	16.0662	18.9414	16.5167	15.7467	22.4779	18.5	15.8935	16.593	20.8138	-2.71814	0.00888098	0.0155489	-2.13831	0.0332353	0.0470545	-0.0915816	0.922537	0.933926
O43447	PPIH	22.1553	18.5216	18.5273	15.6323	20.9047	18.7115	18.1396	18.607	22.2236	19.5462	18.3827	18.6889	21.1852	18.7981	18.2773	17.826	21.9161	19.2818	17.8407	18.6109	-2.70513	1.19676e-05	5.17243e-05	-3.44347	4.8635e-07	2.66358e-06	-3.80397	1.1564e-07	8.76233e-07
O43462	MBTPS2	16.5941	19.2725	19.0479	19.4095	14.8147	19.0529	19.1975	19.252	16.3173	18.7678	19.0376	19.2421	18.1887	19.0837	18.3034	19.0978	18.3364	18.8901	19.0887	18.7543	2.16316	0.000173062	0.000496858	2.08477	0.000252545	0.00056939	2.30091	8.95623e-05	0.000247745
O43464	HTRA2	19.7899	18.5478	19.206	17.9496	18.5139	19.5809	18.8199	17.8905	19.7279	19.5927	19.5812	18.7542	19.0318	19.3812	19.5813	17.5412	19.2911	19.5084	19.4841	18.5906	0.0512496	0.859174	0.884592	0.063562	0.825872	0.849719	-1.12571	0.000901312	0.00190376
O43482	OIP5	18.5767	19.2118	19.3023	18.3364	18.0135	18.2782	15.8292	18.9165	18.5538	18.8396	18.8158	18.4799	18.4717	18.0028	18.9093	16.0031	18.4371	18.89	19.1626	18.6591	0.233938	0.692295	0.738695	-0.00670545	0.99093	0.992998	-0.331544	0.575728	0.625011
O43491	EPB41L2	22.933	22.6963	22.4775	22.8947	23.3829	22.7018	22.8101	23.193	22.9015	22.4254	22.4341	22.9161	23.0926	22.7692	22.962	22.9279	23.1284	22.4965	22.511	22.7201	-0.469843	0.00415553	0.00792175	-0.448731	0.00575458	0.00946603	-0.157299	0.287654	0.337428
O43502	RAD51C	20.5478	19.2639	19.3201	18.2772	19.9909	19.1054	19.033	18.1181	20.3429	19.2181	19.1294	18.8318	19.8731	19.1888	19.0793	18.1966	20.5316	18.8997	19.7209	18.796	-1.12208	1.14423e-05	4.98134e-05	-1.00072	4.48591e-05	0.000122952	-1.81333	1.3369e-08	1.60697e-07
O43504	LAMTOR5	23.815	20.3049	20.3458	21.1239	22.7271	19.9899	16.3689	21.104	23.9461	21.0475	20.6396	21.4182	23.0127	19.1822	16.1244	15.9924	23.0202	21.218	20.5791	21.3671	-2.95574	0.00986824	0.0170529	-4.49268	0.000349833	0.000764549	-3.10312	0.007215	0.0123151
O43516	WIPF1	21.236	19.4144	18.3795	18.0427	20.3927	19.2224	16.7188	17.9292	21.3737	19.4796	18.1581	18.3761	20.8857	19.3898	14.9995	17.7448	21.0914	19.1737	18.2438	18.6355	-1.6599	0.00215364	0.00446388	-3.69596	2.3598e-07	1.45626e-06	-2.85023	8.00839e-06	3.03791e-05
O43524	FOXO3	18.7328	15.8006	16.923	16.6917	18.2466	16.0123	15.6777	14.4025	18.1424	15.2351	16.453	15.3384	17.8888	14.5345	15.0454	16.6534	18.8324	15.4433	15.7051	16.0225	-2.96345	1.36109e-06	8.29466e-06	-2.40777	1.96273e-05	5.91288e-05	-2.54692	9.85015e-06	3.63417e-05
O43572	AKAP10	20.4337	21.4258	21.548	19.6908	20.5979	21.3422	21.2931	20.3282	20.4935	21.2994	21.6113	20.3126	20.5364	21.3929	21.0008	20.3662	20.6929	21.1612	21.3562	20.3951	0.773447	6.64334e-05	0.00021862	0.811008	3.87462e-05	0.000107826	-0.33228	0.0406792	0.0589679
O43583	DENR	18.5721	17.5296	18.5373	16.1881	18.3908	17.862	15.7339	16.9611	18.4986	18.9721	16.3385	15.77	18.7735	17.4317	16.1297	16.237	18.796	18.0047	17.7688	17.6238	-0.646162	0.179688	0.226684	-1.70453	0.00166509	0.00309254	-2.0502	0.00031147	0.000740747
O43592	XPOT	20.731	21.3813	21.1531	21.3958	21.1295	21.8259	21.5085	21.472	20.9309	21.7681	21.566	21.6185	21.3467	21.9701	22.1791	22.0237	20.7815	21.814	21.8327	21.7459	0.767941	0.000756008	0.00178098	0.663946	0.00257814	0.00458899	0.667266	0.00247948	0.00471032
O43615	TIMM44	23.2111	22.304	22.3473	22.411	23.4345	22.7849	22.7583	22.7899	23.3639	22.5652	22.6325	22.6212	23.429	22.8092	23.0116	22.9546	23.211	22.4664	22.5609	22.4622	-0.743954	0.000109734	0.000337895	-0.667782	0.000333983	0.000732317	-0.682106	0.000270561	0.000652792
O43639	NCK2	20.7371	23.1932	20.8821	20.4825	20.2737	22.4615	16.7326	18.7127	20.613	22.511	20.696	18.9315	20.087	22.0411	16.8168	15.3508	20.7089	22.3249	19.7234	19.2726	2.02243	0.0277839	0.0429976	-1.51374	0.0902145	0.116914	-1.93389	0.0344107	0.0507471
O43660	PLRG1	22.7556	19.7669	19.2782	19.4157	22.2516	19.323	18.9283	18.9655	22.9483	19.9361	18.9527	19.4831	22.4018	19.3724	18.5227	18.4276	22.4893	20.097	18.9477	19.1568	-2.87026	7.83924e-11	2.87888e-09	-3.64339	1.34592e-12	9.94653e-11	-3.47959	2.97883e-12	2.47657e-10
O43663	PRC1	19.8907	15.6919	15.488	16.6528	20.0783	17.8758	20.6132	15.1397	19.953	18.0693	16.3808	17.6687	19.9274	18.414	15.8861	16.0004	19.9624	18.6656	16.3313	18.3003	-2.21905	0.0128672	0.0217028	-3.02251	0.00141462	0.00266789	-3.21001	0.000837881	0.00178299
O43670	ZNF207	21.4838	19.3051	19.3351	19.4277	20.8948	19.0609	19.6954	18.8684	21.3442	18.9105	18.8233	18.8041	20.646	19.0864	19.1217	19.543	21.2151	18.8172	19.3007	19.2243	-2.08075	3.67942e-09	6.57463e-08	-1.86152	2.0921e-08	2.01989e-07	-1.94326	1.07707e-08	1.36308e-07
O43678	NDUFA2	22.2284	18.1332	15.9674	20.3154	22.1604	18.4375	17.4955	21.4476	22.4269	18.5653	17.6046	20.6304	22.1595	18.3975	16.9109	21.0567	22.0243	18.2867	17.9788	20.3878	-3.83585	9.16402e-11	3.26874e-09	-5.00846	9.70225e-13	8.15651e-11	-1.43233	0.000111445	0.00029835
O43681	GET3	16.7774	16.7242	16.2003	16.2892	15.3557	16.2986	17.6022	17.0576	16.5655	16.2648	16.5206	16.7649	14.9715	15.2591	16.0653	15.7147	16.6757	15.9492	16.6467	15.601	0.030011	0.941471	0.954871	0.537848	0.198514	0.238855	0.216303	0.598074	0.646105
O43683	BUB1	20.0554	20.832	20.1173	19.538	19.7077	19.3504	19.2383	19.3059	19.6607	19.744	19.4592	19.0095	19.2356	18.5602	18.252	18.7097	20.2428	20.0024	19.5031	19.2245	-0.0826287	0.821779	0.852344	-0.466454	0.213061	0.254263	-0.622908	0.101737	0.134141
O43684	BUB3	23.5456	21.3591	21.2056	20.7629	22.5817	20.8887	21.0859	20.366	23.6782	21.1412	20.9012	20.5637	22.4606	20.9436	21.112	20.7526	23.4809	21.2714	20.9547	20.8619	-2.02865	1.65977e-08	2.17882e-07	-2.09753	9.89221e-09	1.12149e-07	-2.488	6.49406e-10	1.47808e-08
O43707	ACTN4	19.2846	18.9659	18.7868	20.6825	18.8505	18.3189	19.0077	18.1464	19.287	18.8683	18.3184	18.4306	18.6183	19.0461	18.1322	17.7566	19.0329	19.017	18.3432	19.128	-0.171391	0.663449	0.712743	-0.496974	0.215617	0.256955	-0.185805	0.637256	0.682034
O43716	GATC	18.2444	15.6374	15.9387	16.9043	17.4464	16.46	16.0539	16.7735	18.3883	16.6939	16.4019	17.4525	17.4038	17.3068	15.2181	17.1451	18.0382	15.2995	16.5867	16.8183	-1.6247	0.000136408	0.000407862	-1.86435	2.92569e-05	8.42789e-05	-0.885477	0.0173533	0.027372
O43719	HTATSF1	20.5528	17.8698	16.4148	14.6564	21.0169	15.7358	15.7935	16.0071	20.4434	17.3665	15.9353	15.0062	20.8406	15.4564	14.6292	15.6294	20.8438	16.0168	17.3563	17.6314	-4.25042	4.50279e-07	3.3241e-06	-4.71368	1.00757e-07	7.32843e-07	-4.95341	4.8065e-08	4.42104e-07
O43731	KDELR3	17.5862	14.953	15.9053	16.376	14.1713	15.8137	16.8267	15.549	17.3238	16.3325	16.7113	16.4375	17.4462	16.5308	15.5432	15.6928	16.6002	16.4821	15.4409	15.4984	-0.603123	0.267073	0.322058	-0.540067	0.318707	0.365265	-0.714818	0.191354	0.236174
O43739	CYTH3	14.1561	17.7305	16.7543	18.0848	15.6675	17.8627	16.7211	18.253	15.7586	17.7954	17.6099	18.1907	16.4502	17.7315	18.3958	17.8908	16.5189	18.1962	17.7729	18.1217	2.15297	1.46403e-05	6.13273e-05	1.74056	0.000163796	0.000384052	2.39795	3.74101e-06	1.58595e-05
O43741	PRKAB2	17.5696	17.2918	17.4931	17.1944	17.8751	17.7723	16.063	16.1064	17.9288	17.1876	15.7051	16.8526	17.953	16.849	15.5114	17.4401	17.2575	15.6051	16.3998	17.4387	-0.775617	0.0635397	0.0898744	-1.48228	0.00134802	0.00255437	-0.710329	0.086948	0.116202
O43747	AP1G1	19.3274	20.0881	20.0168	20.1986	19.0623	20.3669	20.5997	20.4456	19.1833	20.3422	20.3437	20.3924	19.318	20.5103	20.6796	20.7438	18.8972	20.3511	20.617	20.3963	1.17407	3.49393e-07	2.70565e-06	1.29372	8.50369e-08	6.35494e-07	1.27774	1.02232e-07	7.89625e-07
O43752	STX6	18.3623	16.0241	16.1134	16.5694	18.4754	15.4759	16.658	15.0325	18.534	15.6207	16.9347	19.1701	14.1955	15.888	15.3954	16.1542	18.6605	15.6168	16.4154	15.7177	-1.92045	0.0216244	0.0343443	-1.34217	0.0960559	0.123627	-1.11676	0.161289	0.202916
O43760	SYNGR2	16.7016	18.2865	19.0514	19.718	16.59	19.6466	18.6766	19.0494	17.2707	19.7914	19.5131	19.339	17.7162	19.7692	20.0031	19.1138	15.9965	19.6212	19.8851	19.3562	2.56801	4.64816e-07	3.40329e-06	2.57086	4.57574e-07	2.54321e-06	2.46028	8.46776e-07	4.48964e-06
O43765	SGTA	17.8261	15.5511	16.4355	16.2349	17.9417	15.7096	15.2127	16.6565	17.9982	14.9622	16.8566	15.9978	17.871	15.4185	15.4742	16.3959	18.1897	15.345	14.8808	17.0506	-2.56806	9.3861e-08	9.04753e-07	-2.19338	8.99527e-07	4.39556e-06	-1.49821	0.000101276	0.000273937
O43768	ENSA	21.0258	19.6607	18.8095	19.4765	20.8798	18.2372	16.5496	17.7983	20.7374	18.2466	18.2731	18.2297	20.6591	16.8368	16.5699	18.1923	21.1045	18.289	15.2949	18.4969	-2.62725	0.000161761	0.000470278	-3.78191	2.05981e-06	8.79127e-06	-2.44255	0.000338715	0.000798247
O43772	SLC25A20	20.281	20.6264	21.1691	20.6819	20.6221	21.6125	22.2629	21.5936	20.5933	20.922	21.4638	21.1854	20.8536	21.8689	22.3776	21.6037	20.3448	20.8146	21.4567	20.7643	0.629928	0.0390225	0.0581356	1.20706	0.000452852	0.000966408	0.626831	0.039888	0.0578981
O43776	NARS1	20.7032	18.1481	18.6671	18.9582	20.285	18.0918	19.0179	15.8413	20.9625	18.0564	16.3251	17.1043	20.5271	18.112	15.8216	15.2673	20.7395	18.0694	18.2771	17.7298	-2.54792	0.000646376	0.00154954	-3.02169	0.000118068	0.000286949	-3.66327	1.28161e-05	4.55566e-05
O43795	MYO1B	19.4974	20.172	21.0472	19.9729	19.8071	20.2745	21.362	19.9422	19.3434	20.0717	20.894	19.9186	20.0322	20.3994	21.3569	20.4181	19.4887	20.1638	20.9778	20.006	0.58253	0.00147466	0.00319623	1.49386	1.42576e-08	1.50257e-07	0.417788	0.0151717	0.0242052
O43808	SLC25A17	19.5868	18.9292	19.0287	19.4543	18.6957	19.3968	19.0044	19.8402	19.5613	19.8385	19.1164	20.0482	19.2361	19.5462	19.4956	20.2324	19.0137	19.594	19.5662	19.8299	0.242234	0.263612	0.318527	0.0235525	0.911941	0.924294	0.662293	0.00539581	0.00945254
O43809	NUDT21	25.8329	20.9074	20.3348	20.4075	24.6927	20.5529	20.1446	20.3346	25.9883	21.1638	19.9187	20.6419	24.8491	20.6422	19.5866	19.8062	25.5669	21.1315	19.8656	20.4904	-4.50642	2.88598e-13	4.66905e-11	-5.4159	1.12995e-14	3.97874e-12	-5.04985	3.90148e-14	1.22917e-11
O43815	STRN	21.3363	20.3711	19.7765	19.393	21.3271	19.7429	18.5608	18.8581	21.2869	19.9907	19.4307	18.8247	21.1257	19.2623	18.5099	18.6414	21.395	19.7596	18.9818	19.4252	-1.46889	1.12262e-05	4.90868e-05	-2.24226	3.13193e-08	2.84056e-07	-2.2657	2.67302e-08	2.74926e-07
O43818	RRP9	17.9743	16.1476	15.2766	17.5209	19.0193	17.724	16.7444	15.9634	18.6848	17.2572	16.7391	17.2732	19.1165	17.2237	15.5935	15.5267	15.7986	17.8303	17.0246	17.6525	-0.882128	0.151018	0.194032	-1.84308	0.00566867	0.00933499	-1.33136	0.0360739	0.052991
O43819	SCO2	19.7413	19.0609	19.5857	20.0609	19.4337	20.1466	20.2927	20.6083	20.2644	20.2324	20.0847	20.5456	20.1253	20.2105	20.2771	21.1006	19.7541	20.0219	20.1381	20.4981	0.0706909	0.773018	0.811093	0.211902	0.391568	0.440256	0.698925	0.00951788	0.0158437
O43822	CFAP410	17.1812	17.3972	15.6019	15.5633	17.3346	17.0271	17.5522	16.1431	17.1659	17.0544	16.3633	16.5018	17.4062	17.1547	16.2268	16.2704	17.0328	16.6576	16.0009	16.3211	-0.165953	0.549549	0.606826	-0.87513	0.00470307	0.00788147	-1.06421	0.000992267	0.00207479
O43823	AKAP8	21.1369	19.7846	19.9354	20.0886	21.5505	20.1295	20.292	20.2013	21.0731	19.4142	20.0117	20.1833	21.334	19.9372	20.1853	19.926	21.356	19.892	20.1496	19.9269	-1.45859	6.11791e-09	9.70448e-08	-1.17528	1.62386e-07	1.07527e-06	-1.22488	8.84025e-08	7.10305e-07
O43824	GTPBP6	17.481	17.1319	17.7403	17.4866	15.8837	17.6249	17.2014	17.5291	16.9317	17.0561	17.5834	17.5145	16.8692	17.7248	17.6976	17.9627	16.8388	17.1805	17.1892	17.6195	0.542769	0.0323945	0.0492165	0.681519	0.00927509	0.0146069	0.821632	0.00247179	0.00470005
O43826	SLC37A4	18.0684	17.3294	18.4438	18.9946	19.2613	19.9938	19.2452	20.358	18.5932	19.0079	18.9779	19.9381	19.5533	20.194	20.1946	20.1086	18.8865	19.6677	19.0382	19.2279	0.366026	0.444678	0.505381	0.307367	0.519992	0.568629	0.852879	0.0850637	0.113862
O43837	IDH3B	19.5792	19.1645	19.7197	19.0074	19.2916	19.6098	19.8198	19.3712	19.7571	19.6109	19.6948	19.3544	19.6245	19.8782	20.0855	19.4972	19.1775	19.0535	19.9295	19.4452	-0.0226263	0.895958	0.91663	0.363876	0.0467016	0.0641772	-0.150919	0.387905	0.442707
O43847	NRDC	15.7837	15.9203	16.6806	16.8648	16.1564	15.5477	16.3769	15.8842	14.9979	15.7833	15.6299	15.2318	16.3469	15.771	15.0221	16.334	15.7995	15.2496	16.1214	16.6171	-0.162477	0.631518	0.682751	0.149288	0.6593	0.699003	0.369511	0.281652	0.331296
O43865	AHCYL1	21.6502	22.4079	22.1677	22.5382	21.7762	21.9041	22.1491	22.3484	21.4298	21.8121	22.0041	22.486	21.7403	21.6225	22.1271	22.9194	21.5984	21.8168	21.9425	22.4654	0.273708	0.0839933	0.11545	0.439128	0.00878312	0.0139495	0.912516	8.53108e-06	3.21379e-05
O43896	KIF1C	16.6897	19.7735	19.2763	18.8598	17.8936	18.6852	18.3126	18.6232	16.7749	19.0387	19.004	18.7474	17.503	19.046	18.6468	16.0909	17.9196	19.3347	18.9561	18.7326	1.81945	0.000519842	0.00128268	1.483	0.00297292	0.00522794	0.854607	0.0639178	0.0883223
O43900	PRICKLE3	14.9387	17.4872	16.7632	26.5239	15.5825	17.2336	17.02	25.7348	15.3144	16.9219	16.0023	25.8814	14.6337	16.7469	15.6766	25.5835	14.3089	16.6341	16.6861	26.2413	2.04909	1.04817e-06	6.66775e-06	1.47401	6.47097e-05	0.000168195	11.0374	4.94176e-19	2.95814e-15
O43913	ORC5	17.7884	17.6587	17.8335	17.0961	17.3753	18.1652	17.9692	17.8567	17.4869	18.4405	18.2985	18.1948	18.0108	18.159	18.1137	17.8281	17.0362	18.0644	18.6911	17.8804	0.558045	0.0240874	0.0378245	0.641681	0.0110165	0.0171107	0.231674	0.320713	0.372124
O43920	NDUFS5	15.0413	15.4418	16.3222	15.1946	16.0606	17.4829	16.2945	15.3245	16.4518	15.9459	16.468	14.8133	16.6684	14.6257	15.4301	15.1475	16.1141	15.4387	15.7648	15.9537	-0.280236	0.507608	0.567209	-0.0113109	0.978534	0.982968	-0.780532	0.0757377	0.102641
O43924	PDE6D	20.0253	19.6649	19.5001	19.3248	19.3372	19.8224	19.8984	19.8844	20.0466	19.5686	20.0626	19.8318	19.6434	19.9424	20.4099	19.5489	19.8001	19.9028	15.17	19.6458	0.0097216	0.988362	0.991509	-0.762312	0.26109	0.305669	-0.123369	0.853209	0.876641
O43929	ORC4	18.2036	17.8247	18.1924	17.2551	17.9241	18.0882	18.1723	17.5452	18.215	18.0619	18.4494	17.8498	17.8028	17.998	18.4848	17.791	18.2766	18.4412	18.4575	17.8792	-0.00162542	0.991843	0.994334	0.266873	0.10567	0.134627	-0.420356	0.0150864	0.0240884
O43933	PEX1	20.4192	20.4662	20.4297	20.1882	20.5395	19.5759	19.4039	19.9803	20.1186	20.0646	20.1404	20.243	20.1576	19.8879	19.678	19.8037	20.6259	20.1184	20.1454	20.0386	-0.349584	0.094647	0.12818	-0.412703	0.0517318	0.0703468	-0.321415	0.122207	0.158409
O43934	MFSD11	16.727	18.0068	18.1778	18.1054	17.6883	18.8126	18.1084	18.924	17.4242	18.1146	18.0898	18.3083	18.0475	19.1298	19.0698	18.9007	14.3672	18.0824	17.3574	17.5771	1.5784	0.00775982	0.0138122	1.30981	0.0230533	0.0335269	1.51226	0.0101934	0.0168743
O60216	RAD21	18.7994	19.941	19.597	19.6342	19.5129	20.2459	19.7463	19.0493	18.6928	19.7305	19.4442	19.9469	19.6904	19.7355	19.8556	19.9165	18.7379	19.8475	19.8698	19.8622	0.813391	0.00140514	0.00306417	0.61589	0.010629	0.0165561	0.595152	0.0130659	0.0211386
O60231	DHX16	20.8242	18.7465	18.9192	18.5209	20.5722	18.784	18.6656	18.4581	20.7496	18.7618	18.7873	18.6854	20.4304	18.511	18.6771	18.7093	20.6952	18.5264	18.9609	18.9797	-1.98836	7.49434e-12	4.72222e-10	-1.85228	2.50316e-11	9.24403e-10	-1.98364	7.80499e-12	4.71926e-10
O60237	PPP1R12B	17.0133	15.0913	15.9244	15.8721	17.1378	16.2781	16.8416	14.5659	17.0599	15.2368	14.6172	16.7235	17.043	16.2942	15.0426	15.8304	17.1099	16.4539	16.7132	18.2909	-1.20196	0.0395633	0.0588242	-1.24501	0.0337045	0.0476407	-0.816263	0.149412	0.189247
O60244	MED14	18.8967	19.2712	19.1092	19.0905	19.2951	19.1508	19.0647	19.3185	18.3506	19.1703	19.4523	19.1765	19.0558	19.2458	19.4328	18.9506	18.9043	19.2762	19.4735	19.1641	0.322345	0.0524365	0.0755985	0.406017	0.0174534	0.026028	0.239517	0.140423	0.179417
O60245	PCDH7	19.11	18.7162	17.8639	20.5522	18.9066	16.9843	15.9959	19.8626	19.1953	18.111	17.0062	20.019	18.4979	17.1524	14.6883	19.4733	18.958	17.7024	16.6025	19.9647	-1.20032	0.0136995	0.0229707	-2.50222	2.00836e-05	6.03215e-05	1.04079	0.0293156	0.0438927
O60256	PRPSAP2	20.1491	21.1239	21.4293	20.6305	20.7676	21.4267	21.7452	21.0939	20.4694	21.4483	21.5504	20.8063	20.9752	21.7644	22.0373	21.2414	20.2909	21.3899	21.3817	20.8899	0.90023	0.000114388	0.000350963	1.09836	1.14197e-05	3.72728e-05	0.401973	0.0426827	0.0614105
O60264	SMARCA5	23.0559	21.803	21.7403	22.0526	24.0846	21.7813	21.9335	21.9557	23.0573	21.6217	21.7507	21.96	23.5065	21.7315	21.9406	22.064	23.4049	21.6888	21.8175	21.8157	-1.69655	3.18417e-09	5.9564e-08	-1.58531	9.26873e-09	1.06659e-07	-1.45221	3.57221e-08	3.494e-07
O60266	ADCY3	17.4024	18.5225	18.3892	18.2924	17.8609	17.8994	17.893	18.797	18.0304	17.8612	17.5627	18.4686	17.703	17.6584	18.5246	18.2508	17.8703	17.8886	17.8028	18.463	0.192609	0.353163	0.412253	0.261054	0.212673	0.253902	0.680958	0.00334761	0.00616959
O60271	SPAG9	24.819	22.9486	22.6488	22.5589	25.1109	22.304	21.3102	22.0647	24.794	22.7003	22.2563	22.3093	25.026	22.1442	20.8328	21.4264	24.9911	22.5928	21.9517	22.2702	-2.41023	9.16606e-08	8.90714e-07	-3.14823	1.45917e-09	2.48141e-08	-2.8223	8.27176e-09	1.09546e-07
O60281	ZNF292	19.2074	16.0515	15.9411	18.369	20.7902	16.606	15.969	18.088	19.1198	17.4852	15.1677	18.4946	20.3314	18.1383	15.8922	16.0304	19.5253	18.1971	16.2302	17.9544	-2.49921	6.17255e-05	0.000205272	-3.95477	1.5718e-07	1.04892e-06	-2.00752	0.000586069	0.00129886
O60282	KIF5C	15.2548	16.1138	16.0991	14.6862	15.9547	15.61	16.4928	16.5982	15.588	15.5599	16.0862	12.182	15.7157	15.1583	14.6302	14.4172	15.6519	15.6608	16.0589	13.6083	-0.0124575	0.981951	0.98652	0.24043	0.663209	0.702774	-1.33464	0.0241503	0.0368785
O60287	URB1	16.4833	15.356	16.4741	15.5397	16.7427	15.7738	16.5349	16.6549	16.116	15.4993	15.5336	14.7862	16.0424	15.4848	17.174	14.9106	16.0149	16.0581	15.1364	16.564	-0.645496	0.113946	0.151117	-0.109278	0.781876	0.810444	-0.588797	0.147062	0.186745
O60292	SIPA1L3	19.272	23.2227	21.6615	22.2021	20.0092	22.1784	20.6162	21.5217	19.0932	22.1478	21.3059	21.3964	19.2012	21.8102	19.5551	21.2529	19.6643	22.2695	20.7222	21.7039	2.87777	7.96418e-08	8.01237e-07	1.3242	0.000940334	0.00185484	2.16744	4.19355e-06	1.74809e-05
O60293	ZFC3H1	18.002	17.4961	15.8537	17.8109	19.0935	16.8869	17.0144	15.8858	17.8394	18.0734	16.9285	15.5069	18.4958	15.44	15.8025	15.4372	18.2795	15.7532	16.1863	15.2388	-1.61211	0.00560446	0.0103353	-1.98494	0.00110715	0.00214687	-2.36611	0.00021005	0.000523901
O60294	LCMT2	17.1758	19.2856	19.1939	18.9041	16.9652	18.7249	19.3126	19.4315	16.6032	19.1821	19.3519	19.5302	17.3841	19.3407	18.7661	19.3914	17.561	19.5579	19.5629	19.4285	2.08036	5.26638e-09	8.68445e-08	2.09961	4.55355e-09	6.03044e-08	2.19924	2.17835e-09	3.80163e-08
O60296	TRAK2	18.3254	18.9059	19.0386	19.0102	18.7754	18.401	16.8218	17.9258	18.2279	18.2154	18.7551	18.5176	18.5542	16.0085	15.9466	16.1277	18.3378	18.2488	18.3617	18.2982	-0.488234	0.440834	0.501203	-0.659372	0.301108	0.34796	-0.468263	0.459457	0.513959
O60306	AQR	18.0329	19.3524	18.5808	18.1091	18.2871	18.8587	18.1549	18.4985	17.6834	19.2417	18.8082	18.4365	18.0941	18.4167	18.6321	18.8015	17.6931	19.0593	18.8068	18.7868	1.02767	6.01132e-05	0.000200355	0.638452	0.00472997	0.0079221	0.568395	0.0102519	0.0169572
O60312	ATP10A	16.3451	15.665	15.8701	15.4277	16.7323	17.6146	15.7682	15.6656	15.0857	16.5477	15.3489	15.3674	16.4406	16.2446	15.927	16.0925	16.3688	16.7548	15.5234	14.5727	0.370816	0.299041	0.355523	-0.506972	0.16087	0.196925	-0.769313	0.0394358	0.0573803
O60315	ZEB2	19.7873	18.228	16.0545	16.1214	20.2652	15.3855	21.8906	16.7011	19.0728	17.6479	15.5758	15.7482	20.1457	17.2254	15.4097	20.467	19.9675	18.1372	15.4038	17.5654	-2.52288	0.0297104	0.0456403	-2.98081	0.0120681	0.0186137	-2.52707	0.0294729	0.0441062
O60318	MCM3AP	20.2303	21.7778	22.0373	21.7403	21.288	21.9729	22.5884	22.5017	20.028	21.3258	22.1442	21.715	20.8813	22.0496	22.5044	22.0305	20.5589	21.7166	22.0708	21.3893	1.17122	0.000121239	0.000369142	1.67172	1.59951e-06	7.17201e-06	1.27808	4.61133e-05	0.000139552
O60333	KIF1B	18.4622	19.5316	19.0184	21.7313	18.8032	19.6771	21.1545	19.6989	18.1972	18.8753	20.1764	20.0831	18.5973	19.4056	19.5357	19.163	18.624	19.7861	19.2816	19.1467	0.918363	0.0466565	0.0680521	1.29653	0.00737301	0.011861	1.42784	0.00375699	0.00683982
O60341	KDM1A	21.2696	20.3673	20.3353	20.0159	20.879	20.5728	20.8974	20.5086	21.4717	20.5059	20.4777	20.3979	21.1656	20.7431	21.0976	20.5366	21.1445	20.5692	20.6753	20.0848	-0.634427	0.00116048	0.00259494	-0.48944	0.00820116	0.0130703	-0.877348	4.44206e-05	0.000134975
O60343	TBC1D4	15.6443	16.5416	14.9924	17.2752	16.6132	15.5025	16.0432	15.5874	15.1743	17.312	17.1409	15.1406	16.535	17.6123	16.1569	15.7465	17.1396	18.0521	17.591	17.035	0.782774	0.181643	0.228957	0.163566	0.774994	0.804424	-0.0643684	0.910349	0.924342
O60347	TBC1D12	17.0894	16.1075	17.103	16.116	16.964	15.8148	16.1037	16.425	16.863	15.5637	15.2316	16.2469	17.4958	17.7368	15.5449	15.2284	16.2496	14.5303	15.3072	16.9024	-0.981772	0.0543781	0.0780407	-1.07428	0.0370226	0.0519253	-0.748651	0.134172	0.172018
O60427	FADS1	20.1356	21.4572	22.0513	22.2448	20.3751	21.821	22.5223	22.6674	20.051	21.5771	22.0693	22.4133	20.4548	21.8625	22.3716	22.4288	20.0896	21.6658	22.2218	22.1871	1.4555	5.00518e-09	8.35671e-08	2.02604	2.20089e-11	8.34244e-10	2.16707	6.99896e-12	4.36414e-10
O60443	GSDME	18.6556	15.6262	16.4809	15.6373	18.6622	16.5915	16.6344	15.2135	18.3312	14.0149	14.7502	16.1732	18.6156	15.5519	15.5648	15.8562	18.4717	15.768	15.9972	16.3048	-3.03675	3.2287e-07	2.54973e-06	-2.66174	2.00822e-06	8.63591e-06	-2.71024	1.57439e-06	7.52741e-06
O60447	EVI5	17.2341	18.0258	16.7087	19.0172	17.9453	17.7907	15.3446	18.6589	16.9665	18.0278	17.2808	18.9752	17.9759	17.9891	15.7405	18.2832	17.8289	17.9227	17.421	18.764	0.361092	0.289011	0.345244	-1.09099	0.00390377	0.00667656	1.14956	0.00262888	0.00497047
O60462	NRP2	17.1424	17.4982	18.1209	16.4884	16.1409	17.9105	18.1887	16.6299	15.5621	17.8387	18.6034	15.4977	17.1991	17.9404	18.8456	15.547	15.6778	17.512	18.6536	15.94	1.39549	0.000295193	0.000784299	2.13798	1.96934e-06	8.50539e-06	-0.323861	0.315156	0.366529
O60476	MAN1A2	16.3771	15.3541	17.1978	17.4571	16.4195	17.2928	17.2912	17.0379	16.8346	17.8981	16.7509	17.4381	17.0825	17.334	17.4578	17.6253	16.1217	17.4751	17.5082	17.6078	0.503755	0.161201	0.205877	0.674115	0.0661372	0.087899	0.866168	0.0216157	0.0334
O60488	ACSL4	20.2137	21.3787	21.5511	21.5764	20.6186	21.7039	22.0423	21.8246	20.1204	21.5607	21.7068	21.6049	20.5057	21.8634	22.0206	21.8986	20.2141	21.6955	21.8723	21.4997	1.30594	4.37657e-08	4.94305e-07	1.50412	4.93501e-09	6.40802e-08	1.34634	2.75676e-08	2.82568e-07
O60493	SNX3	20.7113	20.2893	20.2677	20.5389	20.2217	19.8823	19.9142	20.1056	20.3634	20.0976	19.9377	20.2497	20.0256	19.8753	19.6012	20.0836	20.5383	20.1789	20.2571	20.4082	-0.307371	0.0795643	0.110146	-0.376482	0.0352198	0.0495594	-0.0948687	0.573707	0.623259
O60499	STX10	18.6316	18.2402	16.5219	16.3888	17.8108	14.0324	16.8498	16.2514	18.6904	18.6563	16.7517	19.1688	18.2066	15.084	16.3902	15.3054	18.5804	15.9795	15.7112	15.8418	-1.98547	0.0177694	0.0289909	-1.939	0.0202056	0.0297103	-1.7927	0.0300885	0.0449039
O60502	OGA	21.1459	20.7076	20.8882	21.0119	21.4777	20.7363	20.7487	21.1511	20.9842	20.6333	20.9208	21.1984	21.4596	20.7768	21.207	21.2659	21.4766	20.6001	21.0556	21.1894	-0.617986	0.000143433	0.000425466	-0.344753	0.0156385	0.0235501	-0.145478	0.275513	0.325034
O60506	SYNCRIP	20.4446	19.5047	19.3859	20.042	20.4752	19.47	20.3242	20.1548	20.4883	19.1332	19.0089	19.3371	20.2507	19.8471	19.7173	19.871	20.6062	19.4655	19.5488	19.626	-0.968898	0.000229042	0.00063211	-0.85599	0.000753947	0.00151804	-0.646845	0.00682022	0.0117181
O60508	CDC40	19.5638	19.1879	19.3081	19.7035	20.1508	19.118	19.7048	19.8199	20.0171	19.0863	19.3422	19.4403	20.5434	19.3067	19.2698	19.5575	18.972	19.4505	19.2746	19.3692	-0.619576	0.0108014	0.0185053	-0.469571	0.0451644	0.0623655	-0.27136	0.229845	0.276887
O60524	NEMF	19.4223	18.7603	18.5259	19.2131	19.4333	18.5438	18.8957	19.0755	19.3796	18.6861	18.2661	19.2536	19.1068	18.6663	18.3164	18.7339	19.4135	18.6746	18.2981	19.2776	-0.684875	0.000156466	0.00045807	-0.890656	7.43021e-06	2.58288e-05	-0.240345	0.113532	0.148158
O60547	GMDS	18.1049	20.4387	20.2706	19.6501	18.7749	20.8107	20.9952	20.0445	18.5669	20.7524	20.6778	20.2581	19.9488	20.9559	21.611	20.9618	18.589	20.4091	20.8691	20.3323	1.87645	8.83439e-06	4.01234e-05	2.08783	2.2133e-06	9.34989e-06	1.45247	0.000168546	0.00043241
O60551	NMT2	16.1614	16.5788	14.8323	16.0602	15.4773	15.3809	16.2539	16.0632	16.1954	16.2049	16.293	16.0524	16.4231	14.9421	14.8974	15.1381	15.5263	16.6607	15.586	14.9035	-0.00320412	0.993405	0.995568	-0.384185	0.328134	0.374635	-0.313235	0.423241	0.477752
O60563	CCNT1	19.9368	19.6988	19.6268	19.6427	20.0836	19.7452	19.8608	20.1076	19.9265	19.3872	19.7544	19.969	19.7482	20.0536	20.1516	19.9215	20.0777	19.6764	19.8185	19.9574	-0.242333	0.108304	0.144454	-0.112143	0.444669	0.493726	-0.0349209	0.810512	0.841583
O60566	BUB1B	22.193	22.9618	22.2322	21.7555	22.355	21.8036	21.0302	21.0512	21.8869	22.1177	21.7876	21.4434	21.8799	21.6913	20.7158	20.5784	22.5031	22.2936	21.6843	21.5086	0.0100219	0.973379	0.979927	-0.673568	0.0351967	0.0495385	-0.896182	0.00715214	0.0122217
O60568	PLOD3	19.2508	19.7224	20.1372	19.9504	19.4298	20.3333	20.5781	20.531	19.4597	20.2565	20.1417	20.6292	19.9348	20.5909	20.6804	21.012	19.1789	20.0171	20.3327	20.3316	0.733282	0.00250207	0.0050909	0.92325	0.000326773	0.000717821	1.04006	9.49777e-05	0.000259487
O60573	EIF4E2	24.6877	23.8101	23.2247	22.1414	23.6778	22.891	21.7207	21.6146	24.4809	23.6962	22.8606	22.0878	23.5612	22.8183	21.4104	21.0111	24.5776	23.5392	22.6516	22.1982	-0.84609	0.0280491	0.0433743	-1.82343	6.43784e-05	0.000167552	-2.38643	2.35791e-06	1.06212e-05
O60583	CCNT2	17.5383	17.6614	18.233	17.8438	17.9096	17.9055	18.7445	18.0046	17.3863	17.9214	18.2973	17.9367	17.9671	18.145	18.7049	18.0832	17.8849	17.9343	18.5758	17.7986	0.176273	0.255811	0.310102	0.773847	6.30163e-05	0.000164651	0.196148	0.207944	0.253359
O60610	DIAPH1	20.8674	21.2711	20.751	20.7907	21.6784	20.8013	20.4877	20.4176	20.72	20.7814	20.8374	20.5248	21.4441	20.8504	20.5677	20.35	21.3474	20.7169	20.7303	20.7117	-0.327239	0.0816701	0.112722	-0.536628	0.00722138	0.0116547	-0.652519	0.00168997	0.00335194
O60613	SELENOF	13.7321	13.7753	15.9954	15.4854	14.5261	15.2559	16.3094	14.0073	14.2106	15.532	16.2552	14.0845	16.1505	15.7036	14.6466	15.0673	13.871	14.7813	16.2746	15.4758	0.511554	0.303007	0.359595	1.39815	0.00947264	0.0148788	0.326011	0.507867	0.560489
O60645	EXOC3	19.4164	15.6022	15.7559	16.2723	19.1748	17.1832	16.6993	15.9198	19.4276	15.2752	16.1018	16.398	18.7491	16.2933	15.3411	15.1325	19.4838	20.0593	15.6591	14.8594	-2.36768	0.00146515	0.00317998	-3.3389	4.85695e-05	0.000131496	-3.53393	2.50806e-05	8.24452e-05
O60658	PDE8A	17.5487	18.3899	17.9972	17.7676	18.3626	19.0356	16.1906	18.739	17.4297	18.2999	16.0561	18.0915	18.012	18.286	16.5248	16.6357	17.8726	18.0948	16.3139	18.5952	0.576096	0.150392	0.19331	-1.22861	0.00485483	0.00810402	0.120675	0.756784	0.793364
O60664	PLIN3	20.7672	16.3849	15.1588	16.3406	20.4019	15.2213	15.791	16.8013	20.8235	15.7223	16.4221	15.4729	20.1961	15.0481	16.4517	17.7	20.6467	17.4818	16.075	14.5756	-4.59544	2.7172e-08	3.30043e-07	-4.58739	2.79086e-08	2.56643e-07	-4.38903	5.44752e-08	4.83094e-07
O60669	SLC16A7	18.0917	15.0056	15.1162	16.0875	18.396	17.3413	15.7804	16.8026	18.3202	16.0565	16.2819	15.8167	18.796	17.6513	16.6454	15.2802	18.0214	16.3145	15.5838	16.5357	-1.85124	0.000324541	0.000851316	-2.44353	1.50782e-05	4.71814e-05	-2.22053	4.67729e-05	0.000141334
O60673	REV3L	17.8958	17.4504	17.9678	17.624	19.131	15.1385	15.8846	16.8792	17.7821	15.4527	16.9488	17.0173	18.4351	15.8309	15.3531	18.8013	17.9306	17.0453	15.79	16.9462	-2.05138	0.00105933	0.00239809	-1.8461	0.00253476	0.00451714	-0.781349	0.15632	0.197287
O60678	PRMT3	21.3928	21.7612	21.8052	21.6101	20.9455	21.7327	21.8853	21.6733	21.3763	21.8172	21.9357	21.7203	20.7814	21.9126	22.3089	21.7391	21.6591	21.8061	22.2024	21.7927	0.574958	0.00165326	0.00353569	0.79648	6.98965e-05	0.000180704	0.476081	0.00677913	0.0116542
O60684	KPNA6	20.1679	20.6256	20.5718	20.1795	19.3752	20.794	20.8376	20.2724	20.0859	20.9824	20.9444	20.8556	19.6264	20.6938	21.169	21.0029	19.7232	21.0116	21.0599	21.1743	1.02576	8.75919e-05	0.000277568	1.12082	3.20822e-05	9.15368e-05	0.901243	0.000336128	0.000793086
O60701	UGDH	18.5185	18.4701	19.2843	19.5006	18.6585	19.464	19.6398	19.1904	18.5167	19.384	19.4304	19.3397	19.1863	19.7589	19.8182	20.2004	17.6039	19.408	19.5042	19.3487	0.800209	0.00876548	0.0153691	1.03859	0.00125452	0.00240383	1.01916	0.00147248	0.0029588
O60716	CTNND1	20.5555	21.3846	21.241	22.0985	20.5298	20.6606	20.7831	21.6452	20.6193	20.7954	21.1408	21.6217	20.1289	20.6202	20.1384	21.4815	20.5953	20.8146	20.6678	21.4987	0.369308	0.0886815	0.121143	0.308445	0.150243	0.185485	1.18339	1.70074e-05	5.82749e-05
O60725	ICMT	21.513	21.9298	21.8285	21.5816	21.773	22.1598	22.5414	22.048	21.6239	21.789	22.1466	21.7738	21.833	22.165	22.6043	22.0569	21.4478	21.9135	22.29	21.3574	0.35329	0.0543557	0.0780271	0.64403	0.00143262	0.00269675	0.125394	0.474936	0.529558
O60749	SNX2	21.7823	20.9585	20.7465	20.7446	21.3231	20.8817	20.4582	20.5041	21.8308	21.1717	20.845	20.8466	21.4793	20.9173	20.7708	20.8373	21.7367	20.9901	20.9017	21.0906	-0.646613	0.000224436	0.00062169	-0.886008	5.95782e-06	2.14617e-05	-0.825801	1.43872e-05	5.03343e-05
O60762	DPM1	22.1403	21.6935	21.7801	21.5356	21.5348	22.2942	22.037	22.0565	22.4504	22.6218	21.3912	21.8904	21.9077	22.079	21.8132	22.161	21.7881	22.1474	21.7827	22.0813	0.202902	0.316718	0.374161	-0.203433	0.315487	0.362616	-0.0193181	0.922999	0.934236
O60763	USO1	20.6263	18.6817	18.0485	19.544	21.1575	18.625	16.4064	18.7233	20.6223	18.7906	19.0395	19.1667	21.1837	18.7777	18.3785	19.0696	20.7658	18.5354	18.8378	18.7224	-2.18906	5.72368e-06	2.781e-05	-2.729	2.84466e-07	1.70965e-06	-1.82592	5.14482e-05	0.000153371
O60779	SLC19A2	16.8666	18.2778	18.3873	18.7492	17.5034	18.6791	18.6796	19.1331	17.1909	18.5295	18.5321	19.0866	17.2594	18.9562	19.0428	19.2495	16.2996	18.3481	18.9375	19.0473	1.53413	6.42606e-07	4.42142e-06	1.69186	1.5857e-07	1.05467e-06	2.02915	1.018e-08	1.29474e-07
O60784	TOM1	16.779	15.4775	16.4572	17.1224	15.8959	15.3418	15.3412	17.5623	16.4457	16.048	15.3678	16.0169	16.2449	15.6296	16.0343	17.1159	15.9954	15.0434	15.6919	15.2836	-0.764096	0.0460826	0.0673792	-0.493694	0.183507	0.221959	0.348053	0.342523	0.394828
O60825	PFKFB2	18.9789	15.6038	16.7699	17.3654	18.7769	15.6897	15.4407	15.6576	18.4209	14.2307	15.1271	15.1091	18.6527	16.4578	16.0324	14.8678	19.0629	14.7475	15.7937	15.8478	-3.43255	3.41922e-07	2.6589e-06	-2.94569	2.80823e-06	1.14664e-05	-3.00891	2.11678e-06	9.67993e-06
O60826	CCDC22	21.3944	21.403	20.6422	20.1478	20.6971	20.0137	18.6043	19.0721	21.2471	20.6584	20.1329	19.6325	20.2168	19.6515	18.0504	17.6464	21.4359	20.6531	19.8102	19.7832	-0.522326	0.316702	0.374161	-1.55027	0.00669678	0.0108814	-1.74186	0.00289746	0.00542345
O60828	PQBP1	20.8415	15.5258	15.6668	15.2748	20.4247	16.3136	16.7782	15.4676	20.6782	16.7631	16.04	15.4809	19.9004	17.562	15.9607	16.4308	20.7159	15.8181	14.5129	16.0317	-4.11561	3.76092e-09	6.6518e-08	-4.72041	4.11538e-10	9.43856e-09	-4.77494	3.40812e-10	8.79355e-09
O60832	DKC1	21.7125	17.9933	15.8668	18.6345	21.6914	18.2218	18.8213	18.6017	21.9431	18.2255	17.6118	18.5194	21.7273	18.161	16.3967	18.4728	21.5846	18.1234	17.5305	18.2965	-3.58681	6.86995e-09	1.05445e-07	-4.48637	1.85118e-10	4.82666e-09	-3.22682	3.51491e-08	3.45488e-07
O60841	EIF5B	20.1456	18.5335	18.5421	18.6279	19.9896	17.8367	18.4525	18.2085	19.8841	18.0778	18.4564	18.7581	19.677	18.0953	18.4652	17.1349	20.1662	17.9894	18.0849	18.3412	-1.86596	2.71815e-07	2.19876e-06	-1.57228	2.89382e-06	1.176e-05	-1.75839	6.31118e-07	3.52742e-06
O60861	GAS7	15.9791	15.0164	17.0644	16.157	15.3753	14.3866	15.7565	17.3635	16.0211	15.2079	15.9877	16.127	15.5963	14.8691	16.1976	15.7326	15.2181	14.7799	16.2725	16.4354	-0.786006	0.0129032	0.0217574	0.617746	0.0438642	0.0607523	0.725114	0.0203032	0.0316085
O60869	EDF1	19.0985	18.2802	18.3986	18.1796	18.4883	18.0809	15.9612	16.1815	18.7851	17.9006	16.4798	17.2943	18.4875	14.7018	17.0917	17.0472	19.0477	17.6412	17.716	17.8462	-1.46048	0.0219243	0.0347469	-1.65192	0.010902	0.0169505	-1.47164	0.0210636	0.0326191
O60870	KIN	19.1208	18.4127	14.9901	15.1205	18.2175	15.3723	17.6178	16.8636	19.0555	17.6677	15.623	17.4118	17.5996	17.5956	16.557	16.1641	18.715	19.2498	16.2821	18.019	-0.882032	0.190144	0.238317	-2.32768	0.00203509	0.00370726	-1.82589	0.0112687	0.0184655
O60879	DIAPH2	19.9433	19.7023	19.0621	19.1179	20.1407	18.6482	17.1572	18.4149	19.7132	19.0546	18.3795	18.607	20.2374	19.1663	17.1084	17.8054	20.2061	19.3674	18.5113	18.4961	-0.860389	0.0184431	0.0299432	-2.00443	9.80054e-06	3.2811e-05	-1.5599	0.000173734	0.000443415
O60884	DNAJA2	19.4486	19.3933	19.6517	19.7485	18.531	19.4256	18.9477	18.5682	19.6154	19.7469	20.0615	19.3427	18.8449	19.4036	19.4083	18.9936	19.4193	19.6996	20.2501	19.5164	0.361977	0.192517	0.240837	0.49202	0.0821476	0.107221	0.0620505	0.819178	0.848667
O60885	BRD4	21.2262	16.642	16.4675	15.5568	21.4285	14.7337	15.9763	16.2109	21.1999	18.6556	16.1098	15.7202	20.9912	15.7819	16.3939	16.0622	21.3671	15.2376	16.1914	17.0756	-5.03239	6.73593e-09	1.03921e-07	-5.01477	7.11699e-09	8.58917e-08	-5.11741	5.1752e-09	7.59282e-08
O60888	CUTA	20.7669	15.762	15.8144	15.6267	19.5091	15.5977	15.9909	15.2155	20.5614	16.9096	16.0683	14.816	19.79	16.1965	15.6541	16.7381	20.021	17.4563	14.8736	15.3004	-3.74527	1.3674e-08	1.85187e-07	-4.44942	8.88595e-10	1.6994e-08	-4.59035	5.34819e-10	1.28057e-08
O60907	TBL1X	19.0688	18.4236	18.6188	15.813	19.34	18.4703	16.5613	15.9955	19.0098	19.1875	18.954	15.8904	19.4791	17.7971	16.7823	16.5802	18.9215	18.8586	17.9042	15.0165	-0.616423	0.144499	0.186456	-1.39972	0.00271948	0.00481907	-3.30473	1.54959e-07	1.11488e-06
O60921	HUS1	14.1388	16.2119	16.9513	16.6767	16.3337	16.5909	16.7532	16.1186	15.9039	17.2285	16.6404	16.7035	16.0767	16.4458	16.4244	16.5595	15.2299	16.9212	16.8929	16.9808	1.14306	0.00211122	0.00437999	1.19586	0.00145712	0.00273942	1.07124	0.0034893	0.00639724
O60925	PFDN1	23.268	20.8333	20.9744	19.082	21.9285	20.4921	16.7269	19.9235	23.3699	21.5453	20.8168	20.046	22.1942	20.4783	19.7648	17.295	23.0066	21.2334	20.3478	20.2707	-1.83696	0.0139927	0.0233771	-3.0273	0.000278875	0.000624521	-3.43002	7.47985e-05	0.0002121
O60934	NBN	20.3128	19.7904	19.8388	20.0414	20.9945	19.9023	20.0899	20.4224	20.3234	19.6182	19.7992	20.3285	20.7241	20.0628	19.9358	20.4628	20.6662	19.7008	19.7294	19.9865	-0.789302	7.28055e-05	0.000235703	-0.725556	0.000179796	0.000417802	-0.355866	0.0339267	0.0500951
O60942	RNGTT	18.0448	19.6138	19.5878	19.2439	18.3931	19.9517	20.0211	20.0996	17.8983	19.615	19.8431	19.901	18.4774	20.2127	20.4365	19.9699	17.8278	19.6078	20.0164	19.7302	1.67195	1.14963e-07	1.07526e-06	1.85272	2.46074e-08	2.32334e-07	1.66068	1.26982e-07	9.45417e-07
O75027	ABCB7	22.2073	22.2014	22.2511	22.2098	22.4797	22.5725	22.4573	22.6813	22.2298	22.3629	22.4252	22.5859	22.5082	22.6781	22.6887	22.7505	22.2136	22.42	22.411	22.3137	0.119257	0.412764	0.472791	0.118929	0.414026	0.462715	0.18051	0.220445	0.266744
O75044	SRGAP2	19.6223	22.8535	21.7969	19.1496	19.8906	21.8487	20.375	18.6012	19.39	21.745	21.2897	18.486	19.4655	21.5332	19.6588	18.1346	19.8609	21.7979	20.9261	18.8481	2.3098	1.30342e-06	7.99416e-06	1.16345	0.00227656	0.00409973	-1.00197	0.00678709	0.0116645
O75051	PLXNA2	12.4892	15.9333	15.9371	17.0178	12.5157	16.1077	17.9125	16.7458	12.6827	15.1497	14.9959	16.327	13.0117	16.4082	15.2314	16.8971	13.6734	14.8892	16.6091	15.7731	2.82306	7.13431e-06	3.35475e-05	3.26266	1.05143e-06	5.0242e-06	3.67762	1.93425e-07	1.32174e-06
O75052	NOS1AP	18.2432	20.772	19.7077	21.0308	19.5923	20.4231	19.2312	20.687	18.4829	20.2079	19.5346	20.8092	19.3136	20.3235	18.331	20.1108	18.8167	20.4277	19.4726	20.6608	1.54111	2.32699e-05	9.09967e-05	0.365705	0.199225	0.239614	1.76999	4.13302e-06	1.72888e-05
O75054	IGSF3	17.3335	18.1602	15.6312	18.8827	17.0155	18.2542	17.5168	18.6837	17.2	18.3897	16.325	18.6045	17.0405	18.1443	15.4232	18.4109	17.3472	18.3787	16.3505	18.172	1.07807	0.00101428	0.00230504	-0.938009	0.00316317	0.00551712	1.3634	0.000101319	0.000273937
O75061	DNAJC6	18.3844	17.905	16.8475	17.9799	18.559	16.6245	17.0049	17.2509	18.3748	17.603	17.0209	16.9902	18.3855	17.3708	15.9456	16.0483	18.549	17.5645	16.5083	16.9099	-1.037	0.00262122	0.00529373	-1.78511	1.06044e-05	3.50098e-05	-1.41472	0.000153471	0.000397889
O75063	FAM20B	18.6457	19.341	19.5824	19.3448	18.4136	19.5886	20.1638	20.0015	18.5698	19.5701	19.6871	19.8405	19.2175	20.0153	20.0308	20.1882	18.387	19.4695	19.8306	19.7692	0.95016	0.000105087	0.000324924	1.21219	5.89145e-06	2.12704e-05	1.1821	8.10976e-06	3.07053e-05
O75064	DENND4B	16.3808	17.3479	17.2188	18.5185	16.7802	16.4424	15.4309	18.7279	15.6458	17.4407	18.0434	18.8648	17.0991	18.4637	18.043	18.5842	17.498	18.2831	17.9798	18.3982	0.914764	0.0679077	0.095556	0.662402	0.176806	0.21459	1.93793	0.000633093	0.00139072
O75113	N4BP1	19.1141	18.3127	17.5842	17.4878	19.2217	17.3957	16.0519	16.4394	18.8477	17.8843	15.8244	15.8449	19.0839	15.4926	15.3184	16.3879	19.2915	17.6098	17.2066	17.2083	-1.77276	0.00166571	0.00356104	-2.71467	2.21977e-05	6.60742e-05	-2.43812	7.6486e-05	0.000215863
O75116	ROCK2	18.2486	19.1731	18.5502	18.204	19.1848	18.7157	14.9348	15.317	17.5416	18.0179	19.2855	16.5547	19.0888	15.9769	17.1371	18.5147	18.353	17.8259	18.279	18.128	-0.541458	0.489988	0.549985	-0.846077	0.285209	0.331057	-1.13969	0.155081	0.1958
O75122	CLASP2	21.0867	21.8818	20.3993	20.4239	21.4978	21.4489	20.0728	20.2109	20.932	21.5515	20.3632	20.2052	21.2681	21.1742	19.8935	20.153	21.3406	21.4336	19.9089	20.239	0.272956	0.0963126	0.130142	-1.09746	1.25702e-06	5.84656e-06	-0.978626	5.73737e-06	2.27896e-05
O75127	PTCD1	17.1669	16.3569	16.685	17.5095	17.2945	16.6135	15.3574	17.4004	17.0252	16.2935	15.3242	17.3773	16.7727	16.3361	15.4377	17.5586	17.154	15.6595	16.0347	16.6989	-0.830756	0.00388949	0.00748152	-1.31482	5.35968e-05	0.000143447	0.226282	0.380289	0.434678
O75128	COBL	18.763	21.9438	20.9488	19.2678	19.2153	21.1067	19.3752	18.7655	18.2787	21.1413	20.5963	18.6859	18.387	20.8587	18.9231	18.6028	19.0415	21.2334	20.1367	19.2101	2.51966	3.5798e-07	2.75787e-06	1.25891	0.0011286	0.00218351	0.169302	0.610584	0.657153
O75131	CPNE3	21.0895	22.1652	22.5653	22.748	21.2415	22.4876	22.7316	22.4248	21.1728	22.6394	22.4785	22.1899	21.7072	22.5864	22.7987	22.9164	21.1971	22.3879	22.6468	22.4249	1.17167	6.66638e-07	4.55042e-06	1.36255	7.5374e-08	5.79189e-07	1.25917	2.39726e-07	1.57833e-06
O75132	ZBED4	18.0312	15.1719	15.3126	15.3757	19.2454	15.6326	16.3807	15.7815	18.036	17.4117	15.8707	15.6882	18.7813	15.1284	16.0238	15.9752	18.406	14.9592	16.3723	15.216	-2.83924	5.90579e-07	4.13391e-06	-2.50797	3.19262e-06	1.27407e-05	-2.8927	4.54117e-07	2.68877e-06
O75140	DEPDC5	15.8357	15.3087	16.6023	16.2287	16.2466	15.4595	16.5203	15.8609	15.8744	15.0136	15.6331	15.3668	16.2403	15.3286	14.6181	15.7118	16.0857	15.2924	15.6415	15.8267	-0.776	0.0127313	0.0215039	-0.253502	0.37899	0.427158	-0.257576	0.37154	0.425165
O75143	ATG13	16.8554	17.5221	16.6124	16.4018	16.9122	16.5384	15.5696	16.0828	16.7231	17.257	16.6879	17.1635	17.0554	16.3508	17.1015	17.0761	17.3995	17.0221	16.2384	17.339	-0.051021	0.866211	0.890236	-0.547142	0.0831778	0.108499	-0.176468	0.561774	0.612194
O75146	HIP1R	18.2357	19.2741	18.8331	18.9121	18.5142	19.5586	18.1771	18.3643	18.1689	18.6114	19.0422	18.5325	18.4548	19.0664	18.7268	18.5418	18.5779	19.0407	18.7127	18.6837	0.71994	0.00101906	0.002314	0.308089	0.112257	0.142276	0.216602	0.255895	0.304652
O75147	OBSL1	18.6313	20.2508	20.0067	20.1141	18.9057	19.5937	20.0381	19.4212	17.9832	19.844	19.8949	19.8124	18.3297	19.1536	19.4006	19.4966	18.8763	19.8552	19.8472	19.816	1.1942	3.3545e-05	0.000123418	1.29227	1.30133e-05	4.17457e-05	1.18683	3.60508e-05	0.000112925
O75150	RNF40	18.7223	17.9892	17.0543	16.5916	18.2036	16.9359	17.8227	17.6867	18.3264	17.5811	16.9604	17.6207	17.9638	18.0318	17.0884	17.3711	18.8318	18.2975	18.049	17.6775	-0.642482	0.040381	0.0598764	-1.01462	0.00258906	0.00460431	-1.02006	0.00248309	0.00471566
O75151	PHF2	19.0748	17.5857	18.1886	19.2545	19.8725	18.9715	19.3673	19.2305	19.2288	18.6967	18.5376	19.2231	19.3687	15.7174	19.4382	19.4894	19.2719	18.1716	19.0524	19.3897	-1.53478	0.00230126	0.0047273	-0.44655	0.317002	0.363869	-0.0459163	0.916913	0.929333
O75152	ZC3H11A	21.9494	20.6553	20.4781	20.4255	22.5141	20.8869	20.7205	20.7693	21.8691	20.5967	20.5257	20.6143	22.0321	20.6856	20.7438	21.1098	21.7859	20.599	20.4311	20.7034	-1.34542	6.07895e-08	6.38793e-07	-1.45028	1.94667e-08	1.94212e-07	-1.30566	9.50183e-08	7.4938e-07
O75153	CLUH	20.2588	20.3058	20.0813	19.6043	19.9144	19.5393	19.4176	19.5451	19.8239	19.8312	20.0349	19.3501	19.7896	19.6028	19.9043	19.1093	20.3462	19.9724	20.1877	19.294	-0.176279	0.349464	0.408492	-0.101392	0.587445	0.632681	-0.645987	0.00239057	0.00456312
O75155	CAND2	15.697	16.417	16.8762	16.0559	16.013	16.815	15.977	15.7203	16.068	16.187	16.1452	15.694	16.0448	15.8113	14.7589	15.2401	16.4403	14.4813	16.4252	15.6556	-0.110268	0.775895	0.813399	-0.016121	0.966766	0.972288	-0.379422	0.333096	0.385148
O75157	TSC22D2	18.1444	16.3771	14.9951	16.2576	18.2598	16.6497	17.1992	15.7259	18.1729	15.0622	15.9402	17.667	17.8531	17.0983	15.6571	16.2842	18.1997	14.9256	15.7038	14.8965	-2.10343	0.000406758	0.00103611	-2.2269	0.000231212	0.000525051	-1.95976	0.000787537	0.00168726
O75161	NPHP4	16.7442	19.7275	17.874	17.4755	16.5883	19.0201	18.1667	17.4326	16.9133	19.3901	17.2893	17.5616	16.7758	18.9037	17.8452	17.6734	16.918	19.284	17.0731	17.3876	2.47713	1.49279e-10	4.8042e-09	0.861749	0.000313345	0.00069086	0.7182	0.00164011	0.0032636
O75165	DNAJC13	20.0731	20.6287	19.7903	20.5264	21.2005	20.2394	19.3038	20.4153	19.8017	20.1844	19.8804	20.4491	21.0335	20.1714	19.0813	20.0485	20.4486	20.1609	19.8895	20.3567	-0.234553	0.343627	0.402299	-0.922443	0.0012058	0.00231863	-0.152294	0.535702	0.588064
O75167	PHACTR2	20.8924	19.1294	15.3128	19.0843	20.7109	18.8132	16.2421	16.1987	21.0006	18.722	16.0128	19.6249	20.3547	18.7773	16.6577	19.0026	20.8833	18.5054	16.8052	19.636	-1.9789	0.000580469	0.00141766	-4.56224	1.45235e-08	1.52255e-07	-2.05905	0.000398154	0.000920567
O75170	PPP6R2	20.321	19.7709	18.5909	20.7033	21.0148	18.8625	18.4941	19.6529	20.2179	19.077	17.726	20.0151	20.9599	18.7791	16.3171	19.5597	20.6701	18.9594	18.4083	20.0707	-1.54695	0.000419764	0.0010638	-2.72948	4.61579e-07	2.55361e-06	-0.636389	0.0940266	0.124937
O75175	CNOT3	20.1211	21.9418	21.7917	20.5625	20.7965	21.4513	19.8988	20.3266	20.2289	21.6461	21.2543	20.8096	20.8375	21.1035	20.0837	19.4102	20.4091	21.6376	20.9104	20.6663	1.07744	0.00404075	0.00772776	0.309163	0.358348	0.406033	-0.123573	0.710807	0.750421
O75179	ANKRD17	22.2	23.644	23.8388	22.7118	22.5876	22.7003	22.8235	21.8939	21.6832	22.387	23.4389	21.9147	21.8136	22.7307	22.396	21.5929	22.5589	22.7313	23.1437	22.3546	0.669984	0.0347255	0.0523858	0.959505	0.00420365	0.00713809	-0.0750652	0.801196	0.8335
O75182	SIN3B	16.7005	16.5841	16.3733	15.4897	16.7992	16.5157	16.982	16.121	16.6695	16.2485	15.6682	16.0149	17.1738	15.7895	15.4118	15.6761	17.0209	16.9102	14.8719	15.9878	-0.463194	0.146348	0.188598	-1.01137	0.00379359	0.00650671	-1.0149	0.00369722	0.00675005
O75190	DNAJB6	21.7915	22.5284	22.8786	22.4875	21.2336	22.6529	23.0501	22.8193	21.9969	22.5868	22.9551	22.7495	21.649	22.7044	23.2912	22.4093	21.6682	22.7459	23.0653	22.7226	0.975832	2.05773e-06	1.17147e-05	1.38023	1.34427e-08	1.42421e-07	0.969808	2.23547e-06	1.01452e-05
O75223	GGCT	17.4034	17.3901	17.8429	19.5607	17.5649	17.3738	18.3896	18.6736	17.3617	17.4677	18.4609	17.0991	17.5979	17.9094	17.6624	16.8214	17.2317	18.1233	17.2222	17.771	0.220936	0.58216	0.63696	0.483645	0.235616	0.278514	0.553225	0.177411	0.220924
O75251	NDUFS7	21.6712	21.4883	21.9244	22.1573	22.1955	21.9137	22.5137	22.8494	21.8231	21.5194	21.8978	22.2453	22.2511	22.1258	22.6296	22.885	21.7667	21.4256	21.7829	21.9717	-0.24697	0.288857	0.345198	0.208167	0.369189	0.416896	0.480202	0.0475133	0.0674475
O75290	ZNF780A	16.79	17.5364	18.007	17.6285	17.0069	17.9555	16.1943	17.7297	16.8787	17.5445	17.8492	18.1447	16.9689	17.5922	18.3331	17.4734	15.0379	17.8718	18.2513	16.8642	1.16361	0.00908753	0.015878	1.19049	0.00784546	0.0125335	1.03164	0.0184782	0.0289936
O75306	NDUFS2	23.3428	19.9316	20.1955	21.7085	23.2081	20.7721	20.4072	22.6873	23.4261	20.4018	20.1213	21.8358	23.1715	20.8013	20.5681	22.316	23.2546	20.1975	20.1866	21.5994	-2.85977	3.57048e-11	1.58424e-09	-2.98488	1.73021e-11	7.04562e-10	-1.25123	9.10621e-06	3.40473e-05
O75312	ZPR1	18.0393	16.578	15.4181	15.6116	15.1005	15.6149	16.5429	14.6701	17.9251	15.3028	16.1462	16.5392	17.1125	15.1152	16.3089	16.2889	18.1249	16.4747	16.4797	15.7866	-1.44336	0.00992055	0.0171285	-1.08131	0.044749	0.0618774	-1.48119	0.00841981	0.0142095
O75330	HMMR	20.7257	19.9222	19.5701	18.8559	21.5198	19.1881	20.8007	18.4534	20.4441	19.1408	17.9978	19.349	21.1053	15.1994	16.006	15.7563	20.9088	19.4557	18.6598	19.4	-2.35952	0.0176618	0.0288468	-2.33386	0.0187516	0.0278322	-2.57783	0.0105369	0.0173853
O75340	PDCD6	18.3137	18.1639	18.1182	18.2343	17.1878	18.3601	18.1306	16.7989	18.5755	18.7871	18.4562	17.8005	18.2039	18.5499	18.5423	18.0087	17.7071	18.2885	18.5164	18.2376	0.432289	0.130915	0.17088	0.355112	0.210071	0.251195	-0.18162	0.514774	0.567275
O75342	ALOX12B	15.5836	17.8111	15.5815	20.6797	14.0277	16.4721	17.4681	15.5412	14.7825	17.4513	18.9504	17.3834	14.7616	18.0046	18.1842	16.6636	16.1822	18.5936	17.2352	16.1598	2.59903	0.00371584	0.00719372	2.41635	0.00623274	0.0102049	2.21803	0.0108401	0.0178462
O75351	VPS4B	18.1621	16.9165	17.5623	17.175	17.5685	16.8579	16.8888	15.8513	18.1596	17.6695	17.1807	15.3319	17.547	16.668	16.4672	15.628	18.2108	14.9731	17.4923	17.0142	-1.31259	0.00656133	0.0118839	-0.811344	0.0740574	0.097516	-1.72952	0.000744064	0.00160619
O75352	MPDU1	21.9403	21.6707	22.1464	21.585	21.3762	22.1975	22.4244	21.3865	22.0878	22.2957	22.226	21.5034	22.2161	21.9224	22.8205	22.1567	21.6699	22.2291	22.7971	21.3822	0.205014	0.328455	0.386653	0.624821	0.00662791	0.0107724	-0.255277	0.226965	0.273749
O75356	ENTPD5	14.9348	16.1866	15.7334	15.4707	15.4197	14.8727	16.8031	16.5586	14.7066	15.4553	16.1647	16.2747	15.2644	16.8241	16.5652	16.6842	15.7456	15.7329	16.071	15.7325	0.600106	0.0861843	0.11819	1.05325	0.00505842	0.00841337	0.929896	0.0114353	0.0187129
O75362	ZNF217	16.7833	16.5208	13.5229	15.7828	16.6129	16.5617	16.0346	16.1842	16.4698	15.2337	14.8726	15.9094	16.6824	16.3164	15.8432	13.3546	16.7467	15.828	15.7611	16.3403	-0.566922	0.282816	0.338858	-1.45213	0.0108433	0.0168635	-1.14476	0.0381119	0.0556705
O75367	MACROH2A1	21.7369	20.4569	20.8774	21.9941	21.9485	20.6012	23.466	21.4614	22.1664	20.3227	21.8675	20.8489	21.9434	20.8356	20.0385	21.617	20.5472	22.3303	20.9415	21.9638	-0.759132	0.160641	0.205338	-0.230266	0.66262	0.702274	-0.0914163	0.862181	0.884038
O75369	FLNB	23.5983	22.8833	22.5631	22.8779	23.9605	21.4881	23.0354	21.575	23.4999	21.9483	21.756	21.9214	23.4645	21.7758	22.0236	20.3877	23.8635	22.1719	21.7096	21.9892	-1.62387	0.000321739	0.000845448	-1.4598	0.000875022	0.00173612	-1.92712	5.22942e-05	0.000155351
O75376	NCOR1	20.4535	21.1968	21.0237	19.1654	21.3446	19.6086	19.4682	18.2018	20.2288	19.7529	20.5015	18.3742	20.6688	19.4821	18.9307	17.2007	20.7791	19.8973	20.1498	18.278	-0.707395	0.100941	0.135844	-0.680159	0.113782	0.144087	-2.45089	1.06598e-05	3.89797e-05
O75379	VAMP4	17.4416	14.8907	18.1841	17.7495	16.8378	15.0419	15.7433	16.3831	17.7954	16.8705	16.2652	16.2272	17.636	16.3665	16.6851	15.9991	17.2567	17.6413	15.7391	16.0967	-1.23131	0.0303915	0.0465594	-0.870136	0.114364	0.144702	-0.90241	0.102392	0.134856
O75380	NDUFS6	21.3155	16.7017	18.1352	19.6082	21.3036	17.8389	20.5066	20.6168	21.5148	18.3459	18.2288	20.017	21.298	19.0641	17.9404	20.3658	21.2994	18.7886	18.6243	19.6996	-3.19841	8.97318e-07	5.90258e-06	-2.6592	1.02001e-05	3.39169e-05	-1.28478	0.0093762	0.0156296
O75381	PEX14	21.2661	18.6139	17.1802	18.8191	21.0824	17.9152	16.5312	16.9622	21.4267	18.0229	17.4262	17.6335	20.3675	17.7132	15.7156	17.5573	21.367	18.0108	17.3946	17.4979	-3.04677	5.53263e-08	5.91398e-07	-4.25238	2.85446e-10	6.99383e-09	-3.40794	9.96787e-09	1.27495e-07
O75385	ULK1	20.9867	21.7736	21.3949	21.0676	20.7586	21.1531	21.0002	21.5806	20.2567	21.5481	20.9245	20.9615	19.9723	20.8283	20.8159	20.9005	20.9353	21.4652	20.8772	20.5901	0.771701	0.00354029	0.00690523	0.420596	0.0847861	0.110429	0.438111	0.0735476	0.0998993
O75386	TULP3	16.2567	17.6475	16.9067	17.7877	16.601	18.4275	16.6442	17.1699	16.2401	16.9197	17.203	18.2249	15.8531	15.4907	16.8417	15.9414	16.1111	17.1985	17.3176	16.6445	0.924389	0.0501382	0.0726205	0.77025	0.097358	0.125115	0.94128	0.0464884	0.0661625
O75387	SLC43A1	13.2624	18.1274	17.5512	17.0775	18.259	18.8192	19.2228	19.3063	18.3312	18.6933	18.1921	18.5066	15.0877	19.3998	19.5464	19.3717	15.446	18.6088	17.6735	17.5111	2.65241	0.00309678	0.00611793	2.35991	0.00711326	0.0114957	2.27736	0.0089665	0.0150136
O75390	CS	18.4411	17.092	18.6816	19.8097	18.1424	19.3299	19.4037	19.0615	18.6296	18.158	15.5861	18.7244	18.0058	18.6088	19.0165	18.936	18.2261	18.5891	18.6362	18.9747	0.0665613	0.903091	0.921722	-0.0241741	0.964722	0.970559	0.812272	0.148925	0.188749
O75391	SPAG7	20.5075	16.4291	15.7956	14.5114	20.3104	16.8521	15.8327	16.3977	20.5053	15.5746	14.5542	16.4745	20.0212	16.5354	16.6495	14.9678	20.4801	15.4187	16.2701	16.7128	-4.20292	1.16332e-08	1.62322e-07	-4.54447	3.40878e-09	4.74533e-08	-4.55205	3.31972e-09	5.35181e-08
O75394	MRPL33	15.3473	15.7595	16.4425	16.2995	14.6081	15.8545	16.1785	15.8087	15.797	16.6546	15.8927	17.4569	15.6089	12.9324	16.4973	16.0854	16.2813	16.067	15.4136	15.8089	-0.0749569	0.889412	0.910712	0.556362	0.3089	0.356208	0.763361	0.167843	0.210365
O75396	SEC22B	22.0566	20.6349	20.9225	21.5984	22.1997	20.7142	20.8675	20.7383	22.2045	20.405	20.3782	20.8508	21.9998	20.0983	20.1433	21.018	22.1777	20.5673	20.4879	21.1598	-1.64373	3.77856e-08	4.37494e-07	-1.56779	7.68743e-08	5.877e-07	-1.05459	1.68767e-05	5.79599e-05
O75400	PRPF40A	24.7809	21.529	21.6321	21.3931	24.9798	21.165	21.7281	20.8818	24.9284	20.6075	21.5266	20.839	24.4278	21.1225	21.0133	21.2831	25.056	21.0297	21.6282	20.6972	-3.74383	1.29895e-13	2.83835e-11	-3.32893	1.00975e-12	8.27997e-11	-3.81575	9.29752e-14	2.14057e-11
O75410	TACC1	20.7254	20.3613	19.7809	20.2548	21.0167	19.2104	18.8009	19.4597	20.548	19.1541	19.2981	19.424	20.6877	19.3683	20.7057	18.8106	20.9484	19.513	18.9957	19.5779	-1.26378	0.00104762	0.0023727	-1.26899	0.00101056	0.0019775	-1.27981	0.000937643	0.00197353
O75417	POLQ	15.2164	16.2281	15.6361	15.6388	15.5092	16.2162	16.4262	15.5574	15.3331	16.4137	16.3458	14.3508	14.9899	16.1759	15.7986	16.0691	15.9852	14.3002	17.1341	16.2549	0.460076	0.273944	0.329445	0.861409	0.0486695	0.0666367	0.167451	0.686225	0.72884
O75419	CDC45	20.4494	20.6308	20.6745	21.3634	20.0608	20.7176	20.3155	21.4476	20.3683	21.0907	20.8889	21.5665	20.184	21.0442	20.5467	21.4316	20.3244	21.3424	20.805	21.6201	0.687747	0.0002494	0.000678596	0.368758	0.0257357	0.0371662	1.20849	2.30093e-07	1.52361e-06
O75420	GIGYF1	20.6171	22.8318	21.9895	21.3083	21.0976	21.8235	20.3344	20.499	20.4995	22.0318	21.5288	20.7676	20.6533	21.5051	19.8199	20.0786	20.81	22.1799	21.2044	20.7179	1.33889	0.00108053	0.00244078	0.239902	0.496523	0.545056	-0.0612516	0.861349	0.883488
O75427	LRCH4	17.6585	17.1249	17.7618	17.2821	17.5699	15.8487	16.1869	15.7942	17.7263	17.5008	16.7638	17.779	16.9615	15.8805	17.2146	15.6909	17.8218	17.8718	17.5873	17.7372	-0.702264	0.154047	0.197712	-0.444731	0.358665	0.406315	-0.690907	0.160451	0.202033
O75431	MTX2	15.9122	15.1533	16.0634	15.7905	15.4218	15.4724	15.6312	16.0009	16.2199	16.3532	17.4674	15.3286	14.9975	14.6805	16.709	16.2084	15.7385	17.2318	16.4394	16.2789	0.120279	0.774912	0.812653	0.80412	0.067858	0.0900262	0.263489	0.53279	0.585137
O75436	VPS26A	24.2638	24.7555	24.503	25.0009	23.9463	24.9472	24.9497	25.3682	24.449	24.6781	24.7132	25.0408	24.1583	24.984	25.0317	25.011	24.2799	24.7556	24.8548	24.8081	0.604628	0.000453058	0.00113759	0.591001	0.000561986	0.00117542	0.826329	1.50027e-05	5.22432e-05
O75438	NDUFB1	19.8343	19.5651	20.0234	20.2692	19.1833	20.1407	20.8686	20.3479	19.942	20.5374	20.2839	20.2826	19.7916	20.2247	21.2739	20.6522	19.42	20.1986	20.6307	20.6788	0.49906	0.0425271	0.0627477	0.981863	0.000423984	0.000911299	0.811904	0.00224852	0.0043223
O75439	PMPCB	20.0835	20.909	21.5289	20.9774	20.079	21.2918	21.5769	21.4015	19.781	20.9528	21.4231	21.0545	20.3914	21.2749	21.7974	21.5652	19.6953	20.9785	21.3772	21.251	1.07536	2.2763e-06	1.27108e-05	1.53468	1.31529e-08	1.40095e-07	1.24387	3.03152e-07	1.92892e-06
O75449	KATNA1	18.3282	18.887	18.5375	18.4257	18.5209	17.6264	16.0938	17.8616	18.6018	18.0649	17.4606	17.6213	18.5262	17.8216	16.3024	17.1145	18.9389	17.9837	17.2364	18.1622	-0.50648	0.190854	0.23906	-1.45706	0.000997724	0.00195687	-0.746149	0.0603972	0.0840785
O75461	E2F6	17.3452	16.8536	17.0781	16.3244	17.4384	16.8546	15.5521	15.9056	17.3967	16.1243	16.5658	15.8717	17.0535	15.9349	15.4989	15.5836	17.823	16.5205	16.7134	15.5461	-0.953787	0.00383246	0.00737893	-1.1297	0.000975732	0.00191877	-1.56507	3.45791e-05	0.000108771
O75475	PSIP1	19.5924	15.0733	16.4634	17.3969	19.7918	17.5556	17.7547	15.9684	19.7403	17.2392	16.2335	17.2676	19.6095	17.4947	15.7954	16.892	19.7231	17.0842	16.9059	16.9738	-2.80204	2.72878e-06	1.48901e-05	-3.06086	8.2339e-07	4.0937e-06	-2.79167	2.86605e-06	1.25963e-05
O75477	ERLIN1	19.1113	20.0531	20.1077	20.9622	20.3886	20.4142	20.435	21.0651	19.8842	20.0092	20.3839	21.1153	21.0991	20.4686	20.4388	21.2807	19.0316	20.0554	20.1907	20.7896	0.297146	0.318194	0.375535	0.408287	0.175296	0.212801	1.13964	0.000936913	0.00197269
O75486	SUPT3H	19.845	15.8081	15.0576	15.934	19.7261	16.7222	16.4256	15.9682	20.2913	15.9721	14.77	15.3347	19.7447	15.5019	16.2618	15.283	20.1372	15.5332	15.8812	15.376	-4.04137	6.88696e-11	2.57658e-09	-4.26964	2.73207e-11	9.70665e-10	-4.36971	1.84542e-11	9.12949e-10
O75489	NDUFS3	24.2402	20.4939	20.7605	22.6285	24.2308	21.5667	21.0657	23.4949	24.4533	21.2004	20.609	22.7372	24.0577	21.5169	20.9217	23.1351	24.1598	20.7152	20.4868	22.4599	-3.12972	3.01603e-11	1.44432e-09	-3.45959	5.48005e-12	2.87751e-10	-1.33722	1.08107e-05	3.93871e-05
O75494	SRSF10	22.7828	19.1141	19.6659	20.2603	23.1012	19.9562	20.2004	17.8545	23.0749	19.946	20.1391	19.5987	23.2308	19.761	16.2376	19.9872	22.0371	19.9079	19.2859	19.9468	-3.10831	5.54754e-05	0.000187085	-3.7396	5.95881e-06	2.14617e-05	-3.31586	2.62498e-05	8.58311e-05
O75496	GMNN	20.0647	18.5379	15.5826	18.2866	19.6755	18.5486	16.6288	14.6228	19.7247	18.9711	17.2274	18.2196	19.5814	18.0241	16.4236	16.176	19.3598	18.6124	17.7331	15.4409	-1.14238	0.0578528	0.0826113	-2.9621	5.10942e-05	0.000137584	-3.13202	2.67507e-05	8.73593e-05
O75528	TADA3	17.9739	15.0076	16.5388	15.8317	17.7228	15.2363	16.4237	16.9832	17.8577	16.2726	16.9135	16.6046	17.5629	16.197	15.2202	14.8317	18.0058	16.7438	15.3181	14.625	-1.93318	0.000435448	0.00109705	-1.74178	0.00112795	0.00218307	-2.04938	0.000245095	0.000599812
O75529	TAF5L	19.2725	17.7741	15.7759	15.5667	19.9186	15.8932	16.5491	19.0328	19.2575	17.1037	17.9427	16.7953	19.5297	16.5795	18.7925	17.522	19.6138	17.542	17.4741	17.2154	-2.5399	0.000280705	0.000751141	-2.21153	0.00102761	0.00200891	-2.29198	0.000747147	0.00161168
O75530	EED	20.0301	18.9548	18.8191	18.9524	19.943	18.8904	19.4664	19.275	20.4033	18.739	19.3117	18.9451	20.037	19.0138	19.3514	19.2126	20.0868	18.8328	18.9796	18.9819	-1.21391	9.57611e-08	9.20106e-07	-0.914405	4.91725e-06	1.82938e-05	-1.02663	1.04991e-06	5.38538e-06
O75531	BANF1	18.0164	15.8985	14.4437	20.2662	17.9256	16.239	20.2256	18.6927	17.9312	15.5746	19.6546	15.7678	18.0088	18.1555	17.3434	18.8109	17.5236	19.8994	15.6254	20.059	-0.727707	0.501699	0.561445	-0.422588	0.695238	0.732435	0.838178	0.439972	0.494773
O75533	SF3B1	25.1354	20.9741	20.5275	21.2235	25.3742	20.2311	19.1386	20.2396	25.074	20.574	20.2314	20.8803	24.8295	20.0719	18.8015	19.7891	25.1509	20.5908	20.1231	20.8825	-4.62443	1.44775e-11	7.8784e-10	-5.34837	1.19089e-12	8.91086e-11	-4.50981	2.21661e-11	1.01425e-09
O75534	CSDE1	22.8754	21.5739	21.2484	21.6134	22.2646	20.4069	19.8185	20.4586	22.6369	20.7932	20.7629	21.0439	21.9337	20.2199	19.3594	19.9279	22.8249	20.8341	20.6895	21.2853	-1.74149	0.000163566	0.000474372	-2.13137	1.66372e-05	5.13352e-05	-1.64129	0.000299166	0.000714893
O75554	WBP4	19.4724	16.6093	15.4788	16.9275	19.0997	14.7906	15.5386	15.2576	19.6177	15.3625	17.4333	15.47	19.0925	15.71	16.5034	16.4196	19.1706	14.6715	15.4679	15.7028	-3.86179	2.51832e-08	3.09541e-07	-3.20617	3.92906e-07	2.22721e-06	-3.33508	2.23287e-07	1.48346e-06
O75569	PRKRA	19.6467	19.2292	19.6347	19.1178	19.6164	19.2358	19.8412	18.9227	19.7109	19.5249	19.6399	18.8461	19.7429	19.0723	19.9994	19.2379	19.3763	19.0311	19.9319	19.123	-0.400003	0.00792337	0.0140448	0.190764	0.17225	0.209486	-0.569133	0.000474786	0.00107369
O75570	MTRF1	18.5823	17.9918	18.3959	18.6475	19.2284	18.5199	18.8095	19.2029	18.6544	18.3247	18.453	18.7745	19.0192	19.007	18.9512	19.5372	18.5679	18.0755	18.1998	18.7984	-0.426635	0.0734313	0.102521	-0.248526	0.283007	0.328872	0.181711	0.429071	0.483604
O75575	CRCP	21.0297	19.8019	18.5721	19.136	20.3674	17.8939	16.0576	15.3066	20.6103	18.3031	17.4634	16.4608	20.485	16.0037	16.6902	16.752	21.2638	17.9593	16.1466	18.3196	-2.75886	0.000835405	0.00193902	-3.76524	3.35937e-05	9.53495e-05	-3.55625	6.45348e-05	0.000186531
O75581	LRP6	16.4369	17.7322	16.7273	17.9379	16.2845	17.5978	16.6992	17.2639	16.4129	17.2355	16.9172	18.1791	16.6076	16.2147	15.877	16.9623	16.3875	17.3059	16.3692	17.9202	0.791369	0.0108486	0.0185755	0.0921055	0.745269	0.778702	1.22681	0.000335051	0.000790858
O75582	RPS6KA5	21.6866	19.6949	19.5538	19.2496	21.928	20.038	19.8598	19.9293	21.6713	19.8941	19.7425	19.8835	21.9041	20.15	20.404	20.0631	21.8487	19.6601	20.1134	19.8176	-1.92031	2.15847e-09	4.32128e-08	-1.873	3.21342e-09	4.57006e-08	-2.0191	9.62057e-10	1.96614e-08
O75586	MED6	20.5976	15.1132	16.5118	15.9909	19.3276	15.6225	17.1108	15.8968	20.6418	16.9409	16.2813	14.6455	19.3858	15.9095	15.8418	14.5262	20.3096	17.4269	15.7953	16.8012	-3.84988	2.07443e-07	1.75389e-06	-3.74426	3.09685e-07	1.8291e-06	-4.48038	2.15701e-08	2.32647e-07
O75592	MYCBP2	19.2618	21.1606	19.9275	20.566	20.4974	19.9638	20.704	19.6961	19.2641	20.2179	19.6391	20.0661	20.1449	19.9346	18.0202	19.6822	19.8545	20.325	19.3268	20.1888	0.515853	0.20151	0.250569	-0.281013	0.479608	0.528343	0.235307	0.553062	0.60413
O75600	GCAT	17.5106	17.2068	17.7371	18.1386	17.8678	18.8048	18.8866	19.2998	17.5851	18.5674	18.7766	18.7773	18.4029	18.7683	19.3076	19.5689	17.2012	18.1361	18.6123	19.4186	0.583184	0.113956	0.151117	0.950551	0.0143104	0.0217361	1.32714	0.00133811	0.00271148
O75607	NPM3	21.4361	20.4258	20.2292	20.9481	20.8749	20.719	21.0397	21.0828	21.6436	20.6168	20.8709	21.2943	21.0833	20.9934	21.1645	21.1725	21.294	20.6173	20.9594	21.0008	-0.591877	0.0043041	0.00817137	-0.413618	0.0351208	0.049455	-0.166681	0.371209	0.42503
O75616	ERAL1	19.5432	19.3462	20.0117	19.2681	19.5817	20.2532	20.3361	19.8279	19.3413	19.4184	20.1046	19.6804	19.6404	20.2169	20.4545	20.1209	19.2258	19.6609	20.2642	19.4537	0.312631	0.132592	0.172843	0.767741	0.00109762	0.00212977	0.2037	0.318475	0.370029
O75629	CREG1	19.8996	17.9214	17.8987	20.1866	19.1105	17.6472	18.0415	16.493	19.8232	17.8709	18.5218	17.8278	19.5399	19.3357	16.2639	16.5509	19.609	18.1175	17.823	17.5138	-1.41789	0.0208359	0.0333308	-1.88666	0.00338093	0.00585597	-1.882	0.00344414	0.00632411
O75635	SERPINB7	13.4147	15.7754	15.745	17.1833	14.5089	16.4404	15.653	15.8646	14.51	15.1713	16.3472	15.6761	15.367	17.0218	16.518	16.6258	16.3538	17.1186	15.8914	14.9639	1.47462	0.00847525	0.0149434	1.20002	0.0272581	0.0391852	1.23189	0.0238883	0.0365343
O75643	SNRNP200	23.7726	22.0383	21.8519	21.237	23.945	20.9901	21.2568	20.9835	23.5629	21.251	21.3961	20.9827	23.548	20.9906	20.7488	20.9511	23.7434	21.7143	21.3737	21.0287	-2.31752	1.51361e-09	3.15696e-08	-2.3889	9.27187e-10	1.7476e-08	-2.67778	1.4228e-10	4.43588e-09
O75648	TRMU	18.9843	19.555	20.1013	19.4177	19.0886	19.8712	20.3025	20.0327	18.9662	19.7278	20.137	19.7429	19.3816	19.9246	20.489	20.1346	18.9017	19.7503	20.1982	19.9496	0.70132	0.000171787	0.000494081	1.18116	2.51044e-07	1.53029e-06	0.791035	4.6095e-05	0.000139552
O75663	TIPRL	21.663	22.0127	22.2806	22.3426	21.8643	22.7025	23.1961	23.2659	21.5914	22.1905	22.3749	22.6337	21.8491	22.8225	23.298	23.1421	21.8333	22.277	22.4443	22.2936	0.64082	0.0158996	0.0262624	0.958549	0.000861527	0.00171162	0.975359	0.000736552	0.001594
O75665	OFD1	21.0109	23.3992	22.6987	22.2719	21.2846	21.8008	20.7387	21.0252	20.6577	22.3548	22.1458	21.7946	20.6829	21.6383	20.0746	20.3736	21.3236	22.6945	22.0283	21.7825	1.38559	0.00750609	0.0133884	0.545288	0.252355	0.296544	0.457622	0.334179	0.386326
O75674	TOM1L1	18.8391	17.5482	17.6096	15.9782	18.415	16.2014	15.1933	16.4691	18.7426	17.5681	15.3224	15.5467	18.4308	17.1404	16.326	15.4365	18.5976	16.0856	15.7918	14.9355	-1.69629	0.0006119	0.00147934	-2.55637	6.59557e-06	2.33883e-05	-2.93181	1.07357e-06	5.4646e-06
O75683	SURF6	20.0477	15.3028	15.7585	16.524	20.0298	15.6871	16.3012	15.807	19.923	15.0987	15.5899	15.8486	19.9842	16.001	16.276	15.5161	19.8639	15.3697	16.5467	15.4103	-4.47787	6.37237e-14	1.73387e-11	-3.87527	7.99935e-13	7.23928e-11	-4.14853	2.4376e-13	3.7414e-11
O75688	PPM1B	18.259	15.8065	15.9183	16.1431	17.7058	14.6288	16.4563	15.9447	18.5326	15.1069	15.8105	17.1533	17.463	16.1931	15.4156	14.7453	17.8692	15.3832	15.836	16.1403	-2.54222	1.41712e-06	8.56854e-06	-2.0786	1.88515e-05	5.73109e-05	-1.9406	4.23739e-05	0.000129811
O75691	UTP20	14.6786	15.1237	16.4522	15.3439	16.2216	14.9783	16.7918	15.5244	14.7294	16.246	16.5732	14.8309	15.9422	15.6615	16.7606	16.4377	14.6689	15.3231	15.861	15.4259	0.218347	0.542288	0.600045	1.23962	0.00235497	0.0042244	0.264424	0.461615	0.516009
O75694	NUP155	20.2395	21.0754	21.3531	21.0427	20.4386	21.0685	21.1566	21.0209	20.097	21.0626	21.2421	21.0024	20.3923	21.0709	21.4843	21.0543	20.3696	21.1444	21.4702	20.8394	0.776961	1.51476e-06	9.10377e-06	1.03387	2.42436e-08	2.29624e-07	0.684523	7.96351e-06	3.0228e-05
O75715	GPX5	15.673	15.5307	15.7052	15.6445	16.5249	15.3278	17.1388	15.7538	15.9347	15.3768	15.5167	15.7453	16.6287	16.157	14.3977	16.6599	16.2569	15.1793	15.378	16.0148	-0.689316	0.0755517	0.105175	-0.576355	0.132348	0.165255	-0.239979	0.520133	0.572548
O75717	WDHD1	22.1408	18.8687	19.5594	16.9762	22.3874	17.3064	16.1951	14.9199	21.9665	18.7039	18.5814	18.4709	21.9409	18.5177	16.4632	18.64	22.4093	18.7225	17.4438	18.2723	-3.74515	2.04749e-05	8.15998e-05	-4.52044	1.85881e-06	8.1166e-06	-4.71311	1.0536e-06	5.39045e-06
O75746	SLC25A12	19.0032	19.4625	20.323	19.528	19.3487	20.2398	20.883	20.2749	19.1031	19.7983	20.6173	19.9176	19.7758	20.2249	21.1858	20.5364	18.8872	19.7738	20.6022	19.7205	0.676234	0.0083863	0.0147996	1.49865	3.39906e-06	1.34747e-05	0.771837	0.00333419	0.00615072
O75781	PALM	18.027	16.3366	16.302	18.4456	18.2377	18.0137	15.3911	15.8666	18.1078	17.5529	18.8439	18.5677	18.192	15.9329	15.2557	18.1077	18.119	17.4267	16.1992	18.2388	-1.08413	0.0898576	0.122498	-1.73832	0.0100103	0.0156535	-0.291424	0.635988	0.681089
O75787	ATP6AP2	19.6281	19.3201	16.3619	18.505	18.4857	18.2571	15.2331	14.8618	19.859	19.42	19.2538	19.0707	18.6876	15.2469	16.1431	16.3125	19.0836	18.8693	18.8556	19.5044	-0.926138	0.345537	0.404297	-1.9793	0.052892	0.0717939	-1.49792	0.13443	0.172275
O75792	RNASEH2A	18.0477	16.3987	15.3795	15.4093	14.1659	16.0117	15.1944	16.1668	17.9415	14.9354	15.6316	15.0858	17.6191	16.2491	15.544	16.5164	17.7254	15.3729	15.8051	15.1433	-1.30635	0.0324484	0.0492734	-1.58901	0.0113188	0.0175483	-1.43557	0.0202017	0.0314751
O75794	CDC123	23.5125	22.2202	22.0449	22.1189	21.8288	21.0645	20.3489	21.0312	23.0962	21.6721	21.1353	21.8617	21.4229	20.9669	20.3386	20.5952	23.3884	21.8023	21.8506	22.1982	-1.10456	0.0273558	0.0423898	-1.50612	0.00417912	0.00710082	-1.0887	0.0293622	0.0439516
O75808	CAPN15	19.3523	19.7562	19.4764	19.5552	20.1413	19.3358	17.8834	18.6293	19.3963	19.5739	19.1591	19.3038	20.1728	18.9701	18.3702	18.2166	19.6155	19.4198	18.7727	19.235	-0.324515	0.294263	0.350539	-1.00329	0.00357832	0.00616399	-0.747685	0.0226631	0.0348206
O75817	POP7	21.7863	17.9869	17.4752	17.686	20.3223	17.9552	15.5249	17.7054	21.62	18.8171	15.2218	17.7155	20.664	18.0615	16.2652	15.9816	21.2391	18.4729	17.8731	17.9009	-2.86763	1.03065e-05	4.56789e-05	-4.6543	1.09717e-08	1.21174e-07	-3.72848	3.03227e-07	1.92892e-06
O75818	RPP40	22.5608	16.0229	15.97	14.8343	21.563	14.7703	16.2093	17.8226	22.6524	16.7049	15.4181	15.3238	21.5293	15.6755	16.2064	15.8342	22.3801	15.3164	16.8277	16.4316	-6.43911	4.01852e-11	1.7182e-09	-6.01082	1.27195e-10	3.5746e-09	-6.08781	1.02898e-10	3.44106e-09
O75821	EIF3G	23.4502	22.5457	22.3011	22.4598	23.2632	22.071	21.8853	22.0029	23.4446	22.3563	22.1634	22.2019	23.0236	22.0745	21.882	21.9947	23.5536	22.4201	22.2237	22.5635	-1.0535	2.83904e-06	1.53106e-05	-1.25594	2.49463e-07	1.52376e-06	-1.10247	1.54513e-06	7.40523e-06
O75822	EIF3J	21.6743	19.4033	19.1955	19.8633	20.7521	18.6219	17.9797	18.4262	21.5315	19.2287	18.9069	18.817	20.7447	18.5872	18.1066	18.1948	21.6319	19.0699	18.9052	18.9669	-2.28468	9.47749e-07	6.18672e-06	-2.64811	1.15201e-07	8.11286e-07	-2.41327	4.40779e-07	2.63587e-06
O75832	PSMD10	20.1482	18.6295	18.4598	17.9085	19.2909	18.1145	17.8729	17.9668	20.3253	18.8555	18.2305	18.5996	19.3671	18.2492	17.8793	17.9942	20.0324	18.9743	18.576	18.5366	-1.26816	5.31533e-05	0.000180576	-1.62907	2.40979e-06	1.00035e-05	-1.63163	2.35988e-06	1.06212e-05
O75843	AP1G2	18.7865	19.2434	15.676	19.4173	18.867	19.1878	18.3121	14.8735	18.432	19.2798	18.6131	19.4109	18.4855	18.6486	18.6844	19.3207	18.3101	19.4914	18.0611	18.7569	0.594003	0.408974	0.469078	-0.706864	0.327684	0.374264	-0.220377	0.757432	0.793627
O75844	ZMPSTE24	18.1692	18.6798	18.9869	19.3554	17.5337	19.4996	19.4476	18.9259	18.3274	19.4225	19.4463	19.3224	18.2246	19.1142	18.9683	19.588	17.4019	18.9846	19.6177	19.4837	1.20877	2.57884e-05	9.88281e-05	1.362	5.9147e-06	2.13286e-05	1.40372	4.00503e-06	1.68358e-05
O75845	SC5D	18.2521	19.7966	20.2532	19.7479	18.2887	19.532	20.4202	20.6769	18.6174	20.161	20.1334	20.6718	18.4748	20.0727	20.1869	20.3352	17.9961	20.0815	20.3727	20.3742	1.60296	4.73789e-08	5.24233e-07	1.94746	2.29712e-09	3.5078e-08	2.03537	1.12941e-09	2.23124e-08
O75874	IDH1	18.5771	19.8431	20.8981	20.7809	17.9928	16.2148	18.8743	20.2696	18.4878	18.0581	20.3679	17.9075	18.2615	16.3492	15.8966	15.9144	18.4797	17.3891	20.7873	20.7726	-0.788932	0.438211	0.498505	1.00504	0.325832	0.372361	0.769219	0.449556	0.503894
O75879	GATB	18.2475	18.5012	19.2569	18.477	18.4948	19.7894	20.4962	19.7196	18.751	19.1418	19.7467	19.4796	18.9409	19.8916	20.3576	19.8505	18.1565	19.2922	20.0271	18.9391	0.805098	0.0175219	0.0286573	1.45875	0.000158639	0.000372982	0.774986	0.02152	0.0332778
O75884	RBBP9	20.7943	21.3135	21.1213	21.2728	21.2106	21.5506	21.5683	21.6268	20.8906	21.4897	21.6436	21.5172	21.2225	21.5609	21.91	21.8086	20.878	21.3439	21.5469	21.4089	0.452498	0.00857589	0.0150764	0.558804	0.00184782	0.00339505	0.527618	0.00291089	0.00544518
O75886	STAM2	16.9941	14.5886	16.2655	15.7964	17.0915	16.566	16.4807	15.2046	17.0149	16.6868	15.6525	15.8639	17.2937	16.2391	15.74	15.4411	16.7283	16.2423	15.3035	16.8754	-0.959955	0.0156591	0.0258937	-1.13607	0.00541449	0.00895583	-1.18822	0.00392838	0.00711607
O75896	TUSC2	18.2046	17.5266	15.0774	16.2792	16.4179	15.5508	15.8277	15.8809	17.8154	16.292	15.3084	16.1507	16.4484	15.9131	16.4782	16.5748	18.2986	15.4902	15.8903	15.3283	-1.28242	0.00852823	0.0150103	-1.72056	0.000904924	0.0017907	-1.39417	0.00484974	0.00860675
O75907	DGAT1	16.7724	18.8099	17.6094	16.6682	16.3229	19.8977	19.648	19.6814	16.7066	19.3809	18.897	19.6265	17.2825	20.135	20.3766	20.2349	16.2247	19.3788	19.4927	19.3068	2.85863	6.6332e-05	0.000218407	2.54291	0.000231087	0.000524967	2.44174	0.000346472	0.000813326
O75909	CCNK	19.6282	17.4521	17.8289	17.8506	19.4536	18.1051	18.3413	16.992	19.6433	18.3598	18.1597	18.0178	19.3401	18.1944	18.3329	18.2242	19.689	17.9766	18.4734	17.7829	-1.53325	9.00167e-07	5.91482e-06	-1.3236	6.36561e-06	2.27218e-05	-1.77736	1.08841e-07	8.31878e-07
O75915	ARL6IP5	19.9412	20.2875	20.3957	20.7684	19.8447	20.7388	20.9115	20.5935	20.4806	20.9243	20.7703	20.9565	20.0127	20.4964	20.8868	21.6484	19.5068	20.8399	20.8014	20.4532	0.700199	0.00480152	0.00900717	0.795949	0.00180338	0.00332359	0.926817	0.000468803	0.00106177
O75925	PIAS1	19.2765	19.0694	19.3014	19.5253	19.1268	19.0338	18.9386	19.8815	19.2193	18.813	19.2238	19.6847	18.8966	19.4053	19.4558	19.5035	19.2181	19.8134	19.4414	19.3828	0.0795282	0.654516	0.704411	0.12475	0.484466	0.533091	0.448114	0.0193389	0.0302411
O75928	PIAS2	18.9863	15.742	16.9581	15.5736	18.9606	16.4916	17.0563	15.5067	18.9749	16.4173	17.1883	15.6105	18.8828	15.6011	16.7468	15.0472	18.9623	15.6729	15.424	15.4833	-2.9684	1.80801e-09	3.69377e-08	-2.27867	1.07284e-07	7.70949e-07	-3.50914	1.16922e-10	3.80376e-09
O75934	BCAS2	22.4981	19.2064	19.9303	19.4623	21.9373	18.8755	18.39	16.2128	22.6748	18.8102	19.057	19.0131	22.0626	18.6525	16.8316	15.8914	22.1547	19.3629	16.0496	18.7003	-3.28399	0.00016921	0.00048767	-4.21383	9.66618e-06	3.23974e-05	-4.40954	5.43524e-06	2.17192e-05
O75935	DCTN3	21.5057	18.4167	16.8389	18.6626	20.2074	16.5097	16.5838	17.1609	21.5585	18.8556	15.8075	17.9065	20.6811	15.9471	15.9921	16.1065	21.3009	18.4227	17.5938	18.2944	-3.42037	9.50857e-06	4.26994e-05	-4.48752	2.42699e-07	1.49158e-06	-3.42454	9.36433e-06	3.48167e-05
O75937	DNAJC8	18.4555	16.4598	15.4881	18.2688	17.757	15.8924	16.0824	16.88	18.4843	15.6319	16.0175	16.3858	17.3965	14.937	19.2925	15.0206	18.656	15.7598	16.7423	15.9384	-2.41366	0.00100806	0.00229389	-1.4253	0.0330511	0.0468049	-1.65112	0.0154327	0.0245757
O75940	SMNDC1	18.9037	16.2984	15.5948	17.827	18.8477	15.6787	16.659	15.6382	18.9061	14.6442	15.8082	15.6424	18.6479	15.5315	15.3054	15.2269	18.9201	16.3131	16.5997	15.9979	-3.15189	4.5961e-07	3.37988e-06	-2.85168	1.83082e-06	8.01702e-06	-2.77864	2.58999e-06	1.15269e-05
O75947	ATP5PD	17.6934	15.6542	15.4476	18.5085	17.5778	15.7845	16.5121	16.8132	18.1118	17.8787	17.074	16.4157	17.5573	16.9203	15.9425	15.6574	17.6445	15.395	18.5844	16.0098	-1.39044	0.0285966	0.0440957	-1.00485	0.102856	0.131474	-1.03604	0.0933316	0.124124
O75955	FLOT1	21.5133	22.4928	22.9556	22.8599	22.2456	23.1377	22.8825	23.304	21.8524	22.8858	23.0079	23.1692	22.7315	23.1218	22.8668	23.0693	21.4006	22.7286	22.7875	22.7036	0.924678	0.000423995	0.00107226	0.951412	0.000321226	0.000706674	1.07253	9.24933e-05	0.000254208
O75962	TRIO	17.7307	19.823	18.8074	19.0277	18.7345	18.9008	17.3184	18.5504	17.4155	18.8996	18.7019	18.6386	18.554	18.8664	17.4846	17.9517	18.2096	19.1357	18.1506	18.5063	0.996245	0.00588403	0.0107844	-0.0362603	0.911	0.923809	0.406066	0.220231	0.266539
O75964	ATP5MG	22.2485	21.3892	22.0296	21.4789	21.6086	21.9728	22.0913	21.1848	22.4229	22.3188	22.2166	21.6422	22.3413	21.4826	22.559	21.9568	21.8831	22.0423	22.2763	21.8717	-0.259755	0.231805	0.284283	0.133669	0.532398	0.580392	-0.474027	0.0364203	0.0534606
O75969	AKAP3	16.3993	14.0442	15.924	16.1823	17.2301	14.7327	16.0118	16.5979	16.525	16.2735	16.7209	15.1234	17.2186	16.1069	14.11	15.1668	16.7646	15.249	15.5847	15.634	-1.54623	0.00355738	0.00693405	-1.15723	0.0220736	0.0322196	-1.08662	0.0302694	0.0451627
O75970	MPDZ	19.2517	20.5491	20.0055	20.3537	19.7337	19.6558	18.5787	19.3823	18.9385	19.7066	19.708	19.4906	19.4744	19.3515	18.5765	18.8831	19.5247	19.5237	19.1033	19.5694	0.372736	0.244471	0.297681	-0.190206	0.547016	0.594703	0.151216	0.63146	0.67692
O75976	CPD	18.4601	19.8528	19.9198	19.3383	18.4746	20.1416	20.1913	19.9907	18.2238	19.98	20.2525	19.8661	19.061	20.2295	20.3756	20.2623	18.1963	20.1421	20.301	19.7516	1.58603	6.46416e-08	6.69199e-07	1.72491	1.80867e-08	1.82883e-07	1.35864	6.09011e-07	3.42488e-06
O76003	GLRX3	19.1372	18.9602	19.1412	18.6667	18.9654	18.8047	18.9323	17.7996	19.3463	18.764	19.1306	18.2246	18.8877	18.6957	18.842	18.5893	19.1993	18.8114	19.1982	18.2975	-0.299993	0.0702514	0.0985759	-0.0583315	0.712902	0.748803	-0.791657	7.45858e-05	0.000211798
O76021	RSL1D1	22.0506	21.2504	21.3759	21.516	22.2319	21.4385	23.0833	21.3624	22.1644	21.2943	21.4696	21.6103	22.0541	21.3454	21.9155	21.6722	21.7449	21.4873	21.3699	21.4338	-0.686024	0.0115086	0.019627	-0.206353	0.40943	0.458188	-0.53023	0.0434134	0.0623046
O76024	WFS1	17.4184	17.5648	18.1168	18.1318	18.081	17.9867	18.8115	18.699	17.3411	17.9082	18.6752	18.424	18.0644	18.0534	18.1378	18.7332	17.4462	17.9701	18.594	18.3031	0.226436	0.260574	0.315174	0.796836	0.000668838	0.00136689	0.787995	0.000740602	0.00160161
O76031	CLPX	18.7658	17.4752	17.8968	19.7866	18.841	18.1201	18.0806	19.7415	18.8049	17.9328	18.178	19.695	18.6003	18.0139	17.5928	19.2895	18.7546	17.9347	18.1561	19.4201	-0.857972	2.49992e-05	9.61728e-05	-0.772445	8.3119e-05	0.000210292	0.833247	3.52576e-05	0.00011073
O76039	CDKL5	16.0322	17.7891	16.6927	17.0765	16.192	16.964	16.5234	16.5076	16.2798	17.1145	16.0232	16.9296	15.3771	17.02	15.3861	16.4984	16.1728	16.9426	16.2105	17.2793	1.15528	0.000224586	0.000621818	0.15642	0.543469	0.591169	0.847524	0.00345009	0.00632982
O76062	TM7SF2	18.8398	17.251	19.1122	20.0681	19.2602	20.2317	20.1503	21.0342	19.1577	19.7496	19.8803	20.7572	19.7494	19.8712	20.5303	20.7277	18.7294	19.5832	19.4678	19.9767	0.190036	0.669034	0.717806	0.680883	0.136627	0.169996	1.36547	0.00578282	0.0100686
O76071	CIAO1	17.8396	17.6958	17.3259	17.8702	16.9039	17.5382	17.5121	17.8813	17.9555	17.6475	17.6641	18.2067	16.502	18.3504	17.7591	17.7327	17.3539	17.4939	18.0455	18.1415	0.43418	0.0969547	0.130921	0.350355	0.174834	0.212283	0.655471	0.0164198	0.0260092
O76094	SRP72	18.3118	16.5373	15.699	16.5612	18.2324	15.3224	17.0403	16.4129	18.5884	16.5138	15.5118	16.424	17.1771	16.2475	16.4333	16.255	18.4927	16.1686	16.5619	16.1862	-2.00258	3.56144e-06	1.86028e-05	-1.91122	6.5121e-06	2.31447e-05	-1.79261	1.45047e-05	5.07155e-05
O94762	RECQL5	21.6141	20.7625	21.4267	21.4205	22.0082	21.2964	21.0922	20.6349	21.9419	21.2024	21.3148	20.9383	21.9937	20.9288	21.2053	20.817	22.2527	21.3509	20.8214	20.9643	-0.853915	0.000109844	0.00033806	-0.790049	0.000247235	0.000558262	-1.00712	1.65334e-05	5.6846e-05
O94763	URI1	20.7099	19.0871	19.1675	18.4832	20.7476	19.1124	16.7386	15.5115	20.655	19.0584	18.8009	17.8965	20.6491	18.348	16.7713	18.9604	20.8795	18.7748	18.1401	17.8434	-1.8521	0.00256898	0.00520404	-2.80455	4.75296e-05	0.000129148	-2.98924	2.25566e-05	7.50967e-05
O94776	MTA2	20.8483	19.8416	18.915	18.5873	21.181	19.3543	18.0404	16.5813	20.9332	19.7757	18.8614	18.6425	21.0595	19.1345	18.4535	18.3748	20.911	19.9025	18.7855	18.4709	-1.38486	0.000307838	0.000812486	-2.3754	4.39241e-07	2.45959e-06	-2.85525	2.92969e-08	2.96236e-07
O94779	CNTN5	15.7347	15.8157	14.9905	16.3817	16.7289	16.0943	16.6112	16.4958	14.8304	16.6195	17.0968	16.3434	16.3296	16.2093	16.728	16.9932	16.5288	15.9606	14.7562	15.3927	0.109407	0.80869	0.842028	0.00608203	0.989253	0.991738	0.290928	0.521736	0.574102
O94782	USP1	18.8959	17.5945	16.2729	17.1645	18.2945	16.2524	15.9133	16.9017	18.7775	17.1942	16.9797	17.6532	17.3789	16.4697	15.8178	16.8394	18.988	17.8327	17.4337	17.4466	-1.39826	0.00151937	0.00328574	-1.98349	4.77075e-05	0.000129513	-1.26588	0.00334587	0.00616828
O94788	ALDH1A2	23.3761	20.3201	20.5338	19.6121	22.6087	20.1358	20.0211	19.2649	23.6508	20.2817	19.9268	20.126	22.755	21.7126	20.3139	19.1134	23.3468	20.1691	19.5186	20.1493	-2.62361	1.01441e-07	9.63854e-07	-3.08464	8.64172e-09	1.01034e-07	-3.49434	1.19042e-09	2.30857e-08
O94806	PRKD3	17.8696	18.0928	18.1876	15.8307	18.492	17.9895	16.3364	15.5582	18.0946	17.6411	20.5786	18.9454	18.4826	15.9846	18.4329	18.0113	18.6253	16.5232	17.7248	17.8693	-1.06658	0.14379	0.185662	-0.0607608	0.931622	0.941717	-1.06984	0.14264	0.181784
O94808	GFPT2	15.1836	16.7504	16.4616	15.6013	14.4433	16.1121	15.5721	14.1688	16.1181	16.4339	16.9707	16.5432	14.036	15.7461	16.0019	16.0247	15.67	16.5009	16.4597	15.9048	1.21848	0.00982858	0.0169893	1.20301	0.0106389	0.0165672	0.55834	0.203235	0.24838
O94813	SLIT2	13.1753	16.1448	16.0777	15.8263	14.8994	13.4524	16.4494	16.0026	13.7758	12.4978	15.7891	14.046	15.1799	14.9339	16.3209	12.5359	11.2347	15.0316	13.3232	13.8014	0.759066	0.38769	0.447927	1.93906	0.0361554	0.0507923	0.789413	0.369398	0.4232
O94817	ATG12	16.9932	15.806	14.851	15.4569	14.9076	15.8077	15.9694	15.5652	17.1916	15.7792	16.9785	15.0032	16.8337	16.1142	15.6031	16.3095	16.8375	15.9152	14.7687	16.1757	-0.668289	0.134311	0.174703	-0.918613	0.0448183	0.061959	-0.850632	0.0612258	0.0850737
O94819	KBTBD11	16.3268	18.5183	18.0006	18.3033	17.2762	19.0987	19.5702	19.293	16.2409	18.4484	19.0375	18.788	17.5959	19.4777	19.8111	19.5776	16.4861	18.3918	18.8343	18.6688	2.00179	2.26123e-05	8.87008e-05	2.26554	4.84754e-06	1.81132e-05	2.14097	9.94542e-06	3.66133e-05
O94822	LTN1	18.6991	19.3067	18.9583	19.0937	19.184	18.4521	17.864	17.0578	18.3541	19.2049	18.567	18.7985	18.9573	18.6939	18.3042	18.4619	18.7002	19.3135	19.2872	19.08	0.215252	0.5409	0.599043	-0.182817	0.603018	0.646893	-0.280558	0.427131	0.481689
O94829	IPO13	16.118	17.8204	17.2373	18.027	17.4715	17.8615	15.7115	17.8235	16.1656	18.2749	17.5336	17.8963	17.7453	18.0164	17.4153	17.7355	17.3478	17.8703	18.4916	18.3411	0.999066	0.020379	0.0326625	0.308235	0.443538	0.492765	0.995068	0.020818	0.0322841
O94830	DDHD2	18.0659	15.8776	16.1061	15.7251	18.9945	14.2085	15.6621	14.9889	18.5804	19.3652	15.8184	20.4425	18.8838	16.1343	16.4063	15.2759	18.6087	19.6013	16.5635	21.6163	-1.58927	0.192914	0.241233	-2.51537	0.046077	0.0634353	-1.01691	0.398291	0.453351
O94832	MYO1D	21.3506	22.2128	21.7353	21.471	21.9413	22.1461	22.3168	21.4519	21.2286	22.0686	21.7144	21.4796	21.5209	22.1823	21.9411	21.5133	21.4378	22.3098	21.8082	21.4008	0.688074	0.000146882	0.000433548	0.407328	0.0111775	0.0173427	-0.032555	0.824171	0.852936
O94842	TOX4	20.8049	17.6266	16.0178	16.9523	20.9324	16.5684	16.2668	15.8694	20.6144	15.2825	15.5975	15.4112	20.7698	17.5299	16.4174	16.1303	20.9205	15.7739	17.805	16.9447	-4.25213	1.86999e-08	2.40726e-07	-4.38748	1.15212e-08	1.25392e-07	-4.54682	6.60005e-09	9.12423e-08
O94855	SEC24D	17.6455	18.3069	15.0204	18.2229	14.2622	18.8394	19.4717	19.5755	17.8899	19.0271	16.0161	19.0752	18.0693	18.1777	17.749	16.9212	17.5925	14.8718	19.1455	18.2517	0.752682	0.436508	0.497037	0.388655	0.686017	0.723867	1.31742	0.180454	0.224247
O94864	SUPT7L	19.8111	17.827	16.9859	16.8948	20.2093	16.8995	16.0882	16.3661	19.9931	17.3599	16.297	16.5544	20.2422	16.9682	16.1732	16.3337	19.9972	16.5538	15.977	14.8294	-2.92891	2.47735e-08	3.05132e-07	-3.74633	5.00522e-10	1.08555e-08	-3.85493	3.13209e-10	8.25933e-09
O94868	FCHSD2	17.6103	17.196	19.5768	16.3545	17.2418	19.1217	15.6879	18.1958	17.4329	15.7286	15.4479	15.2604	17.3858	16.098	15.5841	19.2653	17.625	16.3788	19.0371	15.3557	-0.55458	0.545832	0.603166	-0.39241	0.668307	0.707299	-0.572821	0.53284	0.585137
O94874	UFL1	18.0573	17.9035	17.8495	18.2248	18.4534	18.0581	17.052	17.8125	18.2668	18.0286	17.1717	18.1947	18.4322	17.8384	17.0903	17.757	18.089	17.6805	17.0335	18.2784	-0.357917	0.0496654	0.0720197	-1.02033	1.05147e-05	3.47934e-05	-0.20627	0.241267	0.288903
O94875	SORBS2	19.9681	21.1585	21.3306	20.0115	19.5469	20.457	20.6785	19.3795	20.1437	20.7485	21.3277	19.508	19.2321	20.029	19.4911	19.1799	19.897	20.5075	20.3242	19.8381	0.822534	0.0160926	0.026508	0.872869	0.0113678	0.0176153	-0.174177	0.581474	0.630106
O94880	PHF14	18.861	18.3646	16.1785	17.9111	19.6782	17.508	16.276	17.5768	18.9068	17.2606	16.3674	16.7913	19.418	15.136	16.4335	16.1666	19.5124	18.1427	16.4301	16.7343	-1.99288	0.000343296	0.000895726	-2.9382	4.00714e-06	1.53564e-05	-2.23926	0.000103132	0.000278587
O94885	SASH1	21.6791	22.5436	22.9488	21.8689	22.6063	21.82	21.7602	21.0105	21.7192	21.9869	22.7588	21.4043	22.2054	21.586	21.1926	20.458	22.3127	21.9231	22.2497	21.6737	-0.132589	0.688252	0.735299	0.0774917	0.81433	0.840155	-0.821472	0.020929	0.0324394
O94886	TMEM63A	17.6276	18.5095	18.7048	18.7936	18.1342	19.6149	19.3068	19.63	17.9678	18.7841	19.145	19.2226	18.4464	19.3909	19.4823	19.5166	17.4517	18.7933	19.017	19.0944	1.093	0.0002426	0.000664016	1.20564	8.62722e-05	0.000217259	1.3259	2.92632e-05	9.42785e-05
O94887	FARP2	17.5691	19.6754	20.1183	18.6601	18.4982	19.9103	18.7363	20.178	17.5415	19.4132	19.9829	19.4373	18.2563	19.8852	19.5936	19.2151	18.2088	19.5889	19.7558	19.2486	1.67983	1.17707e-05	5.10947e-05	1.62261	1.79921e-05	5.50054e-05	1.33305	0.000165273	0.000425151
O94888	UBXN7	18.9705	16.0535	16.0421	15.9602	18.6784	16.0852	17.3102	16.3144	18.8944	15.4536	15.845	15.4819	18.7463	15.7385	15.7637	16.4562	19.0923	15.1232	15.5736	15.2615	-3.18555	2.87061e-09	5.47244e-08	-2.76945	2.55396e-08	2.38875e-07	-2.98154	8.16113e-09	1.0879e-07
O94901	SUN1	18.2702	20.1022	20.3064	20.5599	19.0298	20.9886	21.095	21.3016	18.3715	20.1253	20.4365	20.9935	19.4037	20.7281	21.1429	21.3725	18.1258	20.204	20.5093	20.374	1.78943	4.89811e-06	2.42917e-05	2.05782	7.5028e-07	3.78682e-06	2.28011	1.7407e-07	1.21727e-06
O94905	ERLIN2	19.3736	20.6965	20.2868	21.0478	20.9489	20.346	20.0455	20.7562	20.1463	20.3603	20.5434	21.1487	21.7003	20.6129	20.8975	21.4893	18.9993	20.4563	20.69	21.1034	0.260725	0.484263	0.544273	0.258936	0.487226	0.535439	0.875382	0.027352	0.0412685
O94906	PRPF6	22.7193	22.0944	21.9762	22.2948	23.3268	21.8212	21.9797	21.7883	22.7672	22.0792	21.9819	21.8354	22.9639	21.8027	22.0375	22.1054	22.8464	22.091	22.1742	22.0598	-0.947022	2.32685e-06	1.29809e-05	-0.894822	4.89799e-06	1.8254e-05	-0.907995	4.05217e-06	1.7022e-05
O94910	ADGRL1	17.1174	19.3225	17.8312	18.7104	16.8005	19.9468	17.3212	19.6907	17.7144	20.0934	17.8444	19.77	17.2999	19.8351	16.9382	19.197	17.2003	20.0021	16.6218	19.1951	2.61347	6.52794e-09	1.01234e-07	0.0848523	0.747491	0.780886	2.08615	1.9771e-07	1.34487e-06
O94913	PCF11	20.1499	19.2513	19.8034	19.4907	20.4245	19.9786	20.5653	20.2992	20.0223	19.0744	20.1478	19.9725	19.9984	20.2555	20.6083	19.8243	20.3044	19.6385	20.0612	19.5807	-0.540276	0.0283225	0.0437605	0.0572928	0.80355	0.830321	-0.346467	0.143976	0.183292
O94915	FRYL	18.1904	19.3032	18.2593	18.2964	19.2807	17.9749	15.034	16.8028	17.8646	18.3235	17.8338	17.8969	19.101	18.054	15.4255	16.448	18.5364	18.6708	17.5692	17.9121	-0.129327	0.819342	0.850604	-1.77024	0.00518008	0.00860375	-1.12339	0.0590462	0.0823702
O94916	NFAT5	18.6577	15.5222	15.8659	17.7189	19.3735	16.7013	15.7704	17.404	18.4464	16.3406	15.918	17.7112	18.9881	15.1424	15.4179	16.2669	19.3612	17.054	16.7608	17.4945	-2.81331	3.39081e-07	2.64634e-06	-3.0188	1.22043e-07	8.51457e-07	-1.64628	0.00024723	0.000604294
O94919	ENDOD1	19.7171	16.6172	16.0001	17.4357	18.6414	16.2555	15.8158	15.1047	19.861	17.3417	15.851	17.8995	19.0055	15.3898	14.7528	15.5457	19.0965	17.4621	15.6071	17.1602	-2.65103	4.1669e-05	0.00014768	-3.65892	6.76713e-07	3.48727e-06	-2.63515	4.46477e-05	0.000135528
O94925	GLS	19.8978	20.3733	21.1707	20.427	20.1578	20.4642	20.6781	20.7039	19.7854	20.4601	21.2305	20.4269	19.8925	20.4713	20.4415	20.64	19.7544	20.6359	21.3038	20.6614	0.583368	0.00177602	0.00376861	1.06732	2.5867e-06	1.06419e-05	0.674263	0.000494193	0.00111338
O94927	HAUS5	19.3278	18.9135	16.2458	17.4029	18.6847	16.9092	16.271	17.7395	19.0244	18.0222	16.7968	17.0598	18.1622	16.1079	15.531	15.7064	19.3992	18.0633	15.7189	17.0612	-1.31644	0.0098966	0.017097	-2.80696	7.82404e-06	2.70408e-05	-1.92569	0.000508084	0.00114209
O94953	KDM4B	18.1716	18.7261	19.4456	15.6091	18.4386	18.9256	16.0184	18.9969	17.866	18.8351	19.0892	18.2867	17.9274	18.7095	19.1134	19.5739	18.4799	18.9073	19.1067	18.7875	0.64402	0.322416	0.380293	0.377932	0.557969	0.604635	0.0740855	0.908148	0.92295
O94955	RHOBTB3	16.9334	18.0358	17.9512	19.1008	16.8511	18.0639	17.3474	18.8066	14.9581	18.4463	17.8768	18.7801	14.5496	17.9807	17.4825	18.2527	17.1081	18.4958	17.8811	18.5858	2.12445	4.21727e-05	0.000148848	1.62775	0.000665434	0.00136134	2.62514	3.08153e-06	1.33958e-05
O94964	SOGA1	18.2223	20.07	19.6667	19.9152	18.9864	18.8425	18.2083	18.9213	17.7192	19.0159	19.0999	19.1382	18.3872	18.7556	17.2465	18.1718	18.5421	19.1107	18.8437	19.383	0.787488	0.0653309	0.0922337	0.241588	0.554991	0.60228	0.734482	0.0838129	0.112389
O94966	USP19	17.8178	17.6631	18.0758	17.377	17.7705	17.5033	16.6127	17.169	17.1048	17.4586	17.4449	17.6888	17.2318	16.6373	16.8572	17.0878	17.8568	17.2869	18.0866	17.845	-0.246503	0.402366	0.462474	-0.14087	0.630021	0.672486	-0.122817	0.674273	0.717546
O94967	WDR47	16.1926	17.0412	16.2222	15.6166	15.9515	15.3581	16.5388	16.8738	15.8694	17.2106	17.0909	16.5106	16.2507	16.7259	15.8064	14.7992	16.4605	17.0312	15.0169	16.7867	0.528475	0.234446	0.287286	-0.00989942	0.981876	0.985168	-0.0275773	0.949543	0.956897
O94972	TRIM37	17.3451	21.9874	21.0476	18.461	18.0042	20.9031	18.7921	17.8295	17.0982	21.1642	20.2562	17.8756	17.3164	20.3014	18.4641	16.2132	17.5546	21.251	20.1665	18.4268	3.65772	3.63617e-07	2.79411e-06	2.28158	0.000134256	0.000322236	0.29753	0.538691	0.590587
O94979	SEC31A	20.9054	19.3548	19.5427	19.6473	20.5751	19.4299	18.9999	19.4124	20.7467	19.1643	19.1372	19.6739	20.621	19.6375	19.2861	19.0369	20.8954	19.4138	19.3923	19.4161	-1.34865	3.61034e-08	4.22925e-07	-1.47709	8.90347e-09	1.03488e-07	-1.31141	5.50782e-08	4.86999e-07
O94986	CEP152	20.684	22.318	22.2176	22.6036	21.8928	21.0097	20.8911	21.4919	20.5466	20.8881	21.5212	21.2234	21.8307	20.553	19.6975	21.2532	20.9866	20.9024	21.1647	21.5974	-0.0539284	0.902015	0.921096	-0.0897309	0.837748	0.859133	0.445736	0.315576	0.366946
O94988	FAM13A	18.0943	17.8936	17.7668	16.902	18.3359	16.6654	16.585	16.6422	17.4687	18.0102	16.8038	16.8482	18.011	17.6563	15.3167	16.1644	17.7788	17.8768	15.7987	15.4877	-0.317291	0.426669	0.487041	-1.48357	0.00126693	0.00242146	-1.52886	0.000975773	0.00204659
O94992	HEXIM1	20.5354	16.0784	15.7419	15.9487	19.9516	16.5321	16.5861	15.6113	20.421	15.6817	16.0237	15.7788	19.9667	14.7491	14.7613	16.3214	20.3969	15.0437	15.8803	16.544	-4.63731	3.64753e-11	1.60545e-09	-4.45567	7.13728e-11	2.21367e-09	-4.21348	1.81047e-10	5.36508e-09
O95049	TJP3	17.1232	17.5657	16.1878	17.197	17.023	17.4013	16.0475	17.9183	17.0978	17.6449	17.4537	17.5395	16.8039	17.7253	16.0781	17.6548	16.6065	16.0624	15.8504	17.3991	0.349039	0.275574	0.331043	-0.60737	0.0658958	0.0875976	0.610834	0.0645032	0.0890079
O95057	DIRAS1	18.9343	19.6666	19.6625	19.6983	18.5698	19.5797	19.7403	20.2868	18.9608	19.8764	19.5422	20.0657	18.6213	19.2377	19.2179	20.0461	18.8006	19.7934	19.7061	19.8045	0.853402	3.67134e-05	0.000133111	0.796452	8.02193e-05	0.000203644	1.20293	4.31357e-07	2.59328e-06
O95059	RPP14	21.7925	14.9793	16.718	15.9857	20.5079	16.2628	16.7503	16.4244	21.8666	14.8479	16.6028	16.4567	20.6101	16.1248	15.9644	15.634	21.3605	20.7899	15.3799	16.255	-4.62659	1.07171e-05	4.71017e-05	-4.94441	4.60982e-06	1.73006e-05	-5.07633	3.26923e-06	1.41195e-05
O95070	YIF1A	19.2969	19.2263	20.0197	20.3924	19.0537	20.4823	20.8	21.0905	19.5063	20.1892	20.1722	20.3865	19.6998	20.3264	20.7753	21.0982	19.1496	20.3694	20.0192	20.6171	0.777436	0.00569976	0.0104884	1.016	0.000664231	0.00135935	1.37567	2.74109e-05	8.92234e-05
O95071	UBR5	20.5314	19.2558	18.4282	18.5787	21.5941	18.6653	19.1563	18.0568	20.4754	18.4004	18.339	18.2884	21.4325	18.5317	16.675	17.9283	20.9302	18.4095	17.6355	18.3898	-2.34021	2.77383e-06	1.50536e-05	-2.94593	1.09975e-07	7.84953e-07	-2.74434	3.08181e-07	1.95835e-06
O95081	AGFG2	18.4119	19.5886	19.4306	19.4205	18.2895	19.3838	19.3958	19.737	18.3067	19.8036	19.2602	19.652	18.5914	19.8806	19.3142	19.9334	18.4416	19.8165	19.5773	19.6756	1.28641	1.111e-08	1.56113e-07	0.987412	5.62426e-07	3.00061e-06	1.27549	1.26827e-08	1.53681e-07
O95104	SCAF4	18.8786	16.6631	13.9253	16.7561	19.4342	15.1626	15.3739	14.9624	18.9108	16.4621	16.3894	16.3808	18.8485	14.8066	17.0057	16.7856	19.0112	16.4796	13.8359	15.9312	-3.10184	2.28398e-05	8.95346e-05	-3.71061	2.36768e-06	9.86972e-06	-2.85342	6.01272e-05	0.000175315
O95140	MFN2	18.4955	19.6391	19.5738	19.5878	18.5044	19.5457	19.8551	19.5911	18.3732	19.4182	19.9703	19.7612	18.5406	19.916	20.0939	19.5926	18.6832	19.7175	19.9175	19.6269	1.12791	4.50643e-08	5.07059e-07	1.36273	2.38054e-09	3.61672e-08	1.11249	5.54327e-08	4.8941e-07
O95149	SNUPN	19.3393	18.3426	19.2123	19.3194	18.7599	18.3457	18.8494	19.1963	19.257	18.5126	18.9115	19.1657	18.7992	18.6062	18.6136	18.553	19.3719	18.8481	19.1553	18.8674	-0.574388	0.0055445	0.0102405	-0.157036	0.401604	0.449935	-0.0850912	0.647215	0.691826
O95155	UBE4B	15.9689	16.9619	16.9113	16.234	16.1284	15.798	16.2266	14.3433	16.4082	16.9604	16.8852	16.1356	16.1316	16.8161	15.9271	15.1353	16.2884	16.8266	17.0782	16.5005	0.487509	0.184181	0.231912	0.420578	0.249029	0.292923	-0.515379	0.161508	0.20315
O95163	ELP1	21.5265	21.5052	21.0255	21.0819	21.3835	20.3441	20.1094	20.075	21.1799	20.7354	20.519	20.2814	21.1382	20.2524	19.8065	19.773	21.6131	20.8399	20.6241	20.738	-0.632851	0.0343835	0.0519221	-0.951337	0.00288066	0.00507613	-0.97837	0.00231516	0.00443899
O95164	UBL3	15.6855	16.6072	16.5292	18.2399	15.3538	15.3056	17.0597	16.9805	15.7503	16.2112	16.3563	17.5435	16.189	16.0689	16.4411	16.1112	15.7586	16.2896	15.8724	17.635	0.349059	0.301778	0.358279	0.704315	0.0456518	0.0629028	1.55457	0.000157571	0.000407439
O95168	NDUFB4	18.4493	19.239	19.0392	18.9849	18.2081	19.7181	19.2969	18.8654	18.4459	19.358	19.2846	18.8856	18.9427	19.5211	19.4136	19.4416	18.1085	19.5295	19.4189	19.3444	1.04224	7.38306e-06	3.44466e-05	0.859761	7.29152e-05	0.000187649	0.673463	0.000845108	0.00179582
O95197	RTN3	19.1597	19.576	19.804	20.4961	18.7924	20.4714	20.4797	20.3491	19.0665	20.2135	20.3697	20.3679	19.0038	20.3661	20.7625	20.571	19.0687	19.9507	20.7624	20.3505	1.09733	1.49638e-05	6.25074e-05	1.41745	5.11076e-07	2.7661e-06	1.40871	5.57554e-07	3.17859e-06
O95202	LETM1	17.8042	16.5495	16.0308	17.7778	18.6098	15.9163	15.1068	16.4697	17.865	16.3581	14.6736	16.1391	18.4254	16.1548	15.9822	16.6799	17.9064	15.4227	16.8446	17.0232	-2.0419	2.47845e-05	9.55927e-05	-2.39457	3.3724e-06	1.33956e-05	-1.30424	0.00214991	0.00415946
O95208	EPN2	19.9193	17.0596	17.4119	16.3048	19.5426	18.5216	15.5815	15.4925	20.1391	17.6426	19.2412	15.1066	19.344	14.7559	15.8914	17.7008	19.6709	16.6528	16.0819	15.9136	-2.79667	0.000701658	0.00166672	-2.88157	0.000531774	0.00111936	-3.61951	4.96149e-05	0.000148646
O95210	STBD1	19.7886	18.6756	19.1007	19.8108	19.8529	17.9593	17.8568	18.9718	19.7328	18.266	18.5589	18.8491	19.6184	17.1799	18.097	18.9293	19.8107	18.0193	18.4191	18.5716	-1.74068	4.37233e-06	2.19939e-05	-1.3542	8.8669e-05	0.00022264	-0.734183	0.0142552	0.022871
O95218	ZRANB2	20.6761	17.4016	16.8363	17.5288	20.4519	15.7655	15.5318	16.6799	20.833	16.6843	17.8949	15.7693	20.325	15.7132	15.5483	17.2727	20.6764	16.0889	16.9366	16.9218	-4.26179	8.27965e-09	1.21178e-07	-4.04292	1.87539e-08	1.88673e-07	-3.75798	5.69178e-08	4.96662e-07
O95219	SNX4	21.5131	19.2942	18.9186	19.2089	20.7589	18.6966	17.4976	18.0537	21.6357	19.0271	18.2844	18.6072	20.7744	18.4361	17.6581	17.5305	21.5344	19.0746	18.7593	18.6823	-2.33756	9.77543e-07	6.3313e-06	-3.01967	2.33704e-08	2.22056e-07	-2.82679	6.34607e-08	5.40364e-07
O95229	ZWINT	20.0863	16.3054	15.9857	15.6338	18.7501	15.2857	16.6869	16.5932	19.8188	17.0958	16.891	16.4096	18.3723	15.6498	15.886	15.1031	20.1183	15.5862	15.3692	15.6886	-3.44454	1.51592e-07	1.34633e-06	-3.26539	3.28121e-07	1.92185e-06	-3.54347	9.99697e-08	7.79191e-07
O95232	LUC7L3	18.9651	19.8762	19.9323	20.3164	19.0939	19.1118	20.0404	19.3899	19.2469	19.1336	19.5063	19.7304	19.1344	19.1738	19.4489	19.8343	18.9477	19.7717	19.527	19.9342	0.335841	0.103043	0.138268	0.613382	0.00563415	0.00928069	0.763457	0.00101401	0.00211126
O95235	KIF20A	18.1531	19.2829	19.0645	19.0113	18.1473	18.455	18.7057	19.1955	18.0172	18.8505	19.2077	19.386	17.9973	18.4335	18.4389	18.5756	18.3348	19.1147	19.1154	19.0496	0.697385	0.00244524	0.00498711	0.776517	0.00099952	0.00195975	0.913662	0.000212903	0.000530133
O95239	KIF4A	22.6414	19.9978	19.871	19.8779	22.8144	19.5977	19.6302	19.7774	22.3336	19.6592	20.0291	19.7056	22.1916	19.5325	19.9873	19.7703	22.8433	19.9306	19.9021	19.9457	-2.82128	1.68736e-13	3.11745e-11	-2.68091	4.12007e-13	5.14765e-11	-2.74945	2.6507e-13	3.96678e-11
O95248	SBF1	17.8246	19.7569	19.1175	20.1237	18.5861	19.4529	18.7366	19.9592	17.7521	19.6591	18.7446	20.1968	18.2295	19.5508	18.2484	19.8877	18.0314	19.6641	18.827	20.1236	1.53203	4.00499e-08	4.55777e-07	0.650065	0.00127756	0.00243938	1.97347	7.4684e-10	1.66813e-08
O95249	GOSR1	18.5657	14.7098	15.9244	16.5222	17.009	15.251	16.2161	15.7968	18.6342	16.5303	15.7606	18.1156	17.4812	14.8931	15.8021	15.3364	18.0944	14.9534	15.6039	16.2242	-2.68937	9.98597e-06	4.44699e-05	-2.09548	0.000174244	0.000406163	-1.55787	0.00258109	0.00488782
O95251	KAT7	17.4793	18.2193	18.3553	18.3545	17.8646	18.6888	17.4901	18.7793	17.5527	18.6649	18.5683	18.893	17.8945	18.5794	18.8511	19.0748	17.2453	18.5297	18.5167	18.8736	0.929117	0.000440625	0.00110963	0.749039	0.00282986	0.00499838	1.18775	3.22202e-05	0.00010221
O95292	VAPB	18.7563	15.4113	16.5912	18.8861	18.964	16.7506	16.0709	17.5323	18.7828	15.46	16.5617	15.7102	18.124	16.4746	16.2257	16.6194	18.9945	15.4792	15.1775	16.5056	-2.80917	8.29281e-06	3.78359e-05	-2.59893	2.15776e-05	6.43884e-05	-1.67359	0.00183274	0.00360332
O95295	SNAPIN	21.0693	20.1078	19.3197	19.3867	19.8639	19.8325	16.6888	18.8834	21.2919	20.281	19.312	19.5099	19.8972	19.3276	15.4206	18.415	20.9084	20.2082	18.9526	19.8029	-0.654678	0.29204	0.348307	-2.66736	0.000315627	0.000695123	-1.40652	0.0313419	0.046554
O95299	NDUFA10	19.7666	20.0275	20.5219	19.3297	19.6318	20.6393	20.3736	19.7174	19.4828	20.3353	20.5028	19.9703	20.0099	20.593	20.9845	21.0238	19.7327	20.3784	20.1588	20.3716	0.669935	0.0142799	0.0237906	0.78358	0.00525262	0.00870733	0.357811	0.165209	0.207325
O95319	CELF2	20.9181	16.1844	16.6205	15.5021	20.3148	15.1825	15.0957	15.5726	21.3414	16.0942	17.1163	15.5758	19.9345	15.4446	15.4684	15.9345	20.8028	16.1661	16.6402	15.7669	-4.84792	3.10614e-11	1.46405e-09	-4.47408	1.19295e-10	3.40049e-09	-4.99194	1.89264e-11	9.21086e-10
O95336	PGLS	16.1709	17.6365	18.6188	19.0151	15.4341	18.0072	18.3844	16.1785	16.0013	17.4963	18.2463	14.7005	16.8171	17.7098	17.9846	15.9614	16.0767	14.9749	18.5061	18.3249	1.06491	0.127377	0.166918	2.248	0.00332692	0.00577077	0.736042	0.284005	0.333737
O95340	PAPSS2	19.9786	20.7918	21.2517	21.1354	19.9782	21.1601	21.442	21.8061	19.9739	20.9033	21.2593	21.5756	20.2431	21.2218	21.9032	21.7509	19.9748	20.9636	21.4989	21.5086	0.97841	6.18069e-06	2.9717e-05	1.44132	2.61709e-08	2.44017e-07	1.52563	1.08978e-08	1.37335e-07
O95347	SMC2	20.8791	21.6774	21.4348	21.4343	21.2991	21.2552	21.3508	21.1988	20.7706	21.4339	21.4379	21.4445	21.2524	21.3391	21.4476	21.2769	21.0432	21.4943	21.5423	21.5571	0.391106	0.00799834	0.0141609	0.393802	0.00764749	0.012263	0.333423	0.020506	0.0318662
O95352	ATG7	16.1662	15.8688	15.5758	16.7261	15.7168	16.5565	15.1349	16.5396	16.1722	16.6251	16.5403	16.9115	16.7782	17.0944	16.7821	17.3391	16.248	16.3692	16.5159	15.7403	0.286523	0.403637	0.463845	-0.106489	0.754284	0.785925	0.43506	0.210329	0.255953
O95359	TACC2	19.1572	19.3691	18.3704	18.1799	20.1915	18.1365	16.8086	18.2227	19.1593	18.4013	17.6683	15.4222	20.1909	17.7337	16.3722	16.1508	19.4815	17.8744	16.596	16.8404	-1.33306	0.0177862	0.0289947	-2.47294	0.000127281	0.000307095	-2.67288	5.41549e-05	0.00015969
O95363	FARS2	19.3273	19.9808	20.0353	20.1412	19.7006	20.4782	20.7649	20.6561	19.402	20.0294	20.3825	20.3062	19.8342	20.6762	20.8809	20.8131	19.2628	20.1381	20.3205	20.1477	0.755151	0.00135754	0.00296904	0.971446	0.000121307	0.000293629	0.907463	0.000246344	0.000602376
O95365	ZBTB7A	19.1478	15.8047	15.3966	16.0418	19.1269	16.0657	15.9252	15.4495	19.0253	15.2168	15.6428	16.4709	18.5159	16.2682	15.9458	17.0783	19.1359	17.2909	15.6394	14.8107	-2.86112	3.42175e-07	2.6589e-06	-3.28039	4.59335e-08	3.83606e-07	-3.02011	1.56695e-07	1.12467e-06
O95372	LYPLA2	22.1895	20.4734	20.1249	20.131	22.1357	19.0338	18.6093	18.0501	21.8997	18.9126	19.0184	17.8261	21.8423	18.7606	15.4147	18.8099	22.1489	16.0028	19.2574	18.5481	-3.40657	0.000315895	0.000831551	-3.55827	0.000203694	0.000468067	-3.37018	0.000351081	0.000823177
O95373	IPO7	22.0435	21.4241	20.6629	23.5099	22.1889	20.0192	19.4398	22.5341	21.6504	20.3176	20.0017	22.5228	21.705	19.844	18.3948	22.0976	22.2798	20.3757	20.0081	22.7187	-1.57739	0.000407784	0.00103784	-2.27203	6.79482e-06	2.39822e-05	0.703119	0.0706309	0.0962382
O95391	SLU7	20.7404	17.7943	15.5728	17.8645	20.7487	17.8783	16.4645	15.0003	20.5679	17.6961	16.9933	17.2955	20.722	15.8041	16.335	16.4412	20.5008	17.5179	15.8658	16.3689	-3.31786	7.07716e-07	4.80316e-06	-4.40971	1.05141e-08	1.1764e-07	-4.06187	3.71396e-08	3.604e-07
O95394	PGM3	16.8142	16.0933	16.6057	16.8313	14.7327	15.561	15.8882	15.5524	14.2038	16.9732	16.2356	16.3306	16.5766	16.6146	16.8947	17.2154	15.9581	16.0811	17.1368	17.0637	0.607531	0.200478	0.249389	0.895076	0.0657901	0.0875116	0.941547	0.0540611	0.0759825
O95396	MOCS3	17.8962	18.6301	18.9193	18.8636	17.7638	18.8933	18.7807	19.3926	17.8174	18.9256	19.2763	19.3114	18.4801	18.9815	19.5028	19.3318	17.3591	18.9843	19.5547	19.1085	1.0196	5.87391e-05	0.000196651	1.34343	1.93171e-06	8.3852e-06	1.33824	2.03477e-06	9.40467e-06
O95400	CD2BP2	17.9306	15.9999	15.2826	15.6831	17.0697	14.9318	16.8576	16.1661	17.8616	16.1002	15.0396	16.3787	16.9597	16.4657	15.5413	14.5665	17.9361	14.4433	15.3514	15.0214	-1.96335	0.000253639	0.000687628	-1.93705	0.000290311	0.000647951	-1.9884	0.000223072	0.000552467
O95402	MED26	19.723	17.3548	14.909	16.5405	19.8069	15.8986	15.8221	15.9365	19.3965	14.6782	17.0719	15.855	19.4084	16.7745	15.6601	15.185	19.6786	15.1525	15.5353	16.0351	-3.63094	1.31049e-07	1.19583e-06	-3.80301	6.60104e-08	5.19235e-07	-3.69228	1.02397e-07	7.8988e-07
O95405	ZFYVE9	16.9615	16.2296	16.1999	16.6923	17.3987	16.257	17.3005	16.6086	16.3899	15.3879	16.5254	16.5402	17.0189	15.754	16.2138	16.1725	16.6823	16.1218	16.191	16.0182	-0.940233	0.00117524	0.00262402	-0.404157	0.116293	0.147017	-0.483938	0.0636521	0.0879952
O95409	ZIC2	19.1522	20.3022	20.5855	20.5027	19.9505	20.6066	21.3355	21.4591	14.1404	20.7245	20.4038	21.3193	19.8433	20.8685	21.0225	21.3043	15.2514	20.6759	20.7641	21.1311	2.96798	0.00221322	0.00457499	3.1547	0.00133948	0.00254383	3.47575	0.000564268	0.00125472
O95425	SVIL	20.0345	20.1712	19.0801	19.4296	20.6092	19.7804	17.796	18.9707	19.8357	19.7251	19.0358	18.9252	20.0308	19.5537	17.1956	18.3369	20.2337	19.7262	18.3446	18.7742	-0.357482	0.250752	0.304463	-1.8584	7.31761e-06	2.55217e-05	-1.2615	0.000534178	0.00119447
O95427	PIGN	17.7653	18.4576	18.6588	18.2307	17.5457	18.6611	19.1637	18.7557	17.5037	18.5542	19.1157	18.7602	18.4922	19.0603	19.2509	19.1143	17.2823	18.2522	18.8438	18.4859	0.879244	0.000927721	0.00212527	1.28873	1.6511e-05	5.10247e-05	0.951504	0.000448104	0.00101874
O95428	PAPLN	17.0875	18.5734	18.9324	19.2491	12.0487	19.3828	20.0996	19.918	14.3444	19.1648	19.6219	19.8706	17.0724	19.7866	20.2145	19.6994	14.197	19.3758	19.3867	19.403	4.30665	4.84886e-06	2.40874e-05	4.70102	1.5192e-06	6.85298e-06	4.678	1.62361e-06	7.72568e-06
O95433	AHSA1	23.8089	24.5019	24.6688	24.375	24.02	24.5192	24.8863	24.5422	23.8599	24.4569	24.8124	24.4733	24.1619	24.6107	25.0655	24.5318	23.9328	24.4418	24.8956	24.4426	0.549372	0.000108792	0.000335165	0.909005	1.73748e-07	1.13296e-06	0.516272	0.000209072	0.000522114
O95453	PARN	19.4977	20.2575	19.9768	19.8794	20.1367	20.418	20.7323	20.891	19.6185	19.8182	20.0891	20.4625	19.9616	20.4983	20.6529	20.7736	19.7562	19.7963	20.2212	19.9496	0.363479	0.129005	0.168755	0.540294	0.0293477	0.0419373	0.597066	0.0174835	0.0275556
O95456	PSMG1	19.96	20.9217	20.9589	20.9366	19.88	20.5228	21.1577	21.1944	19.5044	20.3557	20.6087	20.9204	19.7983	20.7484	20.91	21.2382	20.1324	20.7909	21.1505	20.695	0.812864	8.11361e-05	0.00025903	1.10213	1.94163e-06	8.40527e-06	1.1419	1.20068e-06	5.99939e-06
O95470	SGPL1	17.9567	18.5508	19.0431	19.5934	17.879	19.2755	19.756	20.1389	17.5934	19.0564	19.1619	19.841	18.2229	19.4393	20.0228	20.5737	17.6755	18.7049	19.466	19.4895	1.13987	0.000144241	0.000427227	1.62445	2.03581e-06	8.72323e-06	2.06178	6.89843e-08	5.79972e-07
O95476	CTDNEP1	19.9439	19.9852	19.7059	19.7069	19.7997	20.3889	20.2628	20.4753	20.1142	20.321	20.386	20.3585	19.8453	20.3359	20.8979	20.3627	19.7473	19.809	20.2644	19.7318	0.2779	0.200127	0.249056	0.413295	0.0633047	0.0844345	0.23694	0.271749	0.3211
O95478	NSA2	22.3789	22.2457	22.623	21.9661	22.1344	22.0586	22.3665	21.6149	22.584	22.1659	22.3089	21.9924	22.1966	21.595	22.6246	21.7612	21.6652	22.0786	22.3238	21.9089	-0.163053	0.346812	0.405709	0.257548	0.144254	0.178558	-0.343119	0.0568791	0.079644
O95486	SEC24A	20.3309	20.3326	20.3472	20.349	20.402	20.3222	20.481	20.702	20.3338	20.1048	20.396	20.4688	20.2493	20.4536	20.8031	20.405	20.5243	20.3056	20.5436	20.3056	-0.0643252	0.610982	0.663764	0.146094	0.254862	0.299197	0.0780062	0.538011	0.590223
O95487	SEC24B	20.4751	20.9473	20.8945	21.2325	20.658	21.0299	21.5123	21.411	20.3471	20.8178	21.1373	21.2022	20.3714	21.35	21.5936	21.2793	20.459	20.8304	21.3194	21.0697	0.532964	0.00202655	0.00423123	0.829298	2.44265e-05	7.16752e-05	0.776811	5.22322e-05	0.000155321
O95490	ADGRL2	19.7541	21.8766	20.5309	21.5735	19.6259	21.9869	19.9492	21.4409	19.868	21.9737	20.6336	21.5851	19.6689	22.0121	20.1089	21.0653	19.7442	22.1278	20.4882	21.3841	2.26322	5.06905e-12	3.48774e-10	0.609973	0.000532598	0.00112022	1.67757	7.6239e-10	1.69025e-08
O95503	CBX6	15.0198	15.2515	15.9187	15.592	16.1684	16.2842	16.1253	15.9104	15.0537	15.3625	15.7167	16.3438	15.6336	16.4176	15.3125	16.5461	14.4695	15.8084	15.3591	15.4388	0.555866	0.0944828	0.128016	0.417469	0.201669	0.242262	0.697208	0.0398861	0.0578981
O95544	NADK	18.604	14.4207	16.4048	18.0405	17.8335	16.5957	16.7367	15.941	18.4245	17.47	15.2566	15.6876	18.0559	17.1406	17.1325	15.128	18.4237	17.7389	16.4756	14.4635	-1.59516	0.0172622	0.0282712	-1.8671	0.00657801	0.0107	-2.41619	0.000878187	0.00186016
O95551	TDP2	22.7558	21.4895	19.9367	20.1912	23.0251	20.2067	19.5177	19.8794	22.645	20.4782	19.6338	19.876	22.7502	19.7732	19.4164	19.743	22.9948	20.5945	19.6327	20.039	-2.32578	4.89204e-09	8.24895e-08	-3.20672	2.52405e-11	9.24403e-10	-2.88846	1.45634e-10	4.50189e-09
O95563	MPC2	16.641	16.6493	17.1379	16.4607	16.214	17.4891	17.3172	17.1375	17.1557	17.7528	17.8448	17.2457	17.0602	17.5963	17.9423	17.5952	16.484	17.6389	18.0605	17.6726	0.714275	0.0167159	0.0274442	0.949555	0.00249601	0.00445206	0.511362	0.075426	0.102288
O95568	METTL18	16.5026	16.7379	16.1485	15.8401	16.1005	15.2053	15.2155	15.9358	16.118	17.2544	15.6875	16.4994	17.2401	16.1074	14.2473	16.0204	16.7707	16.4381	15.8344	17.1005	-0.197738	0.616655	0.668593	-1.11976	0.00973705	0.0152621	-0.267137	0.50008	0.553017
O95573	ACSL3	21.0698	21.9117	22.5184	22.0447	21.3494	22.3502	23.0486	22.4428	21.1532	22.2275	22.6857	22.2415	21.5025	22.4383	23.0276	22.6609	20.975	22.2182	22.8388	22.1597	1.01919	4.53907e-06	2.27371e-05	1.61384	5.88746e-09	7.37287e-08	1.09996	1.65326e-06	7.8187e-06
O95602	POLR1A	18.5905	19.8091	20.026	19.837	19.37	19.7558	19.9952	19.9139	18.3336	19.4686	19.8716	19.7574	19.2281	19.8824	20.123	19.5514	18.9082	19.6085	20.0755	19.5222	0.818801	0.000166695	0.000481815	1.13217	3.64642e-06	1.42106e-05	0.830299	0.000144004	0.000376588
O95613	PCNT	18.5585	22.4991	21.1125	20.4014	19.4287	21.3346	20.0527	19.2264	18.1107	20.9613	20.5713	19.4073	19.2518	21.0743	18.9697	19.2945	18.5254	21.0458	20.2649	19.5377	2.60798	1.80565e-06	1.05095e-05	1.41919	0.00147388	0.00276485	0.79841	0.0497263	0.070336
O95619	YEATS4	18.3088	19.078	19.2698	16.7889	17.9069	18.8102	18.6729	19.1188	18.011	18.8463	19.5099	18.6053	18.2812	18.7273	16.391	18.9437	17.9588	18.5697	19.1648	18.6641	0.712954	0.155562	0.199484	0.508327	0.304704	0.351708	0.330802	0.50058	0.553468
O95625	ZBTB11	15.9119	15.9522	16.0072	16.8764	16.0868	15.4385	15.6852	16.542	15.437	15.0183	15.4416	15.3526	16.0674	18.1339	16.4539	17.3141	16.2463	15.1892	15.6086	15.1709	-0.00346392	0.99454	0.996537	-0.110563	0.827201	0.850648	0.301324	0.55357	0.604464
O95628	CNOT4	18.9687	17.8781	17.3741	16.3367	18.149	16.4614	16.174	15.8383	18.8735	17.4101	15.7237	15.8241	17.9112	16.5147	17.1827	15.9886	18.756	17.2075	16.1585	16.0245	-1.43733	0.000347147	0.000904274	-2.0091	8.05667e-06	2.7685e-05	-2.52924	3.63284e-07	2.25116e-06
O95630	STAMBP	20.2828	17.7575	17.9836	17.2381	19.7417	17.4879	16.8211	15.8869	20.3795	17.4694	18.1165	17.275	19.5953	18.5503	15.8985	16.2401	20.167	17.0211	17.0707	15.5925	-2.37601	1.71914e-05	7.04807e-05	-2.85517	1.62343e-06	7.23595e-06	-3.58671	6.25889e-08	5.34461e-07
O95639	CPSF4	22.0655	19.0863	19.014	18.244	21.9991	18.7143	16.297	15.1644	22.2664	18.6833	19.0497	19.2072	21.8208	18.909	16.2967	19.2732	22.1849	19.062	19.2049	18.5929	-3.17636	0.000191209	0.000540348	-4.09484	1.05624e-05	3.48932e-05	-3.97101	1.5423e-05	5.33344e-05
O95644	NFATC1	18.2748	17.6987	17.6331	15.5818	18.3675	16.271	15.348	14.8894	17.615	17.8323	17.5042	15.4184	18.6832	17.118	17.9834	15.9491	18.2641	16.207	17.6145	16.0405	-1.21551	0.0117422	0.0199968	-1.02425	0.0296897	0.0423552	-2.66507	7.82091e-06	2.97244e-05
O95674	CDS2	20.2798	20.0725	20.8048	20.4215	20.4783	21.0767	21.5578	20.9592	20.5752	20.637	21.0665	20.9108	20.7435	21.0339	21.5423	21.5397	20.3206	20.4911	21.1821	20.6389	0.182756	0.427931	0.488295	0.751256	0.00362243	0.00623278	0.414555	0.0821408	0.110468
O95677	EYA4	17.9634	18.1724	17.7346	18.2723	18.0499	18.2094	17.8694	18.2522	17.9901	17.9819	18.2155	17.9571	17.716	18.4286	18.366	18.4295	17.9466	18.9719	18.066	18.1486	0.419654	0.0272241	0.0422186	0.117094	0.511548	0.559701	0.278727	0.128099	0.16505
O95684	CEP43	23.3967	21.9605	20.9055	20.9451	22.9627	21.2596	20.2303	20.5817	23.5443	21.8373	21.0137	21.0099	22.7375	21.1691	20.6458	20.113	23.3239	21.645	20.7492	20.9413	-1.61873	7.41792e-07	5.00042e-06	-2.48411	1.1319e-09	2.05319e-08	-2.47483	1.20245e-09	2.3219e-08
O95685	PPP1R3D	16.0659	18.6647	19.1763	19.0125	17.7528	19.2621	20.0691	19.6557	17.9155	18.6851	19.2749	19.2614	18.3107	19.6821	20.0868	19.5219	17.4216	18.9809	19.3128	18.8813	1.56166	0.000215531	0.000600917	2.09068	7.61373e-06	2.64208e-05	1.77325	5.4873e-05	0.000161569
O95696	BRD1	18.4438	16.7971	17.3961	18.2377	19.0436	18.0348	17.2583	18.6355	18.0982	17.5623	17.5059	18.5081	18.5218	17.6269	17.5961	18.7082	18.3462	17.6389	17.3558	18.351	-0.958722	0.000163189	0.000473509	-1.06829	5.00684e-05	0.000135126	-0.00261881	0.989861	0.990688
O95707	POP4	21.3694	18.0967	17.7787	17.7489	21.0741	17.3999	17.3932	17.2928	21.086	17.8532	17.726	18.1186	20.8778	17.6953	17.2499	17.6913	21.249	17.8906	17.7704	18.0069	-3.34413	1.71861e-13	3.11745e-11	-3.54766	6.08277e-14	1.40044e-11	-3.35961	1.58487e-13	2.75041e-11
O95714	HERC2	16.824	17.8874	17.9663	17.9565	18.2447	16.7033	16.5831	17.5346	16.7564	17.1297	17.9062	17.6531	18.1095	17.5047	15.3824	15.3748	17.4369	17.8102	17.8567	17.7014	-0.0672895	0.900434	0.920266	-0.335407	0.534973	0.582987	-0.230249	0.669294	0.713008
O95716	RAB3D	19.6977	20.3172	20.707	20.9007	19.6392	20.8891	21.2664	21.4919	19.8978	20.5497	20.938	21.0717	19.8964	20.8358	21.0684	21.4291	19.9447	20.4242	20.7432	20.6373	0.788041	0.0002935	0.000781883	1.12944	4.70853e-06	1.76158e-05	1.29102	7.82105e-07	4.22534e-06
O95721	SNAP29	24.8962	22.0643	21.2667	22.1387	23.5629	21.224	19.2121	21.1914	24.9335	21.7281	20.8636	21.8438	23.4353	20.7485	19.6183	20.7062	24.6617	21.7018	20.4401	21.7913	-2.80458	2.10474e-06	1.19422e-05	-4.01777	1.13206e-08	1.23885e-07	-2.76364	2.56067e-06	1.14219e-05
O95747	OXSR1	18.6051	18.5956	18.4459	18.4305	18.7262	18.662	18.2114	18.0888	18.6727	18.7449	18.329	18.2081	18.8218	18.9149	18.4833	18.5545	18.5739	18.6525	18.7555	18.6472	0.0340294	0.80695	0.840362	-0.234924	0.103807	0.132548	-0.294096	0.0457634	0.0652083
O95749	GGPS1	16.522	15.3354	16.2607	16.2349	14.6272	15.7233	16.3787	15.7729	16.6214	15.8748	16.2091	15.9221	14.6621	16.1658	16.3998	16.509	16.0548	15.2937	15.7573	16.6859	-0.0188919	0.957654	0.966534	0.503612	0.168107	0.204947	0.527452	0.149864	0.189699
O95757	HSPA4L	19.3467	18.5288	18.4326	18.68	19.1555	17.4313	18.3036	18.7635	19.1536	18.2654	17.845	17.8385	19.0737	18.4407	15.6821	19.3404	19.3184	18.138	18.6107	18.5286	-1.04874	0.0225012	0.0355576	-1.43477	0.00306131	0.0053629	-0.579386	0.185309	0.22947
O95758	PTBP3	21.7942	22.0727	22.0654	21.6753	21.9409	22.4712	22.5026	22.56	21.9228	22.2723	22.1397	22.237	21.7369	22.6211	22.6609	22.2548	21.5818	22.0697	22.2769	21.725	0.506078	0.0122925	0.0208392	0.533788	0.00884394	0.0140238	0.2951	0.122549	0.158818
O95759	TBC1D8	16.7965	16.0628	15.7021	16.475	17.2716	15.9331	16.8747	15.2338	16.9716	16.6869	18.3743	18.7353	17.3691	16.7106	15.6652	15.3423	16.9206	15.0735	14.2385	17.2444	-0.972494	0.161319	0.205984	-0.894913	0.195613	0.235792	-0.459743	0.498849	0.552118
O95772	STARD3NL	19.2946	18.9159	19.7765	19.382	18.7517	20.0663	20.468	19.4524	19.8146	19.87	20.1287	20.0094	19.6789	19.4414	20.426	20.2792	18.8851	19.8476	20.1521	19.8862	0.343229	0.194477	0.242782	0.905268	0.00221861	0.00400742	0.516853	0.0573253	0.0802313
O95777	LSM8	20.3558	18.5357	17.5793	18.6304	19.0833	18.9568	16.2871	17.9612	20.5109	18.8134	16.923	18.4398	18.7667	18.1796	16.2941	17.4563	20.2155	18.3602	17.0987	18.3366	-1.21729	0.00228929	0.00470593	-2.95	7.62627e-08	5.84089e-07	-1.62159	0.00016442	0.000423347
O95782	AP2A1	18.9599	20.0685	20.4288	20.1949	19.1217	20.0913	20.7919	20.393	18.9059	20.2292	20.5364	20.4516	19.367	20.4294	20.9112	20.6423	18.8832	20.1972	20.7924	20.3542	1.15558	1.24474e-07	1.14536e-06	1.64458	5.0788e-10	1.09753e-08	1.35963	1.06088e-08	1.34543e-07
O95785	WIZ	19.3005	18.0769	17.3282	18.1681	19.8406	17.1724	16.1551	17.5507	19.1053	17.2215	15.8589	18.0287	19.3098	16.9223	15.8932	15.8226	19.3988	17.3104	16.5249	18.0265	-2.05028	4.00741e-05	0.000142958	-3.03894	2.34236e-07	1.44699e-06	-1.87169	0.000110791	0.000296732
O95793	STAU1	22.8809	21.845	21.2138	21.3279	22.2303	20.61	20.0495	20.4967	22.9095	20.9005	20.3298	20.637	21.5668	20.14	18.9	19.8675	22.9566	20.98	20.1869	21.0311	-1.61372	0.000760901	0.00178969	-2.37282	1.21071e-05	3.93448e-05	-1.83678	0.000218657	0.000542654
O95801	TTC4	19.1109	18.4974	16.4647	17.2995	18.7179	15.4771	17.6036	16.1129	19.073	17.975	17.0732	15.3383	18.2197	14.7385	16.6489	15.7242	19.091	17.3499	16.7508	14.3106	-2.03489	0.00359381	0.00699367	-1.93424	0.00518449	0.00860869	-3.08537	7.68493e-05	0.000216684
O95816	BAG2	24.0837	24.4401	24.1316	23.898	24.2941	24.5245	23.6653	24.032	24.1566	24.5679	24.189	24.1577	24.4824	24.5751	23.7132	23.7122	24.1846	24.5258	23.8366	23.7519	0.286408	0.0503473	0.0728496	-0.333126	0.025235	0.0365401	-0.329924	0.0264881	0.0400702
O95817	BAG3	18.4571	17.8543	17.5186	16.2625	18.0615	17.085	17.3708	16.0344	18.4402	17.5408	17.3197	16.1916	17.7503	16.7539	15.6647	16.0117	18.4081	17.2673	16.585	15.7271	-0.923189	0.00594279	0.0108821	-1.33166	0.000272911	0.000612081	-2.17799	7.23188e-07	3.96792e-06
O95819	MAP4K4	19.8236	22.0285	21.4722	21.1334	20.3645	21.8298	21.5927	21.222	19.786	21.6061	21.3716	20.9725	20.0706	21.7703	21.6959	21.1907	20.0053	21.6568	21.5375	20.8314	1.76829	1.27637e-10	4.24463e-09	1.52395	1.4582e-09	2.48141e-08	1.05998	3.6936e-07	2.28408e-06
O95822	MLYCD	14.9191	17.0018	16.7499	15.7437	14.5815	18.0077	17.5456	16.913	15.9973	17.5842	17.4627	15.8953	16.6482	17.8733	17.9962	17.3702	15.9699	16.9815	17.5124	16.5352	1.86651	0.000126303	0.000381844	1.83016	0.000155503	0.000366616	0.868292	0.0370781	0.0543196
O95825	CRYZL1	16.9471	15.2554	15.4157	15.8236	17.5616	15.5983	15.5363	15.8487	17.7078	16.5189	16.6287	15.2648	18.6258	16.1812	14.9987	15.2316	16.942	15.2035	16.4623	16.2608	-1.80541	0.000122586	0.000373056	-1.74852	0.000171831	0.000401162	-1.87096	8.32765e-05	0.000232181
O95831	AIFM1	22.8662	21.8781	22.0461	21.1949	22.2994	22.2779	22.2211	21.5658	23.1723	22.3738	22.1451	21.6801	22.9315	22.1427	22.4822	21.9695	22.9768	22.169	22.3171	21.8636	-0.680946	0.00108715	0.0024548	-0.606916	0.00279601	0.00494443	-1.19446	2.09143e-06	9.6007e-06
O95835	LATS1	19.251	20.9889	20.5275	20.4418	19.3741	20.2928	19.7795	20.255	19.007	20.4572	20.2937	20.2755	19.0473	20.4335	19.8108	20.1365	19.2182	20.6229	20.1711	20.3071	1.37953	8.97093e-08	8.74593e-07	0.937026	1.70148e-05	5.23385e-05	1.10369	2.10085e-06	9.63413e-06
O95861	BPNT1	19.0052	17.196	16.4884	16.8232	18.5746	16.3475	16.6106	16.8197	19.0944	14.0556	16.9503	16.8904	18.397	15.5281	15.6367	16.413	19.1163	16.0674	15.8249	15.3436	-2.99857	2.39574e-06	1.32418e-05	-2.5353	2.01407e-05	6.04321e-05	-2.37952	4.24734e-05	0.000130049
O95864	FADS2	21.919	21.7051	22.0495	22.2109	20.7209	20.8133	21.0226	21.6247	21.6703	21.3773	21.6874	21.8841	20.3457	20.7711	20.294	21.0521	21.6523	21.6443	22.0998	22.1379	0.00059242	0.99874	0.999261	0.169027	0.653168	0.693323	0.520315	0.176351	0.219879
O95870	ABHD16A	18.254	19.883	19.5527	20.1188	18.7871	20.329	20.6573	21.0362	18.5241	19.8739	20.3302	20.9174	19.1362	20.595	20.902	21.1183	18.1391	20.1924	20.3238	20.4637	1.60657	8.09143e-06	3.70867e-05	1.78511	2.05315e-06	8.77868e-06	2.16277	1.38503e-07	1.00984e-06
O95873	C6orf47	17.3725	15.6972	16.4779	17.9707	17.0014	16.1204	17.2386	16.4798	17.2189	16.1213	15.5035	15.3877	15.1084	15.2282	14.8345	16.2339	17.1256	15.4546	15.1838	14.6837	-1.04102	0.0808312	0.111797	-0.917689	0.120409	0.151517	-0.614198	0.289791	0.339669
O95905	ECD	19.8362	20.2214	19.4123	19.6838	18.9789	18.4598	18.1247	18.8866	19.1386	19.1335	18.6315	19.1988	18.5223	18.2828	15.9094	18.4233	19.9443	19.4361	18.8562	19.6413	-0.177365	0.739849	0.780945	-1.09725	0.0512144	0.0697224	-0.117323	0.826	0.854552
O95969	SCGB1D2	15.5203	17.2962	18.2365	17.7493	14.6327	17.8677	18.2738	18.699	15.8785	15.6948	17.1664	15.7825	16.2106	15.3855	18.6027	15.7459	16.2941	15.7946	17.1416	16.507	0.700542	0.244334	0.297624	2.17697	0.00146111	0.00274607	1.1895	0.055737	0.0781729
O95983	MBD3	20.2975	18.9723	16.6841	15.4955	19.8579	17.151	15.9436	15.7523	20.3186	18.1788	16.1572	14.3801	19.6928	15.9147	16.6012	15.5804	20.2693	17.6672	16.2847	16.1577	-2.51039	1.08304e-05	4.74951e-05	-3.75305	4.11222e-08	3.54183e-07	-4.61401	1.63412e-09	2.96419e-08
O95985	TOP3B	19.9329	20.0237	19.4933	20.2832	19.8242	19.3474	18.7662	19.6657	19.7629	19.7208	19.1024	19.8227	19.4524	19.1476	17.8568	19.5677	20.093	19.8273	18.836	19.9979	-0.199727	0.437051	0.497468	-1.00216	0.000834684	0.0016627	0.0543667	0.831165	0.859153
O95999	BCL10	17.5392	15.4703	14.9383	16.0935	15.9433	15.8448	16.6328	15.8205	17.0276	14.9136	16.438	16.2141	16.0335	15.5824	14.5763	15.9487	17.2229	16.3049	15.0845	15.1265	-1.13011	0.012847	0.0216843	-1.21935	0.00801521	0.0127978	-0.912645	0.0388083	0.0565636
O96000	NDUFB10	18.6359	17.9572	18.2478	18.2865	18.5322	18.8272	18.8444	18.7858	18.8248	19.2827	19.1284	18.8822	19.1157	19.1849	19.3092	19.1071	18.2971	18.4836	18.9534	19.1036	0.0659939	0.800386	0.835125	0.2155	0.412953	0.461699	0.151907	0.562043	0.612375
O96005	CLPTM1	20.2763	20.2404	20.4643	20.4811	20.1112	20.0618	19.9958	19.595	20.1467	20.6452	20.5119	20.6079	20.0896	19.945	19.5459	20.2489	20.2494	20.5751	20.7323	20.7204	0.118835	0.616119	0.668132	0.0753963	0.74991	0.782322	0.15601	0.51147	0.564153
O96006	ZBED1	17.0226	15.6699	16.5496	14.5781	16.5465	15.3761	16.4514	15.6981	16.9132	15.3385	14.7467	14.7759	16.7492	15.4304	16.7326	16.2677	16.913	16.7722	15.9983	16.3158	-1.11146	0.0114898	0.0196004	-0.733179	0.0801847	0.104984	-1.30175	0.00400049	0.00722859
O96007	MOCS2	19.0059	16.3301	14.9138	16.8035	18.628	16.0761	15.9857	15.8967	19.0804	15.8508	15.4037	15.6886	14.9992	16.039	15.7043	14.8085	18.8641	16.8152	16.0971	15.8395	-1.89326	0.00489084	0.00915466	-2.49457	0.000501823	0.00106108	-2.30815	0.00101857	0.00211854
O96008	TOMM40	20.1167	21.4713	21.7396	21.4809	20.2327	22.106	22.5217	21.991	20.1236	21.8718	21.6983	21.9304	20.8819	22.3025	22.6013	22.4329	19.8302	21.6916	22.0146	21.7329	1.65164	1.71352e-06	1.00857e-05	1.87809	2.85971e-07	1.71348e-06	1.67663	1.39801e-06	6.83698e-06
O96011	PEX11B	16.7824	18.2604	18.7751	18.6007	15.3094	18.7683	19.2672	19.0065	17.1022	18.8304	19.1311	19.0289	17.3367	19.087	19.3401	19.2579	16.4206	18.656	19.4851	18.7364	2.13014	6.63798e-07	4.54113e-06	2.60946	3.4312e-08	3.03834e-07	2.33583	1.78201e-07	1.23605e-06
O96013	PAK4	19.6306	20.6171	20.5343	20.5703	19.6316	20.2758	20.1743	20.4207	19.7936	20.3205	20.4892	20.3462	19.345	20.1859	20.1914	20.6202	19.711	20.2842	20.492	20.6544	0.714331	3.54078e-05	0.00012916	0.753873	1.8692e-05	5.69128e-05	0.899996	1.94624e-06	9.03814e-06
O96015	DNAL4	20.9451	23.3153	21.9777	23.4265	19.9328	22.869	20.2346	23.7714	20.9986	23.4921	21.9508	23.9243	20.037	22.8649	20.8408	23.1345	20.916	23.3591	21.7941	23.7481	2.6142	1.57468e-07	1.39233e-06	0.793718	0.0231115	0.0336034	3.03508	1.67218e-08	1.91602e-07
O96019	ACTL6A	26.8203	25.676	25.1834	24.8111	27.3548	25.2478	24.2641	24.3023	26.7725	25.6273	24.7589	24.3653	27.1567	25.0917	23.9569	24.6286	27.0353	25.7412	24.4129	24.6724	-1.55112	6.42071e-07	4.42142e-06	-2.51267	3.96216e-10	9.22859e-09	-2.47199	5.17627e-10	1.24438e-08
O96028	NSD2	18.585	17.8465	17.9117	18.6095	19.3162	18.1302	18.3325	18.9926	18.4848	17.2275	17.4938	18.5091	18.637	17.7602	18.3993	18.6734	18.8315	17.5039	17.8143	18.509	-1.07724	6.33988e-05	0.000209556	-0.780575	0.00148951	0.00279242	-0.112177	0.598451	0.64628
P00156	MT-CYB	21.2684	21.7243	22.5185	22.0352	20.8933	22.5829	23.0688	22.5662	21.5978	22.5707	22.7752	22.5265	21.855	22.7454	23.3612	23.0863	20.9786	22.4074	22.8682	22.3514	1.08752	0.000257056	0.00069469	1.59974	2.81634e-06	1.14841e-05	1.1945	9.62228e-05	0.000262171
P00338	LDHA	22.1562	21.1232	21.4076	21.8123	21.6278	21.2941	21.4916	21.0046	22.1689	21.4354	21.4212	21.1992	21.637	21.2078	21.4554	20.8726	21.914	21.2913	21.8122	21.3798	-0.630459	0.00175258	0.00372415	-0.383196	0.0390107	0.0544585	-0.647074	0.00141121	0.00284429
P00367	GLUD1	21.0227	20.8925	21.0468	21.3785	20.7748	21.4728	21.9843	21.9932	20.9927	21.1137	21.36	21.889	20.6499	21.7131	22.147	21.9348	20.7691	21.2582	21.3493	21.5829	0.448224	0.0468395	0.0682857	0.735626	0.00250689	0.00447014	0.913839	0.000373606	0.000869858
P00374	DHFR	24.3373	23.9589	23.6117	23.5847	23.5199	23.8183	23.3037	23.5248	24.4152	24.1895	23.834	23.6946	23.5536	23.6911	23.3575	23.5948	24.0145	23.9017	23.7625	23.9256	-0.0561751	0.763303	0.802446	-0.394184	0.0455621	0.0628276	-0.303176	0.116	0.151017
P00387	CYB5R3	18.4616	19.1052	18.7622	20.155	18.1441	19.9668	20.298	20.194	18.5995	19.9038	19.014	20.8877	18.741	19.8421	18.9497	20.0961	18.1981	19.4114	18.7421	20.1839	1.21698	0.000248825	0.000677337	0.724311	0.0146543	0.0222134	1.87445	1.45541e-06	7.0606e-06
P00390	GSR	19.0342	20.6297	20.8472	20.3383	19.0333	20.7206	21.0009	20.2136	18.8721	20.0681	20.5571	20.0958	19.3401	20.7571	21.1968	20.1475	19.106	20.3084	21.0432	19.9814	1.41964	4.00464e-08	4.55777e-07	1.85188	6.08211e-10	1.26415e-08	1.07818	2.05028e-06	9.45529e-06
P00395	MT-CO1	20.6851	21.0935	20.9936	21.1644	20.5158	21.4099	21.9516	21.1912	20.6169	21.2355	21.693	20.8689	20.8193	21.6387	21.8632	22.2755	20.23	20.0706	22.0627	21.0533	0.516228	0.0962944	0.130142	1.13944	0.00108756	0.00211506	0.737249	0.0219297	0.0338328
P00403	MT-CO2	24.6479	24.4571	24.8915	24.6952	24.7869	25.2773	25.1944	25.0914	24.7736	25.0668	24.9758	25.0371	25.2469	25.222	25.6124	25.4	24.3971	24.6394	24.9768	24.6064	0.162017	0.452426	0.51331	0.359689	0.105163	0.134051	0.195513	0.366242	0.419745
P00414	MT-CO3	19.0149	19.4298	19.8479	19.6785	19.1828	20.7139	21.3141	20.5563	18.8326	20.0211	20.3954	20.1892	19.8966	21.1859	21.5215	21.1291	18.9658	19.41	20.5821	19.7688	0.973583	0.0212241	0.0338162	1.55363	0.000774685	0.00155404	1.08581	0.0114393	0.0187142
P00441	SOD1	17.8275	18.3639	18.5301	17.902	14.3666	17.3076	18.366	15.5675	17.4392	18.1918	18.9773	16.8759	15.3857	18.885	18.6124	15.6403	18.0575	18.7443	18.5546	16.6188	1.68322	0.0117379	0.0199951	1.99281	0.00379263	0.00650671	-0.0943617	0.877099	0.896724
P00488	F13A1	15.1197	17.9022	18.9537	18.637	14.9094	18.5153	18.6573	18.7275	14.9632	17.8522	18.6309	18.7482	14.0101	17.6894	18.1338	17.8356	15.4736	17.1444	18.0253	18.233	2.92551	4.94078e-09	8.28446e-08	3.58498	1.83731e-10	4.82666e-09	3.54104	2.25312e-10	6.27836e-09
P00491	PNP	21.2192	19.0999	18.8665	20.0659	20.1452	18.5866	19.1488	18.6627	21.2053	19.3147	18.5458	18.8508	20.4683	19.1933	18.7121	18.3589	21.0259	19.4278	19.1973	19.0565	-1.68831	1.19893e-05	5.17805e-05	-1.91867	2.31404e-06	9.70018e-06	-1.81382	4.84047e-06	1.96975e-05
P00492	HPRT1	19.1313	20.4001	20.4981	20.7505	18.7536	20.6638	21.1154	20.7865	19.3021	20.7763	20.9645	20.7514	19.3541	20.9166	21.6189	21.0401	19.0986	20.8667	21.1615	20.7834	1.59674	4.40401e-08	4.96467e-07	1.94374	2.05949e-09	3.27005e-08	1.69443	1.78123e-08	2.01178e-07
P00505	GOT2	18.3676	17.0285	18.5974	19.7037	17.4736	18.3954	18.3483	16.1828	18.1745	18.6617	17.9474	18.6665	16.8345	19.2447	18.7133	17.8322	17.9932	19.0383	18.488	18.6301	0.705065	0.187147	0.235151	0.650215	0.222183	0.264044	0.434393	0.409443	0.46463
P00519	ABL1	15.8489	15.4065	15.98	15.2242	16.1758	15.723	17.2686	15.8739	15.8013	16.0378	15.9585	15.8225	15.9543	15.6483	15.8049	15.6299	16.1376	16.3416	16.4219	15.4846	-0.152136	0.539202	0.597716	0.303185	0.228075	0.269974	-0.376589	0.138464	0.177103
P00533	EGFR	19.4511	20.1001	19.1014	20.467	19.681	19.7572	17.6355	20.1974	19.6063	19.5486	18.8305	19.858	19.3416	19.1737	16.48	19.7818	19.5916	19.1939	18.113	19.8411	0.0203686	0.95476	0.964427	-1.50225	0.000470508	0.00100159	0.494735	0.179094	0.222834
P00558	PGK1	13.8794	16.847	18.1702	19.8412	16.3705	18.2547	18.5593	17.7565	16.8028	18.6608	17.55	17.8101	17.3824	18.2636	18.29	17.7631	17.2004	17.2246	18.776	18.7526	1.52304	0.0158363	0.0261723	1.94201	0.0031957	0.00556899	2.05759	0.00203451	0.00395408
P00568	AK1	18.3081	18.9038	19.3998	19.5487	18.161	19.3353	19.7936	18.7599	18.8999	19.2832	19.7669	19.317	18.6156	19.1715	19.9487	19.6639	17.982	19.2463	19.7084	19.2834	0.794696	0.000568916	0.00139285	1.33017	1.49493e-06	6.77927e-06	0.921234	0.000130011	0.00034269
P00846	MT-ATP6	26.4328	26.4415	26.9371	26.7495	26.7474	26.9295	27.4166	27.3159	26.2265	26.6755	26.9744	26.8813	26.9054	27.237	27.5184	27.1234	26.5736	26.8088	27.011	26.4715	0.241314	0.230489	0.282785	0.594332	0.0067021	0.010887	0.331182	0.105584	0.138694
P00918	CA2	20.628	20.8853	21.2897	21.975	19.6978	21.5418	21.2992	20.7152	21.036	21.8966	21.2989	21.0202	19.8588	21.5898	20.9755	20.9065	20.242	21.2761	21.4239	21.6534	1.14538	0.000518957	0.00128182	0.964943	0.00229514	0.00412946	0.961539	0.00236024	0.0045182
P00966	ASS1	20.7063	22.671	22.3627	22.1666	21.0523	23.8425	23.4157	23.5015	20.9049	23.1195	22.3653	22.6772	21.5886	24.0465	23.7128	23.5556	20.8771	23.0508	22.4935	22.5991	2.32022	1.90533e-06	1.09561e-05	1.84413	3.42045e-05	9.69451e-05	1.87413	2.83069e-05	9.17408e-05
P01023	A2M	17.5357	19.1465	19.1626	19.3212	15.4661	19.7629	18.9882	20.4934	17.3223	19.5737	19.8407	20.7068	17.1083	19.7184	18.3266	20.3288	17.2878	19.4893	19.5875	20.0038	2.59412	9.45371e-07	6.17794e-06	2.23709	6.74879e-06	2.38338e-05	3.22678	4.00339e-08	3.82206e-07
P01040	CSTA	17.4684	18.8084	18.4404	21.761	15.9388	19.098	20.2878	19.7398	15.6099	18.4541	20.3012	19.4601	18.0123	19.7109	20.1568	18.351	15.7638	20.5691	19.316	19.1098	2.76945	0.000243073	0.000665006	3.14178	6.33469e-05	0.000165298	3.12568	6.70911e-05	0.00019308
P01042	KNG1	18.7652	18.9847	18.7002	18.6575	18.8469	18.6912	17.9039	18.5631	18.9016	19.0549	18.5873	18.9391	18.9759	18.8014	18.7603	18.7053	18.8764	19.2876	18.0016	18.8949	0.0907517	0.606691	0.659581	-0.482546	0.0120518	0.0185982	-0.121224	0.492906	0.546295
P01111	NRAS	19.0512	20.3242	21.0969	21.3075	20.3739	21.6681	22.4015	22.5852	19.142	20.961	21.1097	21.8264	20.7609	21.8885	22.1178	22.9299	19.6778	20.6265	20.8721	21.2458	1.2925	0.00779375	0.0138576	1.71843	0.000866795	0.00172094	2.17782	8.15684e-05	0.000228014
P01857	IGHG1	20.4661	21.6568	15.7645	15.6109	19.6061	21.6641	21.4694	16.4829	15.7736	20.5271	15.5407	21.1621	15.3145	21.8388	22.2585	16.9596	20.3967	21.6372	16.3989	21.5245	3.15342	0.0479905	0.0698107	-0.0249819	0.98679	0.989739	0.0366375	0.980628	0.982762
P01876	IGHA1	15.014	17.3717	16.5286	17.6761	15.8347	18.3295	19.0184	17.3376	14.8386	17.1723	18.7709	18.6611	17.8633	21.7188	18.9406	15.6656	15.8709	18.0237	17.8175	17.7648	2.63892	0.00374398	0.00723184	2.33091	0.00879582	0.013966	1.53672	0.0689255	0.0942627
P01889	HLA-B	16.9563	17.905	18.559	18.05	17.5654	17.8492	19.0871	18.5521	16.5387	18.243	18.8275	18.588	16.7517	18.3262	19.0113	18.4361	16.9897	17.9498	19.2606	18.0392	1.09429	2.19227e-05	8.63919e-05	1.98874	4.90957e-09	6.38885e-08	1.37272	1.19024e-06	5.95222e-06
P02452	COL1A1	17.7779	18.9216	19.5719	19.354	19.5405	19.2953	20.8292	23.4225	16.6966	19.0519	23.5074	20.2123	17.5468	20.6862	20.3801	19.9833	18.0114	19.4703	20.5911	19.3865	1.57043	0.0549627	0.0788418	3.06131	0.000818704	0.00163413	2.55709	0.0035854	0.00656336
P02545	LMNA	20.9822	21.8889	22.3348	22.4534	21.6491	23.2847	23.751	22.8626	21.2877	22.2287	22.7645	23.9004	21.6457	23.3085	23.3052	23.0376	20.6147	22.4208	22.718	22.0493	1.39043	0.00112309	0.00252461	1.73881	0.000129573	0.000311872	1.62476	0.000261391	0.000635535
P02751	FN1	15.9916	18.3621	19.3255	20.4568	14.9051	18.0958	16.0584	19.2325	14.4142	18.2977	19.3547	19.5917	15.6781	17.1338	18.5048	18.8456	14.499	18.0934	19.0288	15.3497	2.89895	0.00120206	0.00267393	3.35682	0.000309582	0.000684327	3.59764	0.000152685	0.000396173
P02765	AHSG	16.4714	18.0696	17.7416	19.2238	16.2533	18.3588	18.2038	18.9459	15.2688	17.6134	17.7968	17.6719	16.7246	17.8087	18.2818	18.3238	14.3929	17.2662	18.2668	18.7377	2.00114	4.72559e-05	0.000163795	2.23596	1.26416e-05	4.07499e-05	2.75842	8.02548e-07	4.29701e-06
P02786	TFRC	19.7324	21.2043	21.3037	21.5026	18.9809	20.689	20.6632	21.0312	19.4913	21.2979	20.9917	21.3148	19.4735	20.5863	20.4403	21.3703	19.1777	21.0097	21.2808	21.5317	1.58628	2.51266e-07	2.06038e-06	1.56479	3.05645e-07	1.81148e-06	1.97896	9.03469e-09	1.18341e-07
P02792	FTL	15.9955	15.8391	15.9292	16.7472	15.9123	14.7491	15.7276	15.2264	14.9081	15.303	15.2439	15.9758	14.1533	15.1758	16.359	16.0467	15.7431	15.4183	15.714	16.4134	-0.0454223	0.896628	0.917002	0.452276	0.205772	0.246696	0.739426	0.0455925	0.0649957
P02794	FTH1	19.4324	18.4302	17.2224	18.3442	17.9506	17.4612	15.0371	17.5945	18.6447	18.1964	17.2682	18.5903	18.278	16.8403	16.606	16.0407	18.7523	18.6676	17.2062	18.4319	-0.692466	0.191221	0.239316	-1.94361	0.00124515	0.00238818	-0.81128	0.128929	0.165972
P03891	MT-ND2	22.4938	22.7573	23.0405	23.1006	22.7703	23.5493	24.1426	24.0368	22.7176	22.9965	23.4244	23.1876	23.0878	23.8652	24.2527	24.1457	22.6839	22.7154	23.2192	22.9181	0.426073	0.170709	0.216773	0.865212	0.00949664	0.0149087	0.727086	0.025386	0.0386177
P03905	MT-ND4	20.8005	22.3265	22.6683	22.7923	21.6513	23.039	23.7241	23.9141	20.7233	22.6647	22.764	23.0922	21.8038	23.4341	23.8813	24.1448	20.8607	22.3602	22.8478	22.6865	1.59696	0.000190609	0.000538963	2.00917	1.42205e-05	4.48256e-05	2.15805	5.80231e-06	2.2941e-05
P03915	MT-ND5	18.683	19.3149	19.6243	18.5825	19.2053	20.2159	20.5168	20.2721	18.9709	19.6199	19.6727	19.5118	19.8548	20.5722	20.4442	20.9578	18.7068	19.6303	19.6609	19.1398	0.786474	0.0534807	0.0769371	0.899608	0.0294932	0.0421049	0.608627	0.12735	0.164257
P04040	CAT	19.1502	18.7048	17.8743	20.6313	18.2421	18.331	19.0037	18.7958	19.163	18.3159	19.1731	18.531	18.2399	19.2257	19.024	17.6932	18.9748	19.9295	18.197	17.9378	0.147374	0.753825	0.793597	-0.0995899	0.832047	0.853872	-0.0361749	0.938563	0.948226
P04049	RAF1	19.9465	19.9908	19.0131	20.0593	19.6525	19.4663	19.4373	20.1002	19.7173	20.0427	19.2891	19.3604	19.5098	19.7264	19.4345	19.4163	20.0862	20.1348	19.4245	20.1831	0.0897217	0.64315	0.693675	-0.462789	0.0255582	0.0369366	0.0414027	0.830317	0.858424
P04075	ALDOA	20.1816	19.9427	20.4062	21.6961	18.8477	20.0557	21.0104	19.0654	20.151	20.699	20.0078	19.5206	19.4627	19.5692	19.8575	19.3995	20.168	20.2562	20.7456	20.5849	0.342392	0.425043	0.48537	0.643318	0.142336	0.176403	0.291104	0.49659	0.549868
P04080	CSTB	18.3601	20.6059	20.3758	20.4101	18.3356	20.2379	20.3337	19.6664	18.1755	19.7212	20.3831	19.5008	18.9052	20.2356	20.3024	20.0415	18.3753	19.7943	20.6391	20.1964	1.68862	1.00119e-07	9.54317e-07	1.97648	9.1394e-09	1.05615e-07	1.5327	4.07746e-07	2.48804e-06
P04083	ANXA1	18.5899	16.2686	16.6848	15.6629	18.0894	15.3075	19.2789	19.6774	18.4978	15.8935	16.2475	15.049	17.4666	15.4704	18.1529	17.24	17.9715	16.7847	16.0698	18.3269	-2.17808	0.00801322	0.0141831	-0.836264	0.268319	0.313457	-0.931818	0.219257	0.265629
P04114	APOB	19.308	21.8197	21.5672	23.2062	17.8435	21.0749	19.6369	23.1309	17.7882	21.0113	20.3208	22.7249	17.3471	20.4187	18.4757	21.3528	17.7093	21.5911	20.2489	22.6468	3.18391	3.97927e-06	2.03241e-05	2.05069	0.000560538	0.0011728	4.61311	2.00126e-08	2.19808e-07
P04150	NR3C1	21.4392	20.1759	19.8105	20.4841	21.6974	20.1961	19.4792	20.702	21.2876	20.1055	19.8851	20.5527	21.4815	20.3671	20.0649	20.6337	21.7377	20.1866	20.0295	20.5613	-1.32245	7.32106e-09	1.10666e-07	-1.67485	1.61048e-10	4.38198e-09	-0.94193	1.09637e-06	5.55706e-06
P04181	OAT	18.2744	19.3094	19.9968	19.6839	18.3204	20.2094	20.4495	19.1648	18.593	19.8806	19.5679	19.0186	18.2108	20.1789	19.9879	19.753	18.4715	19.5125	20.1738	19.3555	1.44414	1.28781e-06	7.92275e-06	1.66113	1.78688e-07	1.15886e-06	1.02112	9.24017e-05	0.00025419
P04183	TK1	18.6181	18.4079	18.5682	17.6379	18.2777	14.8514	16.8014	16.2283	18.6969	18.4837	19.1785	17.462	18.1784	17.5667	18.9583	15.1413	18.7391	17.8137	18.8903	18.2037	-1.07736	0.113572	0.150775	-0.0226836	0.972471	0.977534	-1.56739	0.0262282	0.0397171
P04406	GAPDH	21.9741	22.8227	23.0856	25.3136	21.6216	23.174	24.0068	22.8847	22.0255	23.2271	22.902	22.8048	22.2085	23.1996	23.0298	23.0645	21.9667	23.357	23.175	23.3565	1.1968	0.00345311	0.00674838	1.28058	0.00204183	0.00371841	1.52553	0.000436333	0.000996144
P04424	ASL	16.7521	16.632	15.2336	16.1623	15.7717	13.6571	15.4542	15.9209	16.5635	16.946	16.1901	15.2137	16.1435	15.7797	15.4042	16.0915	16.7891	16.7587	15.6917	16.3102	-0.449296	0.343756	0.40237	-0.80926	0.0967146	0.124368	-0.46428	0.328304	0.380122
P04439	HLA-A	19.4594	20.1161	20.5165	21.1659	19.1394	20.5278	21.1904	21.1187	19.21	20.14	20.7568	20.6851	19.3123	20.7244	21.2613	21.05	18.9746	20.1943	20.7113	20.4592	1.12139	1.03094e-05	4.56789e-05	1.66814	4.17685e-08	3.56671e-07	1.67662	3.86861e-08	3.72906e-07
P04626	ERBB2	19.7087	20.3948	19.7019	20.5508	20.2038	19.8891	18.1338	20.3481	19.6149	19.705	19.2217	20.0046	19.7582	19.6045	15.7345	19.9428	20.0657	19.6887	19.1238	19.9563	-0.0138269	0.978154	0.983411	-1.48713	0.00779757	0.0124703	0.290248	0.567182	0.6173
P04632	CAPNS1	17.7135	18.2283	18.1248	20.5102	17.5036	16.4848	18.638	17.4713	17.4911	17.5288	18.233	16.6179	17.2166	18.4638	18.1809	16.4771	17.5064	18.1006	16.2777	17.7905	0.275021	0.656623	0.706297	0.404641	0.514374	0.56269	0.287167	0.642577	0.687359
P04637	TP53	21.5025	22.242	22.82	23.2024	21.9407	21.6397	21.5535	21.7961	22.1187	22.0647	22.2199	22.3711	21.7569	21.4578	20.0738	21.7323	21.7522	21.765	21.4809	22.6227	0.0196393	0.959526	0.968114	-0.184582	0.634445	0.676244	0.530723	0.181066	0.224821
P04792	HSPB1	17.6513	21.4491	17.5531	22.2677	17.1734	22.0327	19.5783	22.1389	17.4375	22.0242	18.6017	21.8541	18.5404	22.4316	19.3768	21.9011	17.1672	21.8272	17.9941	21.8927	4.35898	1.32477e-10	4.35718e-09	1.02684	0.00728394	0.0117408	4.41696	1.0632e-10	3.51621e-09
P04818	TYMS	21.8747	22.0138	22.1574	22.6764	21.1545	21.6562	21.8144	22.6859	21.7396	21.9441	21.8832	22.6415	21.19	21.7484	21.8247	22.7591	21.8344	21.8829	22.2428	22.9791	0.290441	0.0896944	0.122359	0.425862	0.0169068	0.0252883	1.18978	7.18456e-07	3.9492e-06
P04843	RPN1	22.3644	23.1786	23.3474	23.6254	22.5913	23.7163	23.9841	24.2094	22.456	23.372	23.4065	23.7441	22.8596	23.848	23.9155	24.1987	22.3881	23.3915	23.4175	23.4977	0.969411	7.04319e-05	0.000229133	1.08233	1.96466e-05	5.91573e-05	1.32317	1.49327e-06	7.20283e-06
P04844	RPN2	24.3874	24.7129	24.7323	24.8173	24.3387	25.2227	25.1746	25.4213	24.6179	24.9796	25.0818	25.2697	24.5432	25.272	25.3599	25.3276	24.2891	25.0229	24.9794	24.9661	0.606765	0.00111584	0.00251294	0.630345	0.000796333	0.00159373	0.725127	0.000206544	0.000516662
P04899	GNAI2	16.688	17.58	18.1332	17.5091	17.1571	17.7064	18.2065	17.1634	16.9313	17.7894	18.1188	17.3293	17.312	16.5065	18.0593	17.0509	16.6647	17.7625	17.913	16.2708	0.518329	0.0513979	0.0742621	1.13556	0.000228251	0.000519114	0.114071	0.65192	0.69611
P05023	ATP1A1	21.9462	22.8447	22.8791	22.9383	22.2279	22.9178	23.0211	22.9058	21.8528	22.7743	23.0149	22.9358	22.1769	22.903	23.2368	23.0859	21.8973	22.8773	23.2185	22.9679	0.843218	8.45749e-07	5.60556e-06	1.05386	3.29742e-08	2.94164e-07	0.946522	1.6333e-07	1.15743e-06
P05026	ATP1B1	18.8245	14.7335	18.2693	18.3626	17.8546	18.3681	18.7343	18.8671	19.0601	19.1831	18.66	18.7442	18.6868	18.3549	18.6696	18.8922	18.1158	18.9975	18.8236	18.4492	-0.580953	0.324095	0.382047	0.12298	0.832528	0.854219	0.154679	0.790339	0.824067
P05089	ARG1	18.3456	19.6574	19.1533	24.1375	19.0423	20.4359	21.1899	20.7041	15.9901	19.8671	21.3694	20.274	19.5245	20.8533	21.3458	19.7868	17.6891	22.0265	20.2227	20.0813	2.44973	0.00556996	0.010276	2.53788	0.00433725	0.00734449	2.87841	0.00163451	0.0032538
P05091	ALDH2	17.9478	19.1854	20.0579	19.5762	18.801	20.3579	20.7087	20.2387	18.31	19.9101	20.1796	19.898	18.9893	20.614	20.8546	20.7594	18.0974	19.8669	20.0337	19.8089	1.55778	3.64222e-05	0.000132376	1.93783	2.3841e-06	9.92435e-06	1.62718	2.17828e-05	7.27227e-05
P05109	S100A8	21.528	21.7074	21.0658	26.1731	19.5987	22.1262	23.1682	21.1684	19.5164	23.099	22.0322	22.4439	20.2309	22.7254	22.4061	20.2416	20.4669	19.5256	21.6785	22.575	1.56853	0.0831782	0.114514	1.802	0.0493059	0.0674611	2.25223	0.0167636	0.0265258
P05141	SLC25A5	25.4561	25.7558	25.7732	25.738	25.6886	25.7289	25.7595	25.9226	25.4626	25.7065	25.8316	25.8287	25.638	25.7345	25.8903	26.0111	25.3984	25.7371	25.8097	25.6704	0.203828	0.0739885	0.103215	0.284113	0.0164094	0.0246244	0.305445	0.0107248	0.0176661
P05165	PCCA	24.5302	26.5322	26.8791	26.8718	25.8706	26.5408	27.5214	26.4913	24.4991	25.6739	27.003	25.7224	25.722	26.2773	27.1278	27.1181	24.7869	25.6587	26.7682	26.1727	1.05484	0.00329903	0.00646838	1.97813	5.24582e-06	1.93186e-05	1.39351	0.00028993	0.000694764
P05166	PCCB	26.43	27.4086	27.68	27.5957	27.2689	27.9146	28.1964	27.7917	26.749	27.3739	27.9694	27.5886	27.3571	27.9435	28.3408	27.995	26.5502	27.3337	27.6982	27.5792	0.723817	0.00237364	0.00485599	1.10592	3.81813e-05	0.000106502	0.838993	0.00067341	0.00147279
P05198	EIF2S1	24.7594	24.7639	24.7316	24.8187	24.7216	24.6739	24.6334	24.7185	24.7214	24.7068	24.7291	24.8166	24.7733	24.7126	24.8178	24.8352	24.7199	24.6393	24.7816	24.8005	-0.0398213	0.681717	0.729358	-0.000449506	0.996298	0.996964	0.0587437	0.546273	0.597913
P05386	RPLP1	17.6916	14.5984	15.8444	15.9309	16.9982	15.358	16.5909	17.2394	17.7746	16.4697	16.0847	15.798	17.5928	15.4397	16.6013	15.4636	17.4187	16.6499	15.4842	16.5514	-1.79203	0.0001542	0.000451807	-1.37406	0.00183721	0.00337762	-1.29849	0.00287611	0.00539191
P05387	RPLP2	23.1325	20.4837	21.232	22.1857	21.8823	21.0619	21.1776	19.2133	22.9138	21.4593	21.0001	20.3655	22.5408	20.2354	20.3414	19.9562	22.5213	21.3371	21.1414	21.4365	-1.68266	0.00101938	0.002314	-1.61963	0.00141583	0.00266934	-1.9667	0.000233116	0.000572133
P05388	RPLP0	21.5041	20.4313	20.5668	21.04	21.1981	20.5518	21.1402	20.1511	21.5412	20.6775	20.3182	20.3892	21.6299	20.4405	20.3529	20.4727	21.3118	20.4749	20.6031	20.8507	-0.921832	6.90765e-05	0.000225582	-0.840778	0.000185652	0.000430407	-0.856272	0.000153479	0.000397889
P05412	JUN	17.0846	15.7737	17.584	16.202	17.6774	16.8468	16.4976	15.0706	16.8839	15.5764	16.2566	17.4766	17.3502	15.6177	15.8035	16.4373	16.7447	15.5076	15.3733	17.0693	-1.28372	0.00743681	0.0132925	-0.845165	0.0628901	0.083975	-0.697007	0.119526	0.15527
P05423	POLR3D	20.732	18.3269	17.489	15.4267	20.0322	17.3706	14.7029	15.2646	20.595	18.2574	18.8245	16.1933	19.8874	15.0411	16.0124	19.0569	20.7995	18.2394	15.3305	17.5777	-2.96211	0.00181109	0.00383352	-3.93735	0.000123744	0.000299043	-3.70539	0.000232885	0.000571801
P05455	SSB	21.6017	18.1915	19.0249	19.5053	20.9565	18.5356	19.7714	18.9916	21.8129	18.9403	19.1311	18.9243	20.947	18.8813	19.1623	19.057	21.3673	18.8219	19.341	19.0344	-2.66296	9.98928e-11	3.4564e-09	-2.05095	6.89626e-09	8.39044e-08	-2.23458	1.76756e-09	3.17735e-08
P05556	ITGB1	21.2507	19.8383	19.1015	20.5813	20.5337	19.5328	18.1555	20.0574	21.2852	19.7702	18.6616	20.0116	20.5046	19.2282	17.7985	19.6274	21.1846	19.5501	18.126	19.8443	-1.36782	2.66001e-05	0.000101473	-2.58316	3.45743e-09	4.77972e-08	-0.92735	0.00138238	0.00278992
P06241	FYN	16.1633	17.1087	15.0959	17.4536	15.3846	17.8431	15.1565	17.7741	16.0323	17.1987	18.2139	17.9466	16.0212	17.7128	16.4015	18.2324	16.403	17.3934	15.3836	18.1334	1.45042	0.00360116	0.00700343	0.0493833	0.910826	0.923789	1.90711	0.000341007	0.000802701
P06280	GLA	17.5402	18.7719	18.8534	19.012	16.8316	18.7525	17.4959	18.9014	17.7691	19.0145	18.93	18.5047	17.3125	18.6066	18.4181	18.9215	17.3328	19.2079	19.2265	18.7508	1.51344	1.37374e-05	5.81968e-05	1.22751	0.000149923	0.000354718	1.46083	2.11062e-05	7.08192e-05
P06396	GSN	14.8318	17.5311	15.6215	17.94	15.9303	17.6735	18.0267	18.3343	14.9637	16.9756	16.5447	17.1773	16.4229	14.2594	12.7309	16.2675	15.1101	17.2734	17.1913	16.0542	1.29083	0.132629	0.172854	0.571278	0.494877	0.543349	1.70289	0.0521883	0.073523
P06400	RB1	15.3502	14.5345	14.6156	15.6573	15.81	14.9396	16.3102	14.7475	15.3267	15.6166	15.7997	16.0053	15.6286	14.6821	15.2908	14.9565	14.9285	15.155	15.7597	16.0451	-0.423259	0.197953	0.246709	0.14641	0.649485	0.690186	0.0735445	0.819037	0.848667
P06454	PTMA	18.172	16.1359	19.4184	20.4941	18.3705	19.2446	19.8193	15.9617	18.4395	19.6214	17.6839	17.433	18.2575	18.2534	18.0489	17.347	18.4949	17.7899	19.6351	19.6543	-0.137849	0.855311	0.881069	0.574245	0.450871	0.499429	-0.168864	0.823285	0.852332
P06493	CDK1	23.6525	23.4645	22.9852	23.3845	22.719	23.315	22.7208	23.1863	23.7334	23.7714	23.1312	23.5068	22.8754	23.1904	22.7457	23.2977	23.4556	23.5623	23.3618	23.7638	0.173537	0.406889	0.467134	-0.298247	0.161479	0.197631	0.140656	0.500039	0.553017
P06576	ATP5F1B	25.8583	24.7108	25.0877	24.5758	25.4874	25.1813	25.1444	24.6561	25.8629	25.2436	25.1848	24.8139	25.6347	25.1311	25.3998	25.0448	25.4846	24.9582	25.1644	24.9338	-0.620579	0.00032679	0.000856839	-0.469334	0.00363523	0.00625301	-0.860684	8.22879e-06	3.10969e-05
P06702	S100A9	19.7537	20.4465	19.6939	23.7905	14.999	20.3571	21.3812	20.0144	17.915	21.044	20.2779	20.6411	18.7258	20.8592	20.5154	18.8168	18.582	18.4086	19.9518	20.6235	2.228	0.0167984	0.0275569	2.36894	0.0117678	0.0181832	2.78218	0.00403568	0.00728296
P06730	EIF4E	22.9289	21.4416	20.8346	21.1548	21.6315	20.7176	19.8409	20.5082	22.8408	21.5983	20.5913	21.2642	21.8104	20.8307	20.0377	20.3472	22.7405	21.3212	20.5727	21.3997	-1.20853	0.000731369	0.00173043	-2.01499	2.27311e-06	9.56435e-06	-1.45559	0.000115583	0.000308049
P06733	ENO1	27.0033	27.1668	27.2564	26.6084	26.7323	27.2445	27.1578	26.5109	26.9728	27.3455	27.1494	26.599	27.1106	27.1171	27.2276	26.8378	26.9573	27.0939	27.2957	26.8477	0.238299	0.0526838	0.0759002	0.262128	0.0348657	0.0491304	-0.274529	0.0279732	0.0421041
P06737	PYGL	20.6002	21.1077	21.3561	21.1101	20.6242	21.2612	21.5375	21.2725	20.722	21.4057	21.5076	21.1942	20.7931	21.3453	21.7493	21.6251	20.6175	21.1743	21.6803	21.3726	0.587447	0.000171498	0.00049355	0.89475	1.03236e-06	4.95171e-06	0.643485	6.40825e-05	0.000185492
P06744	GPI	19.6776	19.3799	19.3651	20.5669	18.7311	18.4333	18.6202	17.9451	19.7524	19.4838	17.3961	19.1226	18.5738	19.0344	15.7463	18.5534	19.6231	19.1894	19.2695	19.7145	-0.167449	0.778089	0.815271	-1.19211	0.0564183	0.0760802	-0.0910857	0.878073	0.897412
P06748	NPM1	27.679	22.3955	22.3678	23.1153	26.9717	22.5424	22.4811	22.1299	27.6424	22.5027	22.2304	22.9335	26.6166	22.5342	21.8743	22.1525	27.6271	22.8653	22.5226	22.6758	-4.73934	5.09592e-14	1.60548e-11	-5.01214	1.89472e-14	5.31632e-12	-4.70594	5.77278e-14	1.57072e-11
P06753	TPM3	19.1221	18.7467	18.8259	21.6908	18.3655	18.4494	21.5393	19.1737	19.4183	18.9187	20.063	19.4533	18.5192	19.1257	19.2964	19.4115	19.4297	21.9533	19.3808	23.0378	0.467767	0.540679	0.598909	0.850107	0.271792	0.317144	1.58242	0.0489114	0.0692487
P06756	ITGAV	18.7833	16.2644	17.36	17.8864	17.7273	17.2349	16.2814	16.5802	19.0259	17.6945	17.1863	18.6629	18.3051	15.8924	15.86	15.8151	18.5716	17.7104	17.6415	19.1756	-1.52331	0.013791	0.0231047	-1.61679	0.00961698	0.0150857	-0.858605	0.141957	0.181069
P07093	SERPINE2	16.17	17.2559	18.9782	18.4788	15.4011	19.6061	19.6265	19.9514	16.5303	19.3065	19.9655	19.6475	16.1485	19.299	19.4721	18.4251	16.6046	18.7812	19.3852	18.2148	2.67885	3.87191e-06	1.98946e-05	3.31463	2.0502e-07	1.29867e-06	2.77263	2.46024e-06	1.10232e-05
P07195	LDHB	22.7847	21.1729	21.6263	22.2689	22.1874	21.5182	21.515	21.0689	22.8591	21.5038	21.5734	21.319	22.211	21.3562	21.4881	21.1253	22.5298	21.375	21.8155	21.6681	-1.12916	2.58948e-05	9.90457e-05	-0.910731	0.000272255	0.000611068	-1.02433	7.90051e-05	0.000221822
P07196	NEFL	21.9511	21.8408	21.455	22.88	21.8641	21.9328	21.2888	23.2067	22.2014	22.0209	21.4901	23.2303	22.1115	21.6854	21.1738	22.7266	21.942	22.13	21.6495	22.8726	-0.0920486	0.520744	0.579979	-0.602577	0.000425679	0.000914285	0.96923	1.69315e-06	7.98675e-06
P07203	GPX1	16.7646	18.1979	18.1524	17.455	16.2364	18.2953	17.7839	17.57	17.4218	18.0391	18.2469	17.7898	18.3154	18.9129	18.6429	18.3994	16.7032	18.8372	18.3855	18.1094	1.36819	0.000390561	0.00100081	1.15404	0.00178853	0.00329826	0.776422	0.0242964	0.0370788
P07225	PROS1	14.9539	17.8439	18.5441	18.6545	15.9987	18.2923	16.7151	18.8403	15.3755	17.8912	18.096	18.3805	16.8165	16.692	15.7059	17.6574	15.8443	17.6927	17.7808	18.363	1.88463	0.000690743	0.00164575	1.57056	0.00316977	0.00552702	2.58137	2.51518e-05	8.26336e-05
P07237	P4HB	19.1003	18.7305	19.1207	19.8251	18.5049	18.8254	18.8702	17.8316	19.0984	18.9641	18.4083	18.6412	18.9319	18.5517	17.677	17.4906	18.8352	18.3489	18.6307	19.0403	-0.210041	0.553926	0.610645	-0.352762	0.324391	0.370998	-0.328385	0.358093	0.411113
P07339	CTSD	18.6902	20.4558	19.4871	23.823	18.8029	20.3909	21.0303	20.3048	19.1196	20.3701	20.3959	20.221	18.8991	21.1223	20.9022	20.2133	18.8727	20.6164	20.2218	20.1255	1.71414	0.00437245	0.00828799	1.53053	0.00939855	0.014781	2.0606	0.00100424	0.00209384
P07355	ANXA2	20.9567	20.5159	20.1095	23.3061	20.6798	20.3767	21.0326	20.5865	20.8694	20.2886	20.8126	20.5435	20.8743	21.2459	20.9734	20.4619	20.7519	21.1067	20.301	20.7621	-0.119648	0.775349	0.812969	-0.180636	0.667026	0.706068	0.305592	0.468814	0.523177
P07384	CAPN1	19.8488	20.8853	21.2294	21.9299	19.9246	21.1443	21.7162	21.1029	19.917	21.0749	21.4483	20.8046	20.4103	21.3433	21.8448	21.4688	19.8391	20.8876	21.5405	20.9466	1.07913	3.33691e-05	0.000122922	1.56788	2.4884e-07	1.52306e-06	1.26262	4.82775e-06	1.96591e-05
P07437	TUBB	24.5149	25.5612	25.6859	25.4406	24.9954	25.2908	25.5716	25.4786	24.5787	25.5095	25.8544	25.533	24.8608	25.4398	25.9133	25.6041	24.5634	25.481	25.7281	25.7092	0.753826	1.00728e-05	4.47297e-05	1.04804	1.11473e-07	7.92488e-07	0.850459	2.11505e-06	9.67941e-06
P07686	HEXB	18.772	19.2507	19.4846	20.7869	18.2695	19.702	20.0263	19.7942	18.9977	19.4049	19.7382	19.5315	18.6692	19.6357	19.8729	19.7405	18.753	19.3742	19.7573	19.5342	0.781243	0.00160662	0.00344729	1.08361	6.63184e-05	0.000172003	1.1852	2.35611e-05	7.80934e-05
P07737	PFN1	19.027	19.6195	20.619	21.5175	19.0086	20.9174	21.3303	20.214	19.0265	20.8375	20.6339	20.2633	19.1492	21.1167	20.7146	20.2264	18.5659	20.6908	21.1506	21.0716	1.68093	1.53614e-05	6.39451e-05	1.93425	2.56372e-06	1.05546e-05	1.70315	1.30769e-05	4.62793e-05
P07741	APRT	18.0983	18.0941	19.0768	19.3532	17.8911	19.0486	19.3894	18.8711	18.2121	19.0107	19.0193	18.4918	18.921	19.2348	19.53	19.4105	18.0699	19.0204	19.15	18.8954	0.643243	0.0142058	0.0236737	0.994626	0.00053054	0.00111785	0.765897	0.00460048	0.00820574
P07814	EPRS1	20.5505	21.4939	21.4204	21.7001	21.629	21.396	21.6279	21.7055	20.5959	21.1302	21.3715	21.7778	21.483	21.7419	21.5499	21.648	21.0331	21.3925	21.3013	21.5549	0.372618	0.064524	0.0911589	0.395905	0.0508301	0.0692938	0.618962	0.00419427	0.0075464
P07858	CTSB	13.8922	19.0899	19.152	19.7648	16.8509	19.2749	19.7876	18.6309	15.322	19.1759	19.7566	17.8731	18.0127	19.3683	20.092	19.5924	16.4959	18.6645	19.1968	18.5488	2.99994	2.95043e-05	0.000110938	3.48226	4.67044e-06	1.74951e-05	2.76725	7.42219e-05	0.000210865
P07900	HSP90AA1	23.7876	23.68	23.9049	23.9389	23.9288	23.6984	23.9829	23.5162	23.8553	23.8194	23.7928	23.756	23.8992	23.7373	23.9184	23.802	23.8559	23.7305	24.0608	23.8883	-0.132244	0.242261	0.295673	0.0665736	0.550462	0.598341	-0.0850831	0.446831	0.501261
P07910	HNRNPC	26.3956	25.1207	25.0479	25.8218	26.6667	25.3886	25.3887	25.4114	26.6799	25.3175	25.2041	25.3802	26.5352	25.3182	24.2775	25.2523	25.4501	25.7159	24.7875	25.5458	-0.973336	0.000606784	0.00146934	-1.40437	1.12733e-05	3.68956e-05	-0.863204	0.00173524	0.00342923
P07947	YES1	18.8291	19.5087	19.5615	20.3323	18.7912	19.5155	20.1054	20.4472	18.6197	19.4789	16.9285	20.0138	18.8966	19.3317	18.8807	20.1586	18.9821	19.5231	19.2543	20.1229	0.647826	0.101467	0.136429	0.122329	0.748438	0.781604	1.3912	0.00158135	0.00316269
P07948	LYN	17.2923	17.6897	18.9532	19.2373	14.6836	18.997	19.5546	18.9095	16.7599	18.8936	19.3814	18.9777	17.995	18.7738	18.8372	19.3166	13.8508	19.3889	18.655	19.163	2.63228	0.000221413	0.000614739	2.95994	6.30818e-05	0.000164678	3.0045	5.3304e-05	0.000157725
P07954	FH	15.4596	17.3129	18.5994	18.2892	15.2997	18.6862	18.3761	18.5719	15.7579	18.963	18.6857	18.7494	16.504	18.8968	19.3435	18.8251	15.9157	18.5585	19.2747	18.5884	2.69608	2.81262e-08	3.39443e-07	3.06848	3.75628e-09	5.14533e-08	2.81742	1.43062e-08	1.68811e-07
P07992	ERCC1	17.1687	17.0943	15.9829	14.8862	17.1325	15.434	15.6626	16.2173	17.3089	17.1577	17.359	16.5293	17.3404	17.3663	17.6264	14.6249	17.0091	16.9349	17.5854	17.2641	-0.39447	0.439296	0.499644	-0.348666	0.493461	0.541892	-1.28756	0.0186515	0.0292502
P08047	SP1	15.9763	18.4586	18.4937	18.6801	16.9907	19.4568	19.5713	19.2763	16.5066	18.9223	18.9105	19.0844	17.428	19.6625	19.5139	19.5608	16.6872	18.7317	19.3127	18.9552	2.32858	1.85355e-07	1.59875e-06	2.44262	9.18831e-08	6.79091e-07	2.39356	1.23958e-07	9.26357e-07
P08123	COL1A2	14.684	15.8016	16.1316	15.4003	15.5915	15.1221	17.5332	21.0791	14.9271	15.9671	22.0482	17.4864	15.0136	18.5687	17.1525	16.0827	14.5762	16.5943	19.3292	16.2275	1.4523	0.180703	0.22782	3.48048	0.00360477	0.00620597	2.29673	0.0407779	0.0590885
P08133	ANXA6	18.5328	17.9605	17.6691	18.7931	18.2134	18.0081	18.0303	17.3624	18.4013	17.9014	17.2899	17.6134	18.2179	17.7221	17.604	18.2169	18.3591	17.5582	18.1241	18.4044	-0.514856	0.0371834	0.055645	-0.60143	0.0170011	0.0253978	-0.266862	0.25917	0.308121
P08134	RHOC	19.0916	20.0909	20.8751	19.8353	19.4994	20.9335	21.5659	20.546	19.0963	20.6934	20.7742	20.3803	20.0548	21.1881	21.4428	21.1718	18.6146	20.4172	20.3214	20.383	1.39329	0.000216288	0.000602747	1.7245	2.01393e-05	6.04321e-05	1.19194	0.000956324	0.00201003
P08183	ABCB1	17.1047	19.0531	19.3692	18.2777	17.255	19.1458	19.3845	18.3263	17.3535	19.3511	19.382	18.5988	17.6671	19.2131	19.5198	18.7099	17.2083	19.0971	19.571	18.213	1.85432	4.27783e-11	1.79071e-09	2.12758	4.12632e-12	2.34832e-10	1.10742	1.51847e-07	1.0991e-06
P08195	SLC3A2	19.5178	19.6335	19.1506	20.3919	19.8197	19.8543	18.822	20.6905	19.6811	19.5963	19.0089	20.2358	19.7485	19.8377	19.3931	20.1196	19.4507	19.5253	18.9129	19.7276	0.0458406	0.785611	0.821857	-0.586065	0.00233465	0.00419423	0.589519	0.00222829	0.00429124
P08235	NR3C2	18.2567	17.2487	15.6791	16.2209	18.5072	15.5136	17.019	16.3705	17.3388	16.8988	17.8099	14.7545	18.4971	16.8337	15.8814	16.3014	17.6234	16.9211	15.414	15.1996	-1.36145	0.00806278	0.0142623	-1.68399	0.00168612	0.00312771	-2.27529	9.4463e-05	0.000258435
P08236	GUSB	19.3503	19.3585	19.4321	19.0143	19.0376	19.0456	18.7616	19.16	19.3543	19.2296	19.3237	19.5555	19.2637	19.0539	19.0593	19.2945	19.1008	19.3627	19.5676	19.1878	-0.0112562	0.943708	0.956329	0.00751648	0.962391	0.968702	0.0210805	0.894813	0.91203
P08237	PFKM	22.3027	22.7287	23.0194	22.6826	22.5825	22.8157	23.2925	22.9549	22.2048	22.7018	23.1318	22.8121	22.4813	22.9002	23.6329	23.0758	22.4938	22.7256	23.3547	22.7978	0.361411	0.014099	0.0235154	0.873258	3.33033e-06	1.32549e-05	0.451664	0.00319121	0.00591777
P08238	HSP90AB1	26.9229	26.7419	26.6788	26.7322	26.5259	26.3136	26.1238	26.348	26.7455	26.7758	26.5694	26.6997	26.4451	26.3383	26.316	26.4193	26.8829	26.7364	26.7921	26.8839	-0.123271	0.469314	0.52976	-0.208437	0.227209	0.269108	-0.0878291	0.604879	0.652162
P08240	SRPRA	21.9639	21.0492	20.5045	22.3081	21.7272	20.2179	19.4017	21.4813	21.8271	20.5898	20.2788	21.8007	21.0582	20.2196	19.1826	20.6792	21.9931	20.7062	20.1071	21.7933	-1.15737	0.00120503	0.00267806	-1.81896	1.01096e-05	3.36574e-05	-0.101393	0.741462	0.779485
P08243	ASNS	21.392	20.6713	21.4742	21.4199	21.7628	21.8849	22.7085	22.8076	21.6917	21.0271	22.0798	21.716	21.8724	21.7943	22.7726	22.8313	21.5123	20.5722	21.8201	21.0002	-0.45627	0.225031	0.276655	0.524803	0.165551	0.202159	0.308747	0.406506	0.461561
P08397	HMBS	17.9062	16.2483	15.8441	16.3574	16.8216	16.8629	16.8813	15.6613	17.8247	16.4604	17.2949	16.0199	17.3239	14.6407	18.8524	15.6639	17.1604	14.7652	16.5514	16.886	-1.61186	0.0046216	0.00869965	-0.322533	0.526968	0.575416	-1.28968	0.0187174	0.0293381
P08559	PDHA1	21.1063	22.0927	22.5077	22.0384	21.6005	23.0755	23.46	22.9232	21.3399	22.5378	22.8208	22.4033	22.1567	23.0569	23.6129	23.5644	21.037	22.2574	22.7822	22.4492	1.15602	0.00133035	0.00291702	1.58868	5.71779e-05	0.00015158	1.22765	0.000785407	0.00168487
P08574	CYC1	15.4563	15.6826	15.9053	16.4883	14.9268	15.872	15.922	16.0807	15.8036	16.5064	15.461	15.623	16.0999	16.2825	15.2941	15.2727	15.291	15.8439	15.7884	15.4354	0.521959	0.0551315	0.079046	0.158655	0.541284	0.589007	0.264527	0.312805	0.364148
P08579	SNRPB2	24.8579	19.6927	16.6773	20.3327	24.0277	19.4518	17.6993	14.8244	24.9168	19.5152	16.1661	19.757	23.9413	15.2996	16.0826	15.0194	24.3882	19.5385	19.8287	19.6874	-5.72681	5.6063e-05	0.000188854	-7.13557	3.83404e-06	1.47973e-05	-6.50218	1.2489e-05	4.45792e-05
P08581	MET	15.6322	16.741	15.8967	15.9299	15.6469	17.3108	17.1441	16.255	15.9303	16.8287	14.1747	15.804	15.615	16.4581	15.4404	16.4223	14.6513	17.1651	15.7871	16.4628	1.40559	0.00163072	0.00349217	0.193442	0.617731	0.661018	0.679657	0.090993	0.121202
P08621	SNRNP70	23.837	20.3609	20.5003	20.9718	22.6026	19.4447	19.0673	19.8898	24.0911	20.3856	19.9556	20.5608	22.3817	19.4713	17.497	19.3596	23.6031	20.2815	19.8172	20.9584	-3.31429	2.23583e-06	1.25316e-05	-3.93563	2.03673e-07	1.29151e-06	-2.955	9.85949e-06	3.63417e-05
P08648	ITGA5	20.3568	20.0486	19.0968	20.4232	20.1614	20.3617	18.3606	21.1436	20.7254	20.2331	18.8544	21.1378	20.6829	20.0338	18.2024	20.4081	20.5294	20.3705	19.2355	20.71	-0.281667	0.19904	0.247807	-1.74125	1.37917e-07	9.42431e-07	0.273355	0.212029	0.257812
P08651	NFIC	19.5873	17.9943	16.1635	18.0697	19.4625	18.408	18.6904	18.6176	19.6137	15.9434	18.2585	18.46	19.5509	15.944	18.6742	16.5134	19.4379	18.5724	15.5125	18.3702	-2.15807	0.00372554	0.00721018	-2.07066	0.00502207	0.00836452	-1.52429	0.0304387	0.0453813
P08670	VIM	29.3795	27.5433	27.8102	28.0491	29.5234	27.5098	27.3182	28.0185	29.4996	27.422	27.6906	28.0763	29.2813	27.1681	27.126	27.4885	29.5584	27.451	27.3811	27.8587	-2.02962	7.19371e-11	2.65812e-09	-1.98323	1.05854e-10	3.06108e-09	-1.55022	5.77151e-09	8.24541e-08
P08708	RPS17	18.6534	19.0207	16.6642	18.5405	18.2787	17.7167	16.239	16.8625	18.7146	19.0126	18.3199	17.0885	18.3712	17.623	16.8792	16.1864	18.3311	18.5899	18.3557	18.6864	-0.0772257	0.876578	0.899109	-1.17818	0.0270262	0.0389079	-0.996929	0.0567414	0.0794698
P08754	GNAI3	20.0126	21.4014	21.954	22.27	21.0084	21.8189	22.3775	22.7703	20.2243	21.3721	21.9433	22.1959	20.5935	22.0038	22.1135	22.8016	20.4242	21.8931	22.0516	22.072	1.24526	7.50442e-06	3.48228e-05	1.63537	1.82267e-07	1.17951e-06	1.96935	1.10908e-08	1.38311e-07
P08758	ANXA5	14.6983	14.0262	14.7987	16.3482	14.7993	15.8754	14.1572	16.08	14.7996	15.9131	14.2571	13.7576	15.0418	14.7936	14.8002	16.0608	14.1547	15.3731	15.6125	15.6507	0.497554	0.277521	0.333047	0.0264329	0.953234	0.960616	0.880714	0.0627668	0.0869525
P09001	MRPL3	20.4466	20.8402	20.9142	20.6324	20.5203	20.8048	21.086	20.9067	20.5457	20.7035	20.7276	20.6901	20.7989	20.919	20.951	21.1223	20.0713	20.7199	21.1881	20.7648	0.320951	0.0395825	0.0588381	0.496817	0.00291858	0.0051369	0.346703	0.0275681	0.0415674
P09012	SNRPA	22.2524	16.8856	16.9559	17.4623	21.5068	16.9853	15.871	16.6013	22.5814	19.4442	16.2486	17.246	21.9621	17.0452	15.8523	16.2171	21.9915	18.9671	16.8874	16.9827	-4.19338	2.0815e-08	2.65104e-07	-5.69577	1.54232e-10	4.21568e-09	-5.15694	7.89348e-10	1.72725e-08
P09132	SRP19	15.0723	15.4411	16.1428	16.1673	14.6963	14.4244	14.3874	15.7968	15.5629	15.6649	15.1008	14.8348	13.9647	14.3305	14.0789	14.4843	15.0365	15.2984	15.7837	16.0252	0.165322	0.707623	0.751967	0.232172	0.599088	0.643023	0.595126	0.186795	0.231071
P09211	GSTP1	18.4195	15.7395	18.2448	18.8699	18.1484	17.5922	15.7057	15.3126	18.6444	17.1109	16.8196	18.5979	18.0965	18.1235	15.7028	16.6254	18.2024	18.0299	15.3928	18.7515	-0.983043	0.153258	0.196741	-1.92912	0.00893086	0.0141504	-0.670815	0.322561	0.373979
P09234	SNRPC	17.7907	18.218	17.8285	18.1897	18.3029	16.696	18.6094	17.0226	18.0151	17.6451	17.9037	17.1548	18.0191	15.7178	16.313	17.8406	18.3462	17.0455	17.5505	18.174	-1.03033	0.0254965	0.0398076	-0.45377	0.298214	0.344815	-0.418478	0.336306	0.388548
P09429	HMGB1	19.1226	16.0861	18.0085	18.1689	18.3318	15.2836	16.2755	15.6684	19.0018	17.0778	16.2994	15.3022	18.0358	17.5945	15.557	15.1929	18.9765	16.4298	15.3618	15.7947	-2.19931	0.00107958	0.00243954	-2.39324	0.000500958	0.00106	-2.66827	0.000169934	0.000435084
P09493	TPM1	18.9253	19.4591	18.744	21.7461	18.2882	18.6247	21.3529	18.9595	18.8556	19.0173	20.3754	19.5137	18.918	19.7746	19.5389	19.9339	19.4031	22.1022	20.3151	23.6045	0.917541	0.244675	0.297809	1.18725	0.136958	0.170337	1.8735	0.0243	0.0370788
P09543	CNP	19.9747	19.7736	20.5148	20.174	19.7209	20.2502	20.4172	19.8331	20.0323	20.4286	20.5742	20.1499	20.1111	20.1544	20.6291	20.379	19.735	20.1372	20.836	20.1972	0.233995	0.127745	0.167326	0.679447	0.000196851	0.00045391	0.23182	0.131104	0.168554
P09622	DLD	22.0369	22.2306	22.2125	21.9844	21.9165	23.2418	23.1223	22.7449	22.0008	22.6291	22.6314	22.4121	22.205	23.4197	23.5833	23.2669	21.9134	22.5595	22.9189	22.2568	0.801632	0.00898051	0.0157093	0.879182	0.00482531	0.00806598	0.518506	0.0747365	0.101376
P09651	HNRNPA1	24.6209	20.2575	20.29	21.4775	24.1909	20.2147	21.1578	19.9608	24.4398	19.9949	19.6804	19.8498	23.6238	19.98	20.0724	20.1442	24.5414	20.0485	20.4532	20.7906	-4.18425	3.24617e-11	1.50632e-09	-3.95259	8.44882e-11	2.54144e-09	-3.83877	1.37496e-10	4.35408e-09
P09661	SNRPA1	26.3429	21.2493	20.8619	21.3882	25.5099	21.1092	20.4509	20.8425	26.4977	21.5447	20.7698	21.4367	25.4743	20.9832	20.2456	20.7069	26.1121	21.4543	20.7625	21.3235	-4.71926	1.77819e-14	8.8702e-12	-5.36927	1.78886e-15	1.16601e-12	-4.84787	1.10374e-14	4.71927e-12
P09668	CTSH	15.0496	16.4137	16.2363	16.0146	14.3866	15.4615	15.8887	16.9139	15.0018	15.3836	15.8593	15.8121	14.9779	16.2847	15.5269	16.6534	14.853	16.4569	16.4511	14.884	1.1463	0.00232806	0.00477429	1.13867	0.00245403	0.00438372	1.20181	0.00158606	0.00316894
P09669	COX6C	16.8025	17.1738	18.2863	19.3763	15.3248	18.8285	19.6416	17.615	17.9044	18.7835	15.6822	18.0222	17.1856	18.3593	18.1745	18.472	16.8697	17.4853	19.0479	18.7533	1.30864	0.0460066	0.0672845	1.34908	0.0403255	0.0561368	1.63033	0.0155551	0.0247378
P09874	PARP1	24.081	23.8179	23.8846	24.148	24.8595	24.175	24.5422	24.7365	23.978	23.6143	23.9864	24.4108	24.3556	24.4843	24.5541	24.7079	24.5795	23.9211	24.0449	24.6008	-0.36817	0.094538	0.128062	-0.16828	0.430689	0.479915	0.150067	0.481457	0.535788
P09884	POLA1	20.8096	19.3454	18.7737	19.5894	20.9948	19.1232	19.1438	19.2044	20.5564	18.8749	18.6305	19.2387	20.6991	19.1716	18.883	18.9891	21.0447	19.0206	19.2749	19.5744	-1.71377	3.15853e-09	5.93258e-08	-1.87975	7.13383e-10	1.41871e-08	-1.50171	2.48152e-08	2.60146e-07
P09936	UCHL1	17.9559	19.4598	19.7527	19.7123	18.4299	19.3184	20.124	19.6807	17.685	18.8845	19.2433	19.2184	18.6467	19.6936	19.8177	19.7634	17.8724	18.8634	19.4769	19.5997	1.12594	6.39988e-05	0.000211305	1.56492	1.03679e-06	4.96898e-06	1.47691	2.27187e-06	1.02948e-05
P09958	FURIN	15.865	18.0514	17.727	17.403	15.4994	18.0943	15.3148	18.5938	16.2463	17.656	18.6615	18.1914	16.7476	18.5874	18.0197	18.3126	16.232	18.0663	18.1639	17.9722	1.97304	0.000348031	0.000905788	1.45931	0.00448222	0.00756857	1.97657	0.000341982	0.000804565
P09960	LTA4H	23.0101	24.5579	24.7786	24.7379	23.5807	24.7882	25.2393	24.9115	22.996	24.5508	25.0116	24.7282	23.8078	24.9565	25.4429	25.0297	23.0297	24.6393	25.163	24.7376	1.41367	1.82763e-07	1.58095e-06	1.84222	3.21416e-09	4.57006e-08	1.54415	4.9486e-08	4.52249e-07
P0C2W1	FBXO45	16.2643	18.7298	19.1708	17.7102	17.3946	18.426	15.0707	15.8495	17.0736	18.3149	19.9224	17.1778	17.1332	18.2743	18.496	15.539	16.8378	18.4365	16.6424	17.8852	1.49562	0.0419293	0.0619726	0.919767	0.195089	0.235207	-0.108344	0.875874	0.895624
P0C7P0	CISD3	14.706	17.3353	16.2594	17.932	16.0468	18.5964	18.5104	17.8627	15.3368	18.3012	18.1752	18.2757	14.9065	18.6403	17.3952	18.5193	14.639	18.291	16.6074	18.5076	3.10582	2.25454e-07	1.8875e-06	2.26252	1.5615e-05	4.86576e-05	3.09245	2.3994e-07	1.57833e-06
P0C7T5	ATXN1L	16.4506	17.1033	17.2326	17.1496	17.1432	17.2946	17.8947	17.5428	16.6398	17.4653	18.1734	17.5384	17.4007	17.8044	18.1117	17.744	16.2329	17.3375	18.0148	17.5106	0.627591	0.0124278	0.0210208	1.112	0.000106477	0.000261648	0.723621	0.00491846	0.00871578
P0CAP2	POLR2M	20.625	18.5713	18.5749	20.1889	20.8517	18.4699	17.9792	19.6017	20.8478	18.6941	18.2307	19.8298	20.9593	17.4934	15.1976	19.5247	20.7792	18.6172	18.2769	20.0003	-2.44341	3.71542e-05	0.000134222	-3.1607	1.44172e-06	6.57469e-06	-0.983534	0.0432589	0.0620977
P0CK96	SLC35E2B	16.1311	14.9769	16.3122	15.6523	15.0249	15.4329	16.2203	15.6728	16.4941	16.0454	14.9855	16.6071	15.7427	16.4177	15.4075	16.7416	16.2754	15.6159	15.0079	15.6096	-0.235866	0.51798	0.577721	-0.346965	0.344827	0.392197	0.123054	0.73484	0.77361
P0DPB6	POLR1D	22.3015	21.1608	21.1377	20.5475	21.5018	20.6731	20.6731	20.2728	22.1195	20.8888	20.7824	20.5643	21.7659	20.4895	20.796	20.2632	22.1787	21.0451	20.8839	20.6095	-1.12202	3.39067e-06	1.78982e-05	-1.11883	3.51987e-06	1.38345e-05	-1.522	4.52945e-08	4.22985e-07
P10070	GLI2	15.1667	18.5332	18.5134	16.1435	17.0837	17.8785	16.3082	16.9215	14.755	17.9772	17.4836	17.3041	16.5346	17.7846	17.5937	16.6765	15.9002	17.7955	17.4127	16.8869	2.10577	5.89414e-05	0.000197218	1.57433	0.00107851	0.00209914	0.898464	0.0400016	0.0580484
P10071	GLI3	16.9401	19.2221	18.8639	18.8053	17.1774	18.7646	18.356	18.5396	16.6994	18.7547	18.9428	18.4964	16.8424	18.6265	18.2941	18.5056	17.0019	18.8659	18.5994	18.8134	1.91452	3.56594e-10	9.4082e-09	1.67899	2.98388e-09	4.34587e-08	1.69984	2.45088e-09	4.16789e-08
P10072	ZNF875	15.4912	14.8098	16.0419	15.572	15.7141	16.2187	17.0158	16.9578	15.5113	15.4253	15.8205	16.7016	15.8478	16.8563	16.8523	17.0862	14.3884	16.2308	15.4632	16.3968	0.517606	0.216332	0.267499	0.848187	0.0499636	0.0682524	1.1523	0.0104652	0.0172764
P10114	RAP2A	18.5385	18.8152	19.2586	19.2557	18.6922	19.8302	20.1471	20.3896	18.712	19.4118	19.5101	19.5966	18.7518	19.8302	19.8861	20.369	18.4975	19.0478	19.3879	19.412	0.748641	0.00850943	0.0149816	0.999553	0.000941849	0.00185702	1.16616	0.000216732	0.000538993
P10155	RO60	19.9109	20.768	20.8435	20.7779	19.6695	21.1135	21.2983	21.0054	19.885	20.7543	21.0839	20.8178	19.9724	21.3112	21.8	21.4006	19.6116	20.7535	21.3277	20.8903	1.13022	6.13647e-06	2.95518e-05	1.4608	1.82628e-07	1.18057e-06	1.16849	3.99226e-06	1.68057e-05
P10244	MYBL2	19.6522	18.8613	20.3529	15.5075	20.1342	16.1996	15.4922	14.9375	19.3655	18.323	18.567	15.2129	20.0424	16.9502	15.501	15.7916	19.9178	17.9118	19.6091	20.7401	-2.17323	0.0510151	0.0737624	-1.91799	0.0816105	0.106664	-3.38451	0.00434135	0.00777831
P10253	GAA	17.0394	15.7551	17.4384	17.0644	17.4408	17.5515	18.4641	16.2637	17.5344	17.3158	17.7662	15.6749	17.6648	17.2208	18.3057	17.1629	16.9122	16.4495	17.6843	15.8767	-0.459767	0.204157	0.253544	0.613423	0.0956299	0.123238	-0.909788	0.0176943	0.0278659
P10301	RRAS	16.096	15.7311	18.0631	17.9452	16.7692	18.6297	19.1372	18.954	14.6035	18.2404	18.1366	18.5142	17.8039	18.6938	19.1654	19.0816	15.2494	15.8006	18.2644	17.7713	1.3147	0.0526025	0.0758014	2.44892	0.00111102	0.00215367	2.34886	0.00158411	0.00316611
P10398	ARAF	20.3181	21.1561	20.7108	20.6384	20.6021	20.9184	21.0139	20.9567	20.3133	20.7677	20.7169	20.7598	20.5892	20.9632	21.0371	20.8576	20.6054	20.8489	20.8819	20.6927	0.445232	0.00225254	0.00464155	0.386516	0.00637362	0.0104128	0.295422	0.0299892	0.0447892
P10412	H1-4	18.409	15.2897	15.5709	16.2268	16.5569	15.4376	18.0504	15.8679	19.3974	15.5458	17.1729	15.588	18.2659	16.1271	16.5664	14.9712	18.1105	16.7426	17.0477	16.055	-2.31938	0.000106747	0.000329716	-1.26626	0.0151074	0.0228194	-2.40615	7.13839e-05	0.000203769
P10515	DLAT	20.2558	20.777	21.1592	20.9582	20.8859	21.7698	22.0534	21.986	20.5587	21.5106	21.5096	21.583	21.2849	21.8533	22.3052	22.2138	20.2231	21.4314	21.6837	21.3269	0.826711	0.00932967	0.0162253	1.10053	0.00109722	0.00212968	0.971907	0.00302473	0.00564402
P10586	PTPRF	17.777	19.3024	18.7009	19.8099	18.1478	19.2282	17.7326	19.5487	17.6412	19.5043	18.9129	19.6925	17.6506	19.1358	18.198	19.5519	17.8753	19.4527	18.8012	19.8724	1.50634	2.99166e-07	2.39413e-06	0.650753	0.00330843	0.00574369	1.87672	1.1145e-08	1.3841e-07
P10589	NR2F1	15.7294	17.0346	17.4497	17.1439	16.2141	17.798	17.0418	17.9741	15.7777	17.4984	17.7559	17.8295	15.636	17.5759	17.5275	18.5904	15.5362	17.0409	17.5671	17.9302	1.61088	1.43855e-06	8.68937e-06	1.6897	7.45732e-07	3.76971e-06	2.11491	2.8088e-08	2.86919e-07
P10599	TXN	27.0092	25.3211	24.7168	25.6301	27.3006	24.2147	24.3219	24.1208	26.8494	23.9718	24.5969	23.7644	26.7997	23.9287	24.0823	24.1196	27.4276	24.3058	24.2141	24.1514	-2.72886	4.78188e-08	5.27151e-07	-2.69089	5.90235e-08	4.73612e-07	-2.72001	5.02145e-08	4.5543e-07
P10606	COX5B	20.4744	15.1129	19.9282	20.1152	20.301	19.9158	19.7481	16.1112	20.3574	20.0105	20.0129	20.1808	20.1099	20.0211	19.9789	20.818	20.3475	19.6357	20.1685	20.609	-1.37886	0.126967	0.166416	-0.350767	0.688962	0.726718	-0.751232	0.395032	0.450155
P10619	CTSA	16.8914	17.7859	16.5662	19.9135	16.8233	16.3521	16.1369	17.2995	16.8796	16.8114	16.2933	17.3302	17.2387	17.0391	15.9078	16.4506	16.5284	16.9922	15.8422	16.8528	0.123873	0.787694	0.823749	-0.722998	0.127766	0.160069	0.697035	0.141158	0.180164
P10620	MGST1	22.0109	21.5978	22.0773	21.5826	21.8878	21.8161	22.5186	21.7362	22.2393	21.8832	22.3509	21.782	22.2254	22.0775	22.738	22.3527	21.8787	21.5488	22.3089	21.775	-0.263751	0.13126	0.171256	0.350299	0.0499884	0.0682707	-0.202746	0.240039	0.28772
P10636	MAPT	20.2832	18.8981	18.4778	17.753	19.7113	17.8664	16.4375	15.6268	20.4224	17.7534	18.401	15.793	19.8901	17.821	15.6049	16.5466	20.2141	18.7323	15.6841	15.5769	-1.88999	0.00252698	0.00513284	-3.18316	1.31133e-05	4.19413e-05	-3.84496	1.1187e-06	5.65109e-06
P10644	PRKAR1A	16.37	18.1098	17.5698	18.3994	16.5237	17.9035	16.7349	15.6269	16.8931	17.587	17.4664	17.5762	17.0331	17.4549	17.4106	16.3099	16.4603	17.8959	16.9766	17.7114	1.13416	0.00762403	0.0135826	0.575627	0.145402	0.179905	0.468721	0.23126	0.278424
P10809	HSPD1	21.9047	21.3241	22.1031	22.8237	21.7933	22.1614	22.6242	22.4236	21.9524	21.7102	22.0012	22.5084	21.9732	21.7755	22.3089	22.6231	21.6424	21.4644	22.2342	22.5164	-0.166109	0.315717	0.373199	0.401085	0.0225223	0.0328105	0.725799	0.000259884	0.000632128
P11021	HSPA5	25.8689	24.7588	24.5696	24.4374	25.3727	24.3831	23.6205	23.9974	25.8678	24.7991	24.3701	24.5123	25.2206	24.2087	23.4424	23.6094	25.9011	24.7271	24.0862	24.3123	-1.07085	0.0002392	0.000656812	-1.62845	1.64126e-06	7.29908e-06	-1.47247	6.17232e-06	2.41487e-05
P11047	LAMC1	13.9247	13.9955	16.1283	15.1941	14.6036	14.7401	17.0023	14.8927	14.5686	15.0406	16.2255	15.717	13.422	14.8285	14.9366	15.5685	13.9066	15.6289	16.076	15.8693	0.761621	0.0420247	0.0620983	1.98865	1.90563e-05	5.77869e-05	1.36324	0.000987551	0.00206767
P11137	MAP2	18.443	21.1751	20.9709	20.5657	18.9984	15.7302	16.0702	22.1209	18.5858	20.3357	21.0561	21.0507	19.0073	21.2801	22.2222	15.212	18.35	21.0438	20.8765	20.7605	1.23608	0.347273	0.406169	1.56229	0.238202	0.281238	1.26506	0.336361	0.388548
P11142	HSPA8	27.5421	26.6954	26.2174	26.4252	27.3667	26.2073	25.4097	25.8318	27.522	26.2827	25.9944	26.0647	27.172	26.0607	25.1475	25.4233	27.8441	26.3537	25.7372	25.9384	-1.1694	3.35887e-05	0.000123502	-1.78814	1.19162e-07	8.3525e-07	-1.55271	8.95003e-07	4.72025e-06
P11166	SLC2A1	20.6529	21.9062	21.6975	22.0256	19.3422	20.8361	20.4477	21.4814	20.4179	21.5617	21.6697	21.782	18.9298	20.7164	20.1642	21.2523	20.1607	21.7688	21.8083	21.9654	1.45713	0.00116778	0.0026093	1.25679	0.00381078	0.00653058	1.80064	0.000154135	0.000399416
P11171	EPB41	21.2476	21.0436	20.8037	21.33	21.5495	20.9959	20.9503	21.4458	21.3925	20.9141	20.7749	21.2943	21.444	20.8521	20.9091	21.2554	21.416	20.9722	20.8424	21.2174	-0.454354	0.000370592	0.000955369	-0.55385	4.54112e-05	0.000124351	-0.101354	0.344678	0.396854
P11172	UMPS	18.4711	17.8159	18.0729	18.5946	18.3788	17.9549	18.1244	18.0588	18.1029	17.9469	17.7358	17.877	18.2695	17.8207	17.8502	17.5641	18.297	18.0764	18.2875	18.3681	-0.380859	0.0391674	0.0583079	-0.289704	0.108089	0.13735	-0.211337	0.23341	0.28073
P11177	PDHB	20.725	21.626	22.2618	21.4716	20.9538	22.5661	22.8814	22.3851	21.0089	22.1983	22.2198	22.0056	21.7923	22.4483	23.2034	23.0188	20.6231	21.8655	22.3405	21.9787	1.12023	0.00118447	0.00264059	1.56077	4.18973e-05	0.000115673	1.15136	0.000932152	0.00196336
P11182	DBT	24.3276	27.4028	27.3414	27.7039	26.2444	28.398	28.0581	28.2495	24.6914	27.9883	27.816	28.1057	26.6538	28.6323	28.2059	28.6872	24.768	27.7438	27.8509	27.833	2.69604	1.21476e-06	7.5565e-06	2.51743	3.05072e-06	1.22726e-05	2.77883	8.00771e-07	4.29133e-06
P11216	PYGB	19.6922	20.5648	21.0122	20.4107	19.7504	20.8249	21.2697	20.5782	19.8409	20.9484	21.34	20.7466	20.0939	20.9741	21.5612	20.8649	19.6874	20.8764	21.4705	20.6568	1.02477	7.24467e-07	4.90572e-06	1.51774	1.95109e-09	3.15698e-08	0.838479	1.02752e-05	3.77578e-05
P11217	PYGM	20.5192	24.6866	22.351	22.8861	20.6947	23.2058	21.1836	22.2192	20.3236	23.4361	22.0798	22.2533	20.1502	22.8546	20.9626	21.5965	20.9666	23.5421	21.9302	22.2693	3.01417	2.71819e-08	3.30043e-07	1.17056	0.00215185	0.00390097	1.71399	5.39621e-05	0.000159279
P11233	RALA	14.5822	15.3719	15.9723	17.8639	15.8613	17.2782	18.6473	18.3337	15.2131	14.8449	16.0704	17.9265	17.2658	17.8705	16.3754	18.3071	16.4484	16.6509	16.9124	17.7547	0.529115	0.386095	0.446505	0.921364	0.139136	0.172759	2.16298	0.00186327	0.00365211
P11234	RALB	19.2785	19.5261	20.0663	20.3226	19.8923	20.8318	21.4763	21.1807	16.0058	20.0738	20.3221	20.641	20.3552	20.735	21.0786	21.0411	19.4339	19.5566	20.306	19.8362	1.1515	0.0696237	0.0978056	1.6567	0.0123976	0.0190504	1.61116	0.0145977	0.0233579
P11274	BCR	20.9105	25.823	24.5639	22.2752	21.3997	25.2796	23.3123	21.6197	20.6541	24.9755	24.1861	21.7806	20.9548	24.9816	22.6887	20.9744	21.3775	25.0788	23.8893	21.8434	4.16838	5.41251e-11	2.10385e-09	2.66875	6.67863e-08	5.22592e-07	0.639345	0.0525678	0.0740227
P11279	LAMP1	18.1798	18.7394	19.4114	21.1363	17.9494	19.8062	19.8373	19.395	18.0021	19.6115	19.6236	19.4737	18.4747	19.896	20.172	19.7876	17.9171	19.6156	19.8243	19.4246	1.42912	0.000114508	0.000351151	1.66909	1.95065e-05	5.88242e-05	1.73882	1.18333e-05	4.25942e-05
P11310	ACADM	17.2326	16.8244	18.5396	18.7325	17.2812	18.9092	19.1236	18.5543	17.2157	18.3513	18.4108	18.3624	17.2328	18.9304	18.9855	19.315	16.4982	17.2361	18.3834	18.5249	0.958194	0.013171	0.0221527	1.59648	0.000224993	0.00051307	1.60572	0.000212124	0.000528413
P11388	TOP2A	22.491	21.7083	21.6642	21.4257	22.9543	21.4241	21.8596	21.3453	22.4522	21.4056	21.5886	21.5928	22.4172	21.4713	21.8212	21.3903	22.7159	21.6455	21.5637	21.6476	-1.07518	1.6703e-07	1.45945e-06	-0.906681	1.8279e-06	8.01011e-06	-1.12578	8.49002e-08	6.88635e-07
P11413	G6PD	22.1604	21.4021	21.7661	21.4576	22.354	21.6375	22.2512	21.7832	22.0942	21.5327	21.8093	21.4959	22.1099	21.6651	22.4224	22.0674	22.2866	21.3762	21.924	21.5842	-0.678318	0.000323023	0.000847705	-0.166418	0.293332	0.339893	-0.523347	0.00310151	0.0057693
P11441	UBL4A	19.4503	16.1531	15.4137	15.2036	19.397	16.3144	16.9214	16.2609	19.1019	15.937	15.165	14.0977	19.2328	16.1377	15.203	15.2487	19.451	15.6652	16.931	15.1687	-3.28509	5.31919e-08	5.75451e-07	-3.39978	3.16664e-08	2.86337e-07	-4.13065	1.49737e-09	2.74946e-08
P11474	ESRRA	16.5722	16.8367	15.8049	17.0666	16.5737	16.0677	16.9383	16.4503	16.7644	16.9421	15.9478	16.6392	16.7672	14.8235	15.8461	15.6479	16.7287	16.2321	16.3269	16.2683	-0.500809	0.156245	0.200232	-0.50845	0.150361	0.18558	-0.266798	0.440993	0.495734
P11498	PC	25.522	27.2723	27.4524	27.0719	26.4708	26.9618	27.6381	26.6725	25.4923	26.4255	27.4521	26.3317	26.3108	26.7291	27.2779	26.9286	25.6819	26.5581	27.2835	26.5416	0.893791	0.000567394	0.00139027	1.52523	1.144e-06	5.40063e-06	0.8137	0.0013119	0.00266476
P11532	DMD	18.1215	20.0911	19.4065	19.9656	18.4182	19.8695	18.8373	19.6864	18.2074	19.7176	19.2192	20.0069	18.4028	19.785	19.0993	19.6167	18.2967	19.9546	19.3145	19.7891	1.59423	5.22191e-10	1.29167e-08	0.886039	3.3554e-06	1.33369e-05	1.52364	1.09066e-09	2.17623e-08
P11586	MTHFD1	22.4446	23.5082	23.7495	23.8111	22.6399	23.6957	24.1053	23.9813	22.2429	23.6141	23.9151	23.709	22.8358	23.8655	24.2989	24.0163	22.4325	23.5959	24.1553	23.7638	1.13674	1.90801e-07	1.6363e-06	1.52568	2.10479e-09	3.29824e-08	1.33717	1.67404e-08	1.91602e-07
P11717	IGF2R	20.1554	19.5172	19.7475	19.9839	20.2895	19.2346	19.3403	20.0106	19.9646	19.2377	19.5238	19.8327	20.2169	19.2465	19.1264	20.0244	20.2008	19.1556	19.4724	19.9062	-0.887162	1.58734e-06	9.45457e-06	-0.723389	2.15427e-05	6.43165e-05	-0.213908	0.11181	0.146293
P11802	CDK4	20.7153	21.7018	21.6224	21.7396	19.782	21.1966	20.9483	21.9861	20.4151	21.6855	21.4113	22.1592	20.0429	21.122	21.3672	21.8201	20.6076	21.8584	22.044	22.3594	1.2003	4.1854e-05	0.00014816	1.16609	5.81837e-05	0.000153769	1.70031	4.72103e-07	2.78425e-06
P11908	PRPS2	20.7934	21.2999	21.3701	21.1927	20.518	21.1461	21.8099	21.0204	20.7989	21.293	21.5432	21.0453	20.6494	21.3479	21.7568	21.6357	20.8261	21.1168	21.6732	21.375	0.523614	0.00130785	0.00287505	0.91351	2.98999e-06	1.20445e-05	0.536679	0.00105734	0.00219179
P11940	PABPC1	24.3856	23.4205	23.1792	23.1072	24.1713	23.3229	22.2093	22.7442	24.4447	23.3717	22.9174	23.1215	24.1072	23.2628	21.6992	21.9496	24.1828	23.5109	22.4933	23.0087	-0.880558	0.00223554	0.00461287	-1.75865	1.16426e-06	5.48331e-06	-1.4721	1.18625e-05	4.26583e-05
P12004	PCNA	23.2096	24.0854	23.9284	24.3047	22.9576	24.1221	23.8545	24.4941	23.1909	24.3214	23.9875	24.4737	23.0498	24.0452	23.9321	24.6606	23.0122	24.2832	24.2828	24.5692	1.08746	3.68593e-08	4.28427e-07	0.913035	4.77803e-07	2.62638e-06	1.41642	5.70093e-10	1.33334e-08
P12081	HARS1	21.572	19.5355	19.2488	20.4844	21.087	19.2798	19.3763	19.1739	21.5845	19.6818	19.2058	19.5391	21.2917	19.329	18.6525	18.9872	21.5032	19.8183	19.2985	19.5135	-1.8788	1.58842e-07	1.39828e-06	-2.25132	1.03427e-08	1.15939e-07	-1.86806	1.72681e-07	1.21039e-06
P12235	SLC25A4	20.7156	20.9518	21.2822	20.9585	20.9082	21.6471	21.8869	21.5473	20.8201	21.56	21.6248	21.4183	21.2454	21.7379	22.1608	22.0622	20.5002	21.1798	21.6541	21.4866	0.577435	0.015934	0.0262975	0.883867	0.000702003	0.00142544	0.656713	0.0072445	0.0123584
P12236	SLC25A6	22.1777	22.5609	22.6275	22.3549	21.6096	22.6522	22.9204	22.4321	22.2084	21.7682	22.7931	22.7274	21.7951	22.6366	22.9567	22.6681	22.0192	22.7592	22.7005	22.6161	0.513435	0.00996988	0.0172037	0.83764	0.000174142	0.000406082	0.59774	0.00352644	0.00645938
P12268	IMPDH2	22.4769	21.2188	21.1766	21.4937	21.8549	21.0263	21.0411	20.662	22.3343	21.1884	21.0717	21.0224	21.7798	20.9398	20.8631	20.7957	22.3573	21.0804	21.1004	21.2167	-1.06987	5.80382e-06	2.81366e-05	-1.11006	3.59929e-06	1.40544e-05	-1.12252	3.10851e-06	1.34935e-05
P12270	TPR	21.5341	21.1738	21.0954	21.2378	22.7161	20.6095	19.8039	20.8996	21.7942	20.8443	20.9429	21.0358	22.5706	20.7319	19.6406	19.999	21.8422	20.9095	20.737	20.7806	-1.23765	0.000771031	0.00180658	-1.6475	4.04714e-05	0.000112158	-1.3009	0.000485841	0.00109662
P12273	PIP	18.5422	20.2665	20.3459	20.5781	19.1237	20.2894	21.8321	20.413	18.4011	19.5586	20.8926	20.4855	18.8201	21.0783	22.0478	20.2081	18.9543	19.8955	20.3153	19.8785	1.44937	0.000329313	0.0008627	2.31846	1.27519e-06	5.90811e-06	1.54434	0.000173222	0.000442555
P12277	CKB	21.8132	21.4337	21.6593	22.8077	20.9678	21.5617	21.4569	21.0071	21.8327	21.6401	21.3292	21.3019	20.7938	21.4467	20.7377	20.9914	21.7272	21.5098	21.6007	21.9572	0.0914676	0.769935	0.808436	-0.0702024	0.822309	0.846749	0.186143	0.553199	0.604169
P12532	CKMT1A; CKMT1B	16.7694	18.1431	18.7432	21.6301	14.9464	18.1101	18.9363	18.0582	15.0405	18.2699	18.839	18.4074	15.4512	19.2342	17.3447	17.7813	17.844	18.0222	18.3506	18.5451	2.34564	0.00185574	0.00391833	2.43248	0.00137177	0.00259608	2.87414	0.000295382	0.000706133
P12694	BCKDHA	20.8524	21.3051	21.6046	21.1713	20.7787	22.3495	22.301	22.0085	20.9246	21.8141	22.17	21.9498	21.2856	22.4441	22.6627	22.4022	20.4839	21.638	22.0934	21.5799	1.04512	0.000761531	0.00179047	1.30129	8.45737e-05	0.000213611	0.957314	0.00163034	0.00324658
P12755	SKI	17.0389	16.2742	16.8026	17.0833	17.3451	16.2484	16.4646	16.165	16.9513	16.1668	17.0178	15.9554	16.7896	15.8872	16.1115	15.894	17.101	16.2272	16.07	15.8315	-0.88442	0.00111008	0.00250279	-0.551884	0.0267036	0.0384712	-0.859353	0.00141986	0.00285883
P12757	SKIL	18.007	18.5778	18.2485	18.3146	17.9954	18.9155	18.7319	19.4063	17.9929	18.7667	19.0527	18.9165	17.9983	19.3318	19.2915	19.3115	17.8776	18.6103	19.1321	18.8149	0.866178	0.00090765	0.00208328	0.917081	0.000538605	0.00113205	0.978524	0.000287562	0.000689643
P12814	ACTN1	16.5244	15.5095	16.0659	16.4436	16.7409	14.9605	15.8905	16.0364	16.4728	15.5663	15.3885	15.2772	16.2856	15.1286	17.4068	15.364	16.5429	15.8537	14.9742	15.4398	-1.10962	0.0045612	0.00859948	-0.568165	0.115254	0.145735	-0.801106	0.0313101	0.0465183
P12955	PEPD	19.2133	17.0447	16.4873	17.9099	18.5608	16.4966	16.2915	15.5335	19.4453	16.0996	16.5441	14.8352	18.5724	16.2084	16.7205	16.7198	18.9451	16.8256	16.6562	16.7694	-2.4124	1.04347e-05	4.60858e-05	-2.40748	1.07034e-05	3.52617e-05	-2.59382	4.1434e-06	1.73177e-05
P12956	XRCC6	23.6016	20.4168	20.5552	21.5617	23.4558	20.7837	21.1346	20.4648	23.719	20.6839	20.2701	20.7273	23.6425	20.444	20.1915	20.4225	23.7501	20.8216	20.5581	21.0765	-3.00379	2.08764e-11	1.05903e-09	-3.0919	1.27759e-11	5.79368e-10	-2.78323	7.54188e-11	2.67134e-09
P13010	XRCC5	22.3438	20.5976	20.9863	21.3891	22.8877	20.901	21.5131	21.4167	22.1575	20.5815	20.6694	21.6621	22.9224	21.1442	21.2689	21.2401	22.6969	20.8793	20.8183	21.2566	-1.78097	1.80056e-08	2.32789e-07	-1.55048	1.4449e-07	9.76207e-07	-1.20875	4.52607e-06	1.86206e-05
P13051	UNG	20.1371	15.273	15.7935	18.7145	19.9952	15.8896	16.825	18.5149	20.0939	19.2292	18.4786	19.908	19.722	16.9441	16.6531	19.5317	20.2223	19.167	15.0679	17.8328	-2.73349	0.00115451	0.00258449	-3.47046	0.000114045	0.000278107	-1.13368	0.128084	0.16505
P13056	NR2C1	19.8032	15.8815	17.2585	17.155	19.4011	17.4689	15.0653	18.0596	19.8272	16.6663	15.9621	17.9587	19.5272	16.8176	15.2982	17.5778	19.7185	15.7099	16.851	16.9952	-3.14664	2.12102e-07	1.78572e-06	-3.56845	3.27734e-08	2.93246e-07	-2.1062	4.05633e-05	0.000125232
P13196	ALAS1	18.2264	18.7608	18.8389	18.7868	17.3018	17.4657	18.0251	18.9607	17.9517	18.5968	18.5129	19.2707	16.9109	17.8554	16.9826	18.1243	17.7805	18.9339	19.1336	18.6318	0.688264	0.0865809	0.118634	0.664385	0.0971868	0.124922	1.1206	0.00846597	0.0142793
P13473	LAMP2	17.3388	14.9831	18.9952	19.3257	16.7049	19.3962	19.0832	18.7697	17.4664	19.3688	19.3455	19.1451	17.4614	19.3869	19.1936	19.0757	16.9638	19.381	19.365	19.0648	1.31616	0.0415653	0.0614649	2.00946	0.00352218	0.00607426	1.88916	0.0054939	0.00961313
P13489	RNH1	17.9687	19.0459	19.2156	19.3333	17.5936	19.3085	19.853	19.2636	17.7083	19.2541	19.2539	19.17	18.2072	19.4373	19.6756	19.6349	17.6342	19.0478	19.2981	19.3472	1.39632	7.54402e-08	7.61526e-07	1.63685	6.62052e-09	8.13766e-08	1.5274	1.94024e-08	2.14644e-07
P13498	CYBA	21.2857	21.6436	21.4923	21.6503	20.5536	20.7916	21.3269	21.3798	21.2199	22.0017	21.3985	22.1266	20.179	20.8469	21.2199	21.0394	21.2367	21.8133	21.8537	22.0364	0.524404	0.0809932	0.111943	0.563285	0.0624703	0.0834704	0.751524	0.0162261	0.0257228
P13591	NCAM1	19.0901	16.4477	18.0407	18.2691	19.7587	14.8094	17.0661	18.2765	19.1281	17.6384	16.0716	18.7628	19.6058	17.9129	16.0623	19.0469	19.2387	17.1675	15.8395	18.0964	-2.56912	4.97252e-05	0.00017087	-2.74826	2.26457e-05	6.72406e-05	-0.873942	0.0901542	0.120219
P13612	ITGA4	15.2741	15.4657	16.2662	14.1863	15.6456	16.4823	17.0079	16.8729	15.2146	16.8355	15.8248	15.7771	15.2196	16.2546	15.8737	16.3645	14.8952	15.2338	16.0327	16.4097	0.804545	0.0665256	0.093793	0.951252	0.0329392	0.0466795	0.672258	0.120155	0.156019
P13639	EEF2	23.5319	22.8655	22.9795	23.3679	22.7202	22.0822	22.9813	22.7682	23.2002	22.1637	22.4939	22.7022	22.5001	22.2425	22.2942	22.2709	23.5103	22.6024	22.7331	22.7587	-0.701285	0.00913752	0.0159542	-0.396152	0.116862	0.147661	-0.318992	0.201414	0.246648
P13667	PDIA4	17.3533	16.7705	17.9561	18.5539	16.9902	17.7724	17.9086	16.5048	17.6093	18.5983	17.8333	17.8318	17.5064	17.4538	16.7718	17.6657	16.8436	18.0672	18.1959	18.1981	0.47186	0.219137	0.270354	0.472581	0.218463	0.259984	0.490297	0.20239	0.24755
P13674	P4HA1	17.4585	15.898	19.5234	16.802	18.8025	19.357	19.8189	20.2766	18.1058	19.6182	19.745	19.7689	18.5535	18.8467	19.4858	20.4529	18.4058	19.3528	15.7355	19.9886	0.349323	0.682011	0.729542	0.596508	0.486082	0.534468	1.19259	0.171984	0.215081
P13682	ZNF35	15.9364	15.8093	15.9352	15.4866	16.8815	16.5485	16.1582	16.4436	16.6657	14.6388	16.4111	16.1678	16.414	15.9305	16.0401	15.721	16.2361	16.42	16.1293	16.1225	-0.557306	0.0718428	0.100526	-0.291935	0.330021	0.376717	-0.43841	0.149922	0.189732
P13796	LCP1	20.3412	17.6606	15.3299	19.2343	19.6219	17.6167	16.3882	17.3595	20.7092	17.9258	16.2612	17.1839	19.9415	18.192	16.5675	16.4072	20.2147	17.3397	16.83	17.186	-2.41874	8.10444e-06	3.7118e-05	-3.89033	9.37362e-09	1.07491e-07	-2.69152	2.01612e-06	9.3265e-06
P13797	PLS3	18.5463	18.2454	18.1954	19.0175	18.3841	18.7115	18.1025	15.0664	18.6974	18.3475	17.6791	17.8148	18.5546	18.121	16.8987	17.4972	18.5025	18.9085	17.9794	18.3833	-0.070173	0.887788	0.909299	-0.765936	0.135415	0.16874	-0.981132	0.0604434	0.0841233
P13798	APEH	19.4886	19.4686	19.6565	20.6752	18.7669	19.0262	18.9907	18.9027	19.2034	19.3654	19.7065	19.3219	18.5998	19.4513	19.2356	18.8949	19.4561	19.7121	19.6297	19.537	0.301733	0.307814	0.364938	0.340841	0.251163	0.295259	0.363369	0.222311	0.26884
P13804	ETFA	21.1684	20.8615	21.2805	20.8815	20.8831	21.5637	21.7592	21.264	21.273	21.2666	21.4099	20.8381	20.9045	21.4656	21.9238	21.7583	21.0078	21.0658	21.4836	21.1554	0.197252	0.311425	0.368708	0.524029	0.012576	0.0193026	0.132084	0.494527	0.547787
P13861	PRKAR2A	20.0684	19.3851	19.3828	19.3594	19.8829	19.817	20.0006	20.0223	20.0675	19.2464	19.309	18.8699	19.945	19.0121	20.5604	18.7134	19.956	19.1273	19.2766	19.3267	-0.666426	0.0192906	0.0311557	-0.278086	0.298448	0.345019	-0.725644	0.0118675	0.0193251
P13984	GTF2F2	21.1414	19.3888	18.8354	18.2295	20.8026	18.9704	18.5492	18.3519	21.0849	19.0908	18.6119	18.9848	20.5002	19.1278	18.617	18.5192	21.0365	18.8521	18.9731	19.2965	-1.82719	2.09202e-08	2.65878e-07	-2.19581	1.1532e-09	2.08552e-08	-2.23675	8.54998e-10	1.8298e-08
P13987	CD59	17.5274	18.2358	18.1787	19.1682	16.2071	18.1653	19.4975	17.8259	16.0443	17.9146	19.2095	18.9358	17.5538	18.5305	19.2354	19.0434	17.2916	19.6179	18.853	19.4905	1.56796	0.00076543	0.00179822	2.07	4.41039e-05	0.000121048	1.96792	7.79487e-05	0.000219267
P14174	MIF	24.0581	25.2614	25.0117	25.6659	24.2057	25.5116	25.3505	25.7868	24.1792	25.5222	25.5332	25.7674	24.7027	25.7525	25.8887	25.9426	23.9852	25.4109	25.6708	25.83	1.26554	5.25999e-07	3.75283e-06	1.26478	5.30449e-07	2.85368e-06	1.57237	2.14722e-08	2.32428e-07
P14209	CD99	16.9486	17.0582	16.1207	18.0434	17.2791	15.6703	15.1381	16.5667	17.0048	16.657	15.4669	16.4237	17.2947	16.1515	15.9851	16.4187	17.1592	16.2011	15.7734	17.476	-0.78967	0.0198197	0.0318792	-1.44045	0.000187177	0.000433283	-0.151578	0.630099	0.675581
P14314	PRKCSH	18.6623	18.6671	19.0576	19.7316	18.7495	19.4324	19.3606	17.9002	18.8107	19.099	19.2086	18.7542	19.0811	18.5391	18.2115	18.1583	18.0215	18.9797	18.7249	19.2338	0.278458	0.390355	0.450571	0.247648	0.44394	0.493028	0.0906331	0.77782	0.812429
P14406	COX7A2	18.9365	18.0909	19.2731	19.2251	18.2603	19.5953	19.5324	17.7889	19.2042	19.8575	19.059	18.7215	19.378	19.2331	19.5293	19.8057	17.9386	19.1914	19.4455	19.5034	0.450138	0.242704	0.296012	0.624338	0.111016	0.140852	0.265417	0.485566	0.539458
P14543	NID1	17.5159	19.5527	20.1266	19.919	17.4457	20.2629	20.2299	20.4531	18.1143	20.0075	20.3149	20.3986	17.7853	20.219	20.3526	20.8216	18.1078	19.9098	20.2923	20.4361	2.19658	4.07078e-10	1.03998e-08	2.46948	5.83085e-11	1.86649e-09	2.61189	2.26608e-11	1.01729e-09
P14618	PKM	24.5823	25.3793	26.1563	26.237	25.6208	26.3395	27.4302	27.3961	24.4937	24.8874	25.9283	26.4128	25.5743	26.5362	26.9447	27.2485	25.103	25.2162	25.7139	25.6325	0.59687	0.165959	0.211323	1.35986	0.00401082	0.00684792	1.51057	0.00177549	0.00349954
P14625	HSP90B1	26.0067	26.58	26.6155	26.8618	26.5304	26.7703	26.6038	26.6877	25.955	26.7479	26.4382	26.6472	26.5531	26.7492	26.4956	26.9901	26.0859	26.5482	26.4074	26.6873	0.4529	0.00426245	0.00810515	0.285886	0.0541163	0.0732565	0.548586	0.000910329	0.00192213
P14635	CCNB1	20.3235	20.6618	19.195	19.612	20.1356	19.3559	18.8444	19.0639	20.179	19.5872	18.9791	18.6285	19.6145	19.1277	15.0114	18.8232	20.3885	19.48	16.6542	19.1083	-0.485705	0.423866	0.484211	-2.3914	0.00076153	0.00153022	-1.08105	0.0849962	0.113797
P14678	SNRPB	27.8754	23.698	22.952	23.3279	27.0318	22.3941	22.5199	22.4074	28.0193	23.2963	21.8695	23.1122	26.649	22.4436	21.7181	22.4354	27.624	23.248	22.0598	23.2068	-4.42386	4.72483e-11	1.924e-09	-5.21604	2.85805e-12	1.78211e-10	-4.54194	3.03122e-11	1.25137e-09
P14735	IDE	19.6849	21.1396	18.9221	21.8813	18.7533	19.9592	20.6778	19.2164	19.4815	20.7075	19.3781	19.602	19.2139	20.2159	19.3064	18.9787	19.434	21.0037	19.5849	19.8652	1.29167	0.00898481	0.0157123	0.260355	0.563236	0.609459	0.595222	0.194711	0.239725
P14859	POU2F1	18.466	17.5158	15.8335	16.6969	18.184	16.4407	15.8029	15.4798	18.4512	16.1658	16.2324	15.9018	18.1172	17.5064	15.5066	16.924	18.3273	16.2214	16.0327	15.7367	-1.53911	7.37572e-05	0.000238268	-2.42752	2.07946e-07	1.31166e-06	-2.16128	1.07238e-06	5.4646e-06
P14866	HNRNPL	22.1392	18.9519	20.0118	20.718	22.111	19.9135	21.7926	20.1521	22.5245	19.6133	19.9765	20.265	22.7638	19.6482	19.7377	20.478	21.8057	20.4727	19.7704	20.4002	-2.54888	5.56551e-07	3.94729e-06	-2.01104	1.27684e-05	4.11142e-05	-1.86618	3.13771e-05	9.98583e-05
P14868	DARS1	21.3696	21.9851	22.3499	21.812	21.4616	22.1134	22.4791	21.9469	21.5024	22.3095	22.3507	22.054	21.822	22.184	22.6539	22.484	21.2468	21.9797	22.5935	22.1161	0.633839	0.000365234	0.000942366	1.00492	1.66122e-06	7.37691e-06	0.602121	0.000595488	0.00131583
P15056	BRAF	19.4687	19.2042	18.8368	19.1629	19.6341	18.6615	18.8307	19.5777	19.3086	19.2272	19.0792	19.2754	19.6586	19.1885	18.9331	19.214	19.5686	19.3109	18.9814	19.4279	-0.409271	0.00861481	0.0151315	-0.595465	0.000434117	0.000930407	-0.196155	0.175514	0.219138
P15104	GLUL	23.7629	20.7884	20.7719	21.2032	24.2419	21.8084	21.0468	21.0016	24.3834	21.2245	20.9517	20.0311	24.6713	21.829	21.0045	20.626	23.7767	20.5939	20.3045	20.2736	-2.91836	3.87594e-09	6.74459e-08	-3.35135	4.16059e-10	9.50583e-09	-3.54014	1.68543e-10	5.05744e-09
P15170	GSPT1	22.7773	21.8615	21.3785	21.4488	22.5926	21.2467	20.9368	21.0767	22.3823	21.2875	21.2341	20.831	22.2389	21.1994	20.7667	20.6036	23.0023	21.2493	21.111	20.9635	-1.22979	4.31036e-06	2.1737e-05	-1.51327	2.50154e-07	1.52642e-06	-1.61398	9.76267e-08	7.64929e-07
P15260	IFNGR1	15.3597	16.8247	16.94	17.661	15.4499	17.486	17.5461	17.3648	15.8717	17.2348	16.9	17.6025	16.1803	17.5503	17.3743	17.96	15.5477	16.9733	17.2751	17.3258	1.53196	3.55584e-07	2.74648e-06	1.52526	3.78493e-07	2.15777e-06	1.90096	1.43084e-08	1.68811e-07
P15311	EZR	24.5691	22.1597	21.5699	21.9672	23.966	21.8562	20.3094	21.6927	24.4979	22.3019	21.1985	21.8791	24.0012	21.7781	19.7504	21.0375	24.4635	22.3668	20.9189	21.9078	-2.20702	3.02224e-07	2.41537e-06	-3.55014	1.85028e-10	4.82666e-09	-2.60266	2.62744e-08	2.73225e-07
P15336	ATF2	17.5214	15.7765	15.3357	14.9759	17.5303	16.0686	15.9447	15.9879	17.728	15.7372	15.111	15.7267	17.089	18.0964	14.9051	16.1904	17.6809	14.9441	16.0428	15.7237	-1.38536	0.00381294	0.00735082	-2.04207	0.000114058	0.000278107	-1.78899	0.000437807	0.000998748
P15531	NME1	23.2452	21.1534	20.8954	21.0375	22.0146	20.903	20.2915	20.0161	23.2677	21.2449	20.8688	20.8099	22.1113	20.8276	20.7176	20.7685	23.1232	21.3102	21.0114	21.3194	-1.66455	8.2822e-06	3.78164e-05	-1.99543	7.46259e-07	3.76971e-06	-1.96208	9.42613e-07	4.89799e-06
P15586	GNS	18.8849	16.9376	15.7579	15.6925	18.0007	17.5732	17.3955	16.3776	19.0212	17.795	17.6429	17.4566	17.9551	15.9089	15.0046	16.116	18.799	17.976	15.4843	16.7955	-1.29405	0.0192613	0.031137	-2.27515	0.000258136	0.000581339	-2.04453	0.000719177	0.00156231
P15822	HIVEP1	18.0661	17.2009	17.189	16.5612	19.0962	15.7589	15.2932	15.4093	17.5894	16.6277	17.0454	15.6623	18.7075	16.3844	16.7765	16.8006	18.3053	15.462	15.5384	14.7926	-2.06609	0.000244419	0.000667775	-1.98441	0.000364792	0.00079463	-2.50769	2.93328e-05	9.4452e-05
P15880	RPS2	24.204	23.7139	23.6957	23.542	23.589	23.4367	23.3766	23.0477	24.2562	24.0267	23.6928	23.6205	23.7741	23.366	23.7439	23.6634	23.8726	23.7782	23.9267	23.9846	-0.274889	0.158384	0.202583	-0.252056	0.193976	0.234007	-0.367544	0.0645954	0.0891146
P15882	CHN1	17.5925	17.3129	18.137	17.8019	17.7863	18.1027	18.6623	18.1353	17.6458	17.8352	18.4223	18.1407	17.9701	18.3364	18.9421	15.414	17.692	17.9914	18.147	17.1242	0.178397	0.647567	0.697746	0.724812	0.0748729	0.0985247	-0.414072	0.294659	0.344834
P15923	TCF3	17.1697	17.0837	17.9047	16.0361	16.3024	15.4723	16.2663	16.3018	17.026	16.428	16.6894	16.5788	16.3732	16.7181	16.3658	16.4663	17.0265	16.8075	16.9642	16.9679	-0.277666	0.400892	0.460957	0.0585165	0.858171	0.876773	-0.309388	0.350396	0.402895
P15927	RPA2	23.4291	19.5457	19.3318	18.297	22.5961	18.9952	19.7318	18.6064	23.744	20.2764	19.2505	19.3779	22.6971	19.7191	19.4924	19.3892	23.2876	19.6658	19.2919	19.7921	-3.51034	3.32735e-10	8.89176e-09	-3.7311	1.21297e-10	3.44116e-09	-4.05824	2.96283e-11	1.24897e-09
P16104	H2AX	25.8886	23.7108	24.0502	25.6388	25.6561	23.4718	27.0607	23.4833	25.7351	22.9881	25.0224	22.8545	25.1269	22.9527	23.2117	24.6755	24.1447	25.8681	24.0889	25.3619	-1.51198	0.0446218	0.0655153	-0.623527	0.38558	0.434095	-0.907498	0.211813	0.257601
P16152	CBR1	18.0968	19.1294	19.4053	19.2694	18.1779	19.3754	20.061	19.4253	17.9306	19.2423	19.0402	19.19	18.2781	19.6624	19.8639	19.6301	17.869	18.8777	19.6467	19.1032	1.187	5.81874e-06	2.81804e-05	1.53293	1.73968e-07	1.13316e-06	1.25313	2.87265e-06	1.26161e-05
P16220	CREB1	19.2295	15.247	16.3334	15.2619	18.8654	16.5416	15.622	16.2179	19.2273	16.0843	16.0708	15.585	18.5094	16.178	16.6256	16.4035	19.1266	16.4408	16.0289	15.9863	-2.89328	1.80743e-09	3.69377e-08	-2.85548	2.23148e-09	3.41691e-08	-3.10071	5.89275e-10	1.37253e-08
P16260	SLC25A16	18.1415	19.0206	19.2059	19.564	17.9819	19.5393	19.6748	19.9149	18.1359	19.0193	19.1483	19.7419	17.6278	19.6922	19.3612	20.1617	17.7547	19.4283	19.3154	19.5737	1.41158	1.7105e-07	1.4904e-06	1.41277	1.68957e-07	1.11263e-06	1.86288	2.44426e-09	4.16789e-08
P16278	GLB1	17.9095	16.5116	16.1566	19.318	18.9014	16.2879	16.395	19.6099	18.1983	15.1175	15.623	19.3934	19.2274	15.6113	15.7035	18.593	18.0553	18.7141	15.3936	18.4788	-2.00987	0.000644332	0.00154588	-2.60403	4.40695e-05	0.000121048	0.620277	0.221394	0.267784
P16333	NCK1	21.0055	21.9662	21.6152	20.0349	20.5999	20.8841	19.7904	19.232	20.9566	21.0709	20.9562	19.3016	20.6191	20.4986	18.7742	18.7461	21.0051	20.9463	20.4193	19.8508	0.235977	0.567736	0.623686	-0.526186	0.210529	0.251542	-1.40417	0.00271032	0.00510992
P16383	GCFC2	18.3467	14.7964	16.5626	15.5631	18.2496	15.1731	16.3865	15.9147	18.3025	15.5835	16.0711	15.6253	18.0912	16.7583	16.2321	16.0354	18.407	15.7341	15.9072	15.1686	-2.67027	8.53919e-09	1.24067e-07	-2.04746	4.49879e-07	2.50876e-06	-2.61795	1.16217e-08	1.42849e-07
P16402	H1-3	16.725	15.7969	16.3094	14.8923	16.1893	17.4734	16.0946	16.624	17.5421	15.4701	16.026	16.3793	16.4664	16.1594	15.9632	15.0033	16.5378	15.2509	14.9819	14.2533	-0.661998	0.167439	0.213162	-0.81712	0.0926119	0.119632	-1.26169	0.0132979	0.0214733
P16403	H1-2	20.852	18.991	19.2993	19.8404	19.3653	18.8459	20.7298	18.6756	21.2528	18.7733	19.3351	18.5774	20.877	18.617	18.4763	19.5483	20.4043	19.157	18.8649	19.8223	-1.67341	0.000456436	0.00114463	-1.20921	0.00641177	0.0104608	-1.25746	0.00489008	0.00866805
P16422	EPCAM	19.5772	20.2582	20.8135	20.2405	19.6011	20.3609	20.7845	20.3562	19.9002	20.6486	20.5299	20.5538	19.8523	20.2193	21.0405	20.9574	19.4868	20.5703	20.8558	20.6143	0.727958	0.000162765	0.000472508	1.12132	8.24559e-07	4.09611e-06	0.860926	2.49716e-05	8.2177e-05
P16435	POR	18.2265	18.2943	19.092	19.3803	18.2528	18.5437	19.146	19.4428	18.1719	18.3808	18.5722	19.1139	18.2479	18.703	18.5942	19.4449	18.0319	18.4105	18.8985	19.0881	0.280287	0.064574	0.091208	0.674382	0.000158067	0.000371784	1.10781	3.20287e-07	2.0224e-06
P16591	FER	18.3293	15.2407	16.0773	16.2165	18.704	15.5085	16.2585	17.0185	18.3343	17.1611	16.204	15.4398	18.4121	15.287	16.0094	16.0455	18.3507	15.7441	16.7954	16.2904	-2.63779	1.26954e-07	1.16199e-06	-2.15716	2.14599e-06	9.09766e-06	-2.22394	1.42246e-06	6.93957e-06
P16615	ATP2A2	23.3065	24.1421	24.0998	24.2081	23.984	24.3835	24.5456	24.6057	23.4155	24.0918	24.2926	24.3608	23.7737	24.4595	24.5178	24.5777	23.5492	24.1237	24.2415	24.1337	0.634315	0.000697635	0.00165847	0.733652	0.000167993	0.000392814	0.771412	9.84647e-05	0.000267064
P16885	PLCG2	16.6355	15.8827	16.902	16.4191	16.973	16.5418	17.1245	16.7522	16.3047	16.0019	16.8018	16.6534	16.737	17.071	17.5634	16.8542	16.4389	16.2209	16.5851	16.0411	-0.274155	0.258161	0.312761	0.37754	0.1251	0.156959	-0.0738128	0.756926	0.793374
P16949	STMN1	21.5138	19.2167	18.4226	17.6775	20.7501	18.1919	18.0173	15.2205	21.3863	18.6514	18.1494	17.1027	20.7731	17.5093	17.7545	18.446	21.3767	18.344	18.4034	17.968	-2.77733	6.09327e-06	2.93911e-05	-3.01055	2.12063e-06	9.02211e-06	-3.87707	5.80749e-08	5.02568e-07
P16989	YBX3	15.982	15.7325	16.6243	16.2504	16.5797	15.2651	16.7153	16.5162	16.1318	15.6271	15.3361	14.7126	16.3907	15.357	16.7872	15.7865	16.222	16.0654	14.9649	14.8296	-0.651835	0.103909	0.139306	-0.175694	0.650092	0.690586	-0.64219	0.108763	0.142587
P17026	ZNF22	14.5354	16.2558	16.7437	15.1235	16.3026	16.1747	16.032	15.9338	14.9141	15.0449	16.166	15.5245	15.27	15.023	15.9559	14.4947	14.6989	17.126	15.4067	13.5884	0.780678	0.108844	0.144948	0.916675	0.0630167	0.0841253	-0.211237	0.653743	0.697683
P17028	ZNF24	20.3687	18.7876	19.2529	19.0158	20.1531	19.088	18.6792	18.6886	20.0469	19.0677	19.5308	18.6352	19.7938	19.2035	19.0694	18.968	20.2027	18.9412	19.3341	19.2223	-1.09543	3.86324e-06	1.98842e-05	-0.939767	2.60908e-05	7.60368e-05	-1.20705	1.05212e-06	5.39045e-06
P17029	ZKSCAN1	16.0746	13.6429	16.7093	17.2697	16.5666	18.0046	17.6074	18.3204	16.2508	17.4689	16.333	17.7884	16.5109	18.2408	17.9755	18.1565	15.8758	17.2658	17.0493	17.532	0.668851	0.289785	0.345893	0.879152	0.168714	0.205603	1.55763	0.0203694	0.0316704
P17036	ZNF3	17.7447	18.4961	18.6463	18.6756	18.4319	18.9994	19.2863	19.5571	17.9102	18.5994	18.9982	19.0636	18.0802	19.1247	19.0311	18.8719	17.7096	18.3105	18.5953	18.2441	0.730735	0.00541718	0.0100332	0.936131	0.000745231	0.001502	0.907174	0.000986992	0.00206723
P17041	ZNF32	13.4332	16.1758	15.1446	15.2638	16.3414	16.0697	18.0872	17.864	16.1103	17.4954	17.1354	17.2401	14.8072	17.3587	17.8774	18.1647	14.0251	16.0204	17.3016	16.6481	1.68057	0.0192871	0.0311557	2.16584	0.0038511	0.00659402	2.0927	0.00493419	0.00874107
P17066	HSPA6	28.2326	27.8501	27.2181	26.4898	28.2726	27.2658	26.7505	26.152	28.1618	27.4488	27.0616	26.036	27.9518	27.1728	26.4914	25.8609	28.6975	27.4721	26.7803	26.2263	-0.82132	0.000229249	0.000632213	-1.40284	3.06972e-07	1.81574e-06	-2.11025	5.67308e-10	1.33334e-08
P17096	HMGA1	18.1976	15.5036	16.5588	18.1461	17.8976	15.9975	21.1154	16.0867	18.4427	17.1749	16.4494	17.058	17.4348	17.3257	15.7903	17.7121	18.6581	19.1438	15.0016	18.1416	-1.09708	0.225615	0.277317	-1.14309	0.207521	0.248345	-0.697288	0.435673	0.490399
P17098	ZNF8	18.5703	18.4042	18.2908	18.792	18.9809	19.0666	18.81	19.2044	18.5452	19.0749	18.5133	18.9767	18.9139	18.9194	19.4485	19.3315	18.7594	18.9559	18.8914	19.1085	0.130255	0.516741	0.576769	0.0368631	0.853632	0.873179	0.328669	0.112221	0.146736
P17152	TMEM11	20.4536	20.7663	21.1097	20.3999	20.4253	20.9783	21.4636	20.6665	20.5924	20.8943	21.0062	20.576	20.7763	21.1758	21.5272	20.9203	20.2022	20.7709	21.0964	20.5978	0.427139	0.0108323	0.0185528	0.750662	9.09142e-05	0.000227721	0.142126	0.35784	0.410901
P17252	PRKCA	19.4193	20.5868	20.949	20.6512	20.0611	21.1325	21.5934	20.9332	19.4565	20.5827	20.8858	20.6007	20.3345	21.0838	21.7115	20.8618	19.5914	20.592	21.0786	20.5536	1.02298	0.000125946	0.000380955	1.47107	1.51719e-06	6.85215e-06	0.947529	0.000277895	0.00066887
P17301	ITGA2	19.7994	19.0092	18.1261	19.3881	19.5225	19.3144	16.9053	19.8654	20.0766	19.5192	18.1098	20.0549	19.8684	19.1251	17.1951	19.2735	19.4563	19.3936	17.6388	19.5853	-0.472367	0.0538611	0.07741	-2.14961	1.97666e-08	1.9461e-07	-0.11121	0.633448	0.678808
P17302	GJA1	17.8014	18.2611	18.3455	18.8104	17.8701	18.3093	17.7595	18.2547	17.8254	18.0173	18.3324	18.9017	18.1096	18.2671	18.0004	18.1178	17.9529	18.0802	18.497	18.7387	0.275105	0.128052	0.167655	0.275075	0.12809	0.160441	0.652775	0.00132365	0.00268589
P17480	UBTF	20.4689	19.1829	19.4725	19.7409	20.6859	19.1838	19.9636	19.5976	20.5047	18.2549	19.3372	18.957	20.3415	15.1023	19.3754	19.4437	20.5681	18.3564	19.0789	19.0002	-2.49776	0.000153781	0.000451242	-1.06832	0.0572386	0.0770648	-1.16596	0.0396894	0.0577073
P17482	HOXB9	18.7018	16.2443	16.7748	16.7658	18.9041	15.0123	16.7168	16.1048	18.7189	16.3384	16.3411	16.2504	18.9063	15.9794	15.6542	16.6315	19.0617	16.5655	16.9212	16.526	-2.83062	2.84125e-09	5.43378e-08	-2.37693	4.28439e-08	3.63263e-07	-2.40289	3.63522e-08	3.54405e-07
P17535	JUND	17.5645	15.2812	16.4883	16.0338	17.6704	15.9606	17.3192	16.7529	17.9916	14.7709	16.2831	15.659	17.353	15.1795	16.3247	16.3326	17.7067	15.7277	15.269	16.9331	-2.27326	1.09014e-06	6.90535e-06	-1.32036	0.000596479	0.0012389	-1.31495	0.000619634	0.001364
P17544	ATF7	16.6592	15.8746	16.5895	16.8016	16.687	16.1445	16.0642	16.395	16.3852	16.2088	17.0981	15.3233	15.609	16.3873	16.3865	14.6844	16.4473	15.5017	17.0837	15.1119	-0.334124	0.352416	0.411542	0.286886	0.423165	0.472234	-0.694275	0.0625668	0.0866956
P17612	PRKACA	18.4569	18.8726	19.2307	18.711	18.4251	18.7713	18.8546	18.1064	18.5483	19.1755	18.7839	18.8547	18.7502	18.6496	19.4645	18.9434	18.1684	18.7613	19.1985	19.1531	0.376276	0.0632137	0.0894556	0.636648	0.00351987	0.00607203	0.283939	0.152668	0.193044
P17655	CAPN2	13.2083	16.411	15.4474	16.3763	14.7833	17.3017	15.5782	16.0289	13.1286	15.8709	16.746	15.7094	12.2913	15.6993	15.8958	15.2952	12.4024	15.2979	14.7481	16.1288	2.95338	3.86997e-06	1.98946e-05	2.52034	2.78176e-05	8.0326e-05	2.74496	9.85749e-06	3.63417e-05
P17706	PTPN2	18.991	20.0968	20.6359	20.5409	19.0661	20.4267	21.4767	21.2601	18.9833	20.2153	20.7921	20.9203	19.5048	20.8045	21.34	21.2944	19.1108	20.2017	20.8582	20.6718	1.21783	9.80292e-06	4.38895e-05	1.88941	2.07028e-08	2.00854e-07	1.80631	4.10738e-08	3.90266e-07
P17812	CTPS1	21.4345	21.4126	21.0972	21.4835	21.0784	21.184	21.1096	21.1583	21.1355	21.5311	21.1174	21.3151	21.0612	21.3043	21.2852	21.6216	21.3913	21.4703	21.4051	21.6964	0.160284	0.254587	0.308743	-0.017263	0.900584	0.914796	0.234822	0.101677	0.134091
P17844	DDX5	23.6567	22.5987	22.8018	22.6125	23.3813	22.5292	22.7283	22.7591	23.4161	22.3544	22.7705	22.5648	22.6913	22.3962	22.6779	22.2113	23.7637	22.6319	22.8899	22.5866	-0.87973	5.97581e-05	0.000199583	-0.608143	0.00209911	0.00381112	-0.834957	0.000106297	0.000285847
P17858	PFKL	20.819	22.3497	22.1189	22.522	21.3122	22.7467	22.6031	22.8152	20.9348	22.562	22.5098	22.5169	21.5478	22.8612	22.9533	23.0788	21.0047	22.5036	22.4553	22.604	1.48098	1.41799e-07	1.28025e-06	1.40438	3.0604e-07	1.81202e-06	1.58368	5.24301e-08	4.69128e-07
P17900	GM2A	15.1607	17.9435	17.5364	21.0344	16.2097	15.416	19.2314	15.8808	15.5076	18.326	16.1924	14.7594	14.8166	19.9147	19.3619	15.7092	15.6783	18.4479	18.1381	16.0747	2.53506	0.0177366	0.0289532	2.61744	0.014817	0.0224259	1.21713	0.226874	0.273693
P17980	PSMC3	23.0871	22.0101	21.3953	21.5145	22.8798	21.2129	21.168	20.966	23.1058	21.7012	21.0869	21.4957	22.5929	21.1821	20.993	20.8061	23.1153	21.5051	21.1553	21.5287	-1.43391	4.43288e-07	3.29221e-06	-1.7965	1.56719e-08	1.62586e-07	-1.69401	3.84726e-08	3.71447e-07
P17987	TCP1	24.2657	24.884	24.9342	24.694	24.516	24.7814	24.9224	24.7999	24.2266	24.9094	24.9234	24.7051	24.6426	24.7976	25.1574	25.0193	24.3571	24.7088	25.0517	24.864	0.414631	0.00247422	0.00503988	0.596229	8.04373e-05	0.000204024	0.414868	0.00246316	0.00468525
P18031	PTPN1	19.433	15.7295	19.0581	19.4707	19.0869	16.3643	18.9123	18.8591	19.3996	18.2045	19.0368	19.1983	19.1368	18.9454	15.6139	19.0165	19.3887	18.527	18.8039	19.1407	-1.73483	0.0117772	0.020045	-1.00399	0.122697	0.154202	-0.151949	0.809269	0.84061
P18074	ERCC2	18.3381	18.9485	19.0767	18.6023	18.6042	19.2135	18.9171	18.8268	18.3149	19.1147	19.4144	19.0876	18.6359	19.1887	19.4274	19.1581	18.3005	19.0762	19.3916	19.0367	0.669612	0.000196426	0.000553841	0.806715	2.48573e-05	7.28321e-05	0.503579	0.00258263	0.00488919
P18077	RPL35A	25.8408	25.0626	24.9007	24.8765	25.2288	24.9137	24.8886	24.8406	25.7293	25.3048	24.9065	25.1082	25.2773	24.9464	24.9861	24.8176	25.901	25.3024	25.0141	24.9553	-0.489454	0.00371312	0.00719346	-0.656244	0.000292955	0.00065312	-0.675775	0.000218005	0.000541484
P18085	ARF4	23.2207	22.7275	22.5239	22.6057	22.5278	22.4651	22.4915	22.6002	23.202	22.8169	22.5801	22.859	22.6894	22.5527	22.6676	22.7103	22.8236	22.736	22.8235	22.8769	-0.233077	0.129172	0.1689	-0.275403	0.0764464	0.100419	-0.162275	0.282943	0.332619
P18124	RPL7	22.2753	22.1782	22.3207	22.3925	21.8811	22.2098	22.3922	21.8413	22.3849	22.5959	22.2466	22.3236	22.1565	22.1818	22.5485	22.2687	21.9765	22.4548	22.6325	22.658	0.189279	0.246406	0.299794	0.293273	0.0796867	0.104446	0.161969	0.318876	0.370423
P18206	VCL	22.9684	22.2066	21.6782	23.4873	22.681	21.6291	21.4754	21.7678	22.9792	22.0408	21.349	21.2535	22.4302	21.9667	23.7981	21.3753	22.9918	22.1941	21.3107	21.7419	-0.802641	0.0792637	0.109755	-0.887811	0.054357	0.0735491	-0.884919	0.0550715	0.0772937
P18440	NAT1	18.9376	19.4782	19.8319	19.5403	18.6506	20.1468	20.4826	19.8569	18.9631	19.6774	20.0718	19.8605	19.246	19.8942	20.7122	19.6184	18.9296	20.0669	20.506	19.6481	0.907324	7.2357e-05	0.000234504	1.37553	3.58227e-07	2.06141e-06	0.759488	0.000454382	0.00103223
P18564	ITGB6	21.0764	19.9326	17.4949	20.3247	14.2668	15.368	16.3733	20.0985	21.3221	16.2546	18.9158	17.6901	20.6141	16.231	15.7642	16.6657	21.1521	16.3936	18.8113	19.8016	-2.85033	0.0313113	0.0478014	-2.21442	0.086514	0.112532	-0.770193	0.53653	0.588865
P18583	SON	23.116	21.5635	21.6616	21.7689	24.7117	21.1474	21.8816	21.4116	23.1863	20.5174	21.5679	21.0762	24.0082	20.8285	21.2815	21.3423	23.544	21.0744	21.2925	21.0113	-2.68701	7.89771e-09	1.16443e-07	-2.1762	1.91059e-07	1.22581e-06	-2.39116	4.73996e-08	4.38959e-07
P18615	NELFE	21.6948	14.8866	14.4072	14.9384	21.3947	16.0914	16.8055	15.8714	21.6502	15.8467	16.571	15.038	21.2868	15.4217	16.073	16.7784	21.7968	15.7505	16.6883	16.4709	-5.96531	2.29226e-11	1.134e-09	-5.45569	1.02825e-10	3.00248e-09	-5.74523	4.32369e-11	1.63808e-09
P18621	RPL17	20.5001	21.1503	21.5013	21.36	20.3628	21.1883	21.4966	20.6504	20.6078	21.3366	21.5127	21.1207	20.7557	21.0158	21.675	21.1341	20.1701	21.1154	21.7124	21.5775	0.682011	0.000415351	0.00105396	1.10033	1.56997e-06	7.06074e-06	0.689239	0.000375061	0.000872293
P18669	PGAM1	20.3762	14.9382	18.9836	19.4818	19.9066	15.304	17.0959	16.0121	20.2766	18.4756	17.239	18.8001	20.0501	14.6553	15.6318	16.375	20.2092	16.8732	15.9211	18.9052	-4.11447	4.88295e-05	0.000168156	-3.18946	0.000672413	0.0013728	-2.24889	0.00984403	0.0163548
P18754	RCC1	20.7331	21.3809	21.5635	21.8276	21.0606	21.8696	22.4931	22.531	20.4993	21.2954	21.5264	22.0795	20.8828	22.4642	22.3533	22.275	20.9537	21.5411	21.5747	21.4577	0.884349	0.00296822	0.00589507	1.0763	0.000559473	0.00117098	1.20827	0.000178753	0.00045494
P18858	LIG1	18.1846	17.766	16.9746	17.3235	18.4291	17.7941	14.5818	16.4451	17.9099	17.7925	16.8457	17.3903	18.0222	17.5632	17.2042	17.3381	18.3766	17.6267	17.3086	17.7356	-0.476016	0.227407	0.279347	-1.60152	0.000514701	0.00108601	-0.937974	0.0239641	0.0366222
P18887	XRCC1	20.1051	18.2666	16.0125	15.4455	20.0102	18.1441	17.4477	15.5877	20.2796	18.4463	15.8122	17.5965	19.9213	18.683	18.6837	18.3192	20.2728	17.9888	17.5985	17.9823	-1.81202	0.00399418	0.00764849	-3.00688	3.23976e-05	9.23047e-05	-3.13155	2.00066e-05	6.73563e-05
P19022	CDH2	18.5185	20.1802	20.3511	20.9799	18.4573	20.5645	20.3076	21.7082	18.7224	20.5109	20.7178	21.6293	18.492	20.079	19.7103	21.3393	18.5225	20.1647	20.0375	21.1893	1.7573	1.45369e-08	1.95986e-07	1.68233	2.83905e-08	2.59855e-07	2.82665	5.99598e-12	3.98799e-10
P19086	GNAZ	15.2805	18.2998	16.0811	18.8386	17.2415	18.1156	18.4209	19.4026	14.2184	19.1597	15.2292	19.0709	17.2035	18.7131	17.1832	19.7523	15.7379	15.5067	16.2887	18.9812	2.02266	0.00854396	0.0150336	0.704289	0.318668	0.365265	3.27279	0.00014705	0.00038338
P19338	NCL	24.8431	20.1811	21.4072	21.9962	24.6845	20.806	22.7359	19.8536	24.9119	20.8214	20.6259	20.3684	24.5095	20.4594	20.2444	20.7067	24.9265	21.1823	21.2154	21.3289	-4.08506	6.14433e-09	9.70448e-08	-3.52934	5.81181e-08	4.6823e-07	-3.92435	1.15048e-08	1.41995e-07
P19367	HK1	21.2652	22.4198	22.6768	22.8572	21.8385	22.8574	23.2465	23.2788	21.2223	22.5674	22.8609	23.0124	21.9302	23.023	23.5144	23.6043	21.3281	22.5276	22.9293	22.9155	1.16214	1.97563e-05	7.91575e-05	1.52871	5.46221e-07	2.92458e-06	1.61676	2.4604e-07	1.61137e-06
P19387	POLR2C	24.0538	22.7278	22.1702	23.808	22.9899	22.4294	23.125	22.3559	24.065	22.5825	22.8029	22.3654	23.0398	22.3939	22.6691	22.1518	23.8298	22.7597	22.3012	22.3751	-1.01699	0.00299759	0.00594749	-0.98198	0.00389684	0.00666785	-0.984449	0.00382554	0.00694983
P19388	POLR2E	23.3109	22.1385	21.6049	20.999	22.3595	22.1413	21.3014	21.3937	23.3313	22.5329	21.4012	21.8814	22.7572	21.8578	21.6842	21.1647	23.279	22.3644	21.3102	21.9141	-0.80057	0.00175765	0.00373095	-1.5472	1.21507e-06	5.66944e-06	-1.53699	1.32997e-06	6.55783e-06
P19404	NDUFV2	24.1104	19.6443	15.9158	21.5325	24.1712	20.8974	15.0111	22.9676	24.3179	20.927	22.9446	22.1456	23.9637	20.5669	16.2349	22.3424	24.25	20.1775	19.7369	21.9343	-3.72	0.00160732	0.00344729	-6.19395	7.50848e-06	2.60858e-05	-1.97816	0.0647106	0.0892324
P19447	ERCC3	18.5852	19.3526	19.4209	18.9012	19.1035	19.3993	20.211	19.4703	18.6028	19.1234	19.687	19.2866	18.8061	19.6082	19.7845	19.3626	18.5705	19.2273	19.5518	19.2422	0.608527	0.00174283	0.0037087	0.99742	1.03453e-05	3.43067e-05	0.518968	0.00579412	0.0100854
P19525	EIF2AK2	21.2428	21.4827	21.7798	21.5025	21.4167	21.6025	22.182	21.9258	21.2602	21.3757	21.7767	21.6913	21.4336	21.8187	22.2987	21.6913	21.3701	21.6321	21.929	21.6054	0.237672	0.0965196	0.130392	0.648543	0.000141828	0.000337972	0.338576	0.0223052	0.0343324
P19532	TFE3	16.6463	17.0946	16.3627	14.7362	16.5762	16.5821	15.9847	16.8203	16.6923	16.5823	16.5178	16.0115	16.6436	15.7874	16.7546	15.146	16.7376	16.1455	16.0648	15.664	-0.220831	0.482752	0.542778	-0.322298	0.309317	0.356552	-0.983634	0.00495962	0.00877572
P19544	WT1	15.5098	17.9893	18.2954	16.4	16.4328	17.9557	19.3911	18.5491	15.0232	17.0919	18.5285	18.0295	15.2155	18.7493	19.0913	18.3594	16.163	17.6068	18.5131	16.9643	2.20974	3.53046e-05	0.000128862	3.095	4.50115e-07	2.50876e-06	1.99162	0.000113034	0.000302197
P19623	SRM	22.8483	23.5543	23.7395	23.2715	23.0408	23.7788	24.0399	23.4688	22.9401	23.5882	23.6799	23.2175	23.4596	23.6586	24.0492	23.6433	22.833	23.5743	23.9677	23.3446	0.606465	0.000414528	0.00105232	0.870872	7.21825e-06	2.52533e-05	0.364766	0.0184652	0.0289807
P19634	SLC9A1	16.942	17.5682	17.2662	17.6134	16.5246	15.6631	17.0511	16.1052	16.9759	17.0196	16.8358	17.0099	16.3758	15.7174	16.1276	15.0253	16.7654	17.6189	16.9839	17.4558	0.000702728	0.998801	0.999261	0.136165	0.771232	0.801214	-0.074823	0.872955	0.893249
P19784	CSNK2A2	18.9867	19.6877	19.7672	20.4349	18.8114	20.1766	20.8041	21.0352	19.166	19.9496	19.9102	20.8015	19.0807	20.5912	20.621	20.81	18.9705	20.0046	20.2696	20.4742	1.07888	5.10496e-05	0.000174419	1.27135	7.06985e-06	2.47832e-05	1.70812	1.21926e-07	9.1452e-07
P19793	RXRA	16.9587	15.2836	16.4698	15.3498	16.0641	14.6579	15.6201	16.4015	16.8419	16.2169	15.6223	17.3192	15.9998	16.1123	15.3496	15.7975	16.7141	15.6126	15.9559	17.1255	-0.939091	0.0212836	0.0338603	-0.712186	0.0719609	0.0949643	-0.11702	0.757275	0.793601
P19823	ITIH2	14.8807	19.4668	19.1736	20.8827	16.7755	19.9599	19.2925	20.6764	15.0458	19.7055	18.3732	20.2011	18.1319	19.9436	19.3192	20.4563	15.7644	19.3494	19.1185	20.6162	3.56538	1.67254e-07	1.45945e-06	2.93573	2.51857e-06	1.03902e-05	4.44688	5.84082e-09	8.32455e-08
P19838	NFKB1	19.4881	15.4384	16.0848	15.8955	19.0218	14.4651	16.0054	16.4841	19.5348	17.9603	15.5895	17.6553	18.9404	15.9205	16.3902	15.2958	19.5713	16.2664	15.5817	17.2165	-3.30112	2.99749e-06	1.5992e-05	-3.38093	2.18245e-06	9.24569e-06	-2.80182	2.35533e-05	7.80934e-05
P20020	ATP2B1	18.8014	20.1592	20.0767	20.2245	19.4442	20.6712	20.7477	20.873	18.7135	20.0777	20.3615	20.3463	19.643	20.6072	20.8989	20.9848	18.8951	20.1058	20.4755	20.1643	1.22479	4.11972e-05	0.000146528	1.41262	7.32053e-06	2.55217e-05	1.41916	6.90379e-06	2.66964e-05
P20042	EIF2S2	23.1825	22.7822	22.8752	22.9383	23.0715	22.7373	22.8155	22.4801	23.3564	23.0176	22.7562	22.9101	23.3707	22.7888	23.1382	23.0491	23.3215	22.8591	23.055	22.9951	-0.423507	0.00490205	0.00916989	-0.33247	0.0216588	0.0316528	-0.385981	0.00913394	0.015264
P20073	ANXA7	16.158	18.1655	18.3915	19.2616	16.4421	18.7326	19.1781	18.9912	16.3792	18.7195	18.9805	19.0341	17.3284	19.1157	19.4666	19.2272	16.4625	18.7571	19.1298	19.2188	2.14403	1.63043e-08	2.145e-07	2.47522	1.69585e-09	2.81982e-08	2.59252	8.02518e-10	1.74686e-08
P20226	TBP	17.041	17.1787	17.8351	16.2888	16.8454	18.0215	15.467	16.1727	17.3391	18.2177	17.9503	18.427	17.2084	17.9763	18.2636	18.5097	16.1398	18.1751	18.3613	18.1623	0.999123	0.0790349	0.109464	0.660706	0.234331	0.277105	0.597341	0.280585	0.330301
P20248	CCNA2	20.0789	19.7624	18.7545	17.4602	19.7339	18.6582	15.7202	16.195	20.2765	19.5983	18.5535	16.8994	19.9101	17.9658	16.0482	16.2119	20.0231	19.0201	17.1784	15.5438	-1.00353	0.0707571	0.0991693	-2.75352	4.9199e-05	0.00013314	-3.54244	2.15716e-06	9.83453e-06
P20290	BTF3	17.4595	18.7793	17.9911	18.2176	18.1013	16.4437	16.148	16.1458	17.6253	18.4531	18.3366	17.0961	15.4162	16.5701	17.354	17.9407	17.5754	16.0851	17.5037	17.913	0.0307197	0.959857	0.968268	0.231137	0.705449	0.741757	0.227094	0.710349	0.75007
P20336	RAB3A	17.6223	18.5169	18.5311	18.5194	17.0092	18.5065	18.0146	16.8293	16.2539	17.8411	18.3057	16.888	17.6233	18.4591	18.1577	18.2767	17.2328	17.6684	17.972	18.4618	1.05011	0.00695987	0.0125223	1.04794	0.00705631	0.0114067	0.64676	0.0773884	0.104712
P20337	RAB3B	18.7923	19.1567	19.7271	19.8026	18.9836	19.5596	19.659	20.2821	19.329	19.635	19.8561	20.1059	19.1245	19.7948	20.0691	20.1374	19.2844	19.7018	19.7318	20.025	0.466866	0.00617525	0.0112664	0.705875	0.000178915	0.000416078	0.967851	4.44546e-06	1.83268e-05
P20338	RAB4A	18.771	20.0604	19.9956	20.2436	19.08	20.3372	20.4499	20.6868	19.1831	20.2808	19.7672	20.8191	19.5203	20.2696	20.4278	21.2145	19.0644	20.1711	20.1125	20.745	1.10006	1.00128e-05	4.44966e-05	1.02682	2.32204e-05	6.86636e-05	1.61802	4.78091e-08	4.41644e-07
P20339	RAB5A	22.2863	22.291	22.2829	22.1675	21.8657	22.7554	22.4424	22.6576	22.2962	22.6873	22.3024	22.5574	22.3148	22.8044	22.8986	22.4145	22.0022	22.531	22.5651	22.3018	0.460811	0.00860025	0.0151148	0.345251	0.0405537	0.0564283	0.266738	0.105566	0.138694
P20340	RAB6A	20.5801	21.782	21.7158	22.2939	20.9646	21.974	21.6221	22.0184	21.1886	21.6223	22.0222	21.4619	21.1826	21.8531	22.1665	22.0226	20.3526	21.4911	21.8713	21.7002	0.890813	0.000194141	0.000548173	1.0259	4.15708e-05	0.00011504	1.04571	3.3299e-05	0.000105186
P20585	MSH3	20.3351	19.9687	19.7253	19.5279	20.9539	20.051	20.1366	20.005	20.2503	19.7922	20.1405	19.8632	20.7936	20.4179	20.5893	20.1218	20.6382	19.9625	20.1062	19.8738	-0.555783	0.00675891	0.0122048	-0.454653	0.0222831	0.0325095	-0.715895	0.000948636	0.00199457
P20618	PSMB1	21.8307	21.6395	20.9822	22.1742	20.9023	21.6825	15.7805	15.8216	21.6922	21.5178	21.8568	21.1754	21.0905	21.5955	16.6165	19.6969	21.7469	22.0181	21.7187	21.6027	0.238185	0.839986	0.868271	-2.06157	0.0928716	0.119916	-1.35836	0.257763	0.306692
P20700	LMNB1	23.4095	23.4521	23.6876	23.8255	23.9233	24.6707	25.3152	24.1254	23.6669	23.7476	23.8347	26.2545	23.9388	24.8278	24.2	24.9608	22.8209	23.7501	23.8378	24.0051	0.537786	0.228411	0.280408	0.623154	0.165625	0.202209	1.08236	0.021726	0.0335618
P20783	NTF3	19.0441	15.7629	15.9358	15.818	17.9284	15.9505	16.242	15.3849	19.1177	16.1123	15.808	16.3519	17.5084	15.5827	15.7534	16.5023	18.3927	15.7866	16.5891	15.7359	-2.55924	4.54777e-08	5.09793e-07	-2.33257	1.79726e-07	1.16433e-06	-2.43965	9.29882e-08	7.39129e-07
P20810	CAST	19.0041	16.2068	15.5281	15.3634	18.6324	16.1432	15.7095	16.4486	18.9406	17.8941	17.2297	15.8779	18.6568	15.2691	15.0041	17.1532	18.7893	15.8958	15.447	15.9989	-2.52282	1.89834e-05	7.63786e-05	-3.02098	1.90086e-06	8.2753e-06	-2.63625	1.10796e-05	4.01953e-05
P20839	IMPDH1	18.3138	17.0955	16.8784	15.9754	16.6101	14.6188	16.5789	16.5759	18.1747	15.5896	16.6672	15.5998	17.4334	15.1164	15.2361	15.8599	17.6643	14.6966	15.4147	15.2695	-2.21586	0.00012272	0.000373273	-1.48418	0.00439852	0.00743563	-1.78314	0.00101661	0.0021152
P20930	FLG	17.0539	19.4321	15.8268	23.848	17.6361	18.6502	19.1085	19.1632	18.9656	15.0788	18.9145	19.6453	18.8758	19.6282	19.8993	16.2574	16.7665	20.1429	20.2602	19.0943	0.726844	0.542306	0.600045	0.942287	0.431162	0.480264	1.74208	0.153677	0.194115
P20936	RASA1	20.4313	20.2734	20.0283	20.443	20.845	20.0941	20.3391	19.9346	20.4504	19.9496	20.092	19.6888	20.8091	20.2116	20.1794	20.512	20.73	20.0173	20.3747	19.9485	-0.543979	0.0034338	0.00671285	-0.450481	0.0121968	0.0187832	-0.547769	0.00325925	0.00603384
P20962	PTMS	16.9556	15.4977	17.085	17.8249	17.5352	17.8149	14.9071	15.232	17.0672	17.6626	16.0374	15.6207	17.6424	16.5663	16.032	15.2404	17.2159	16.1971	17.2749	16.7202	-0.535554	0.332758	0.39095	-1.01596	0.0750325	0.0987131	-1.15562	0.0454053	0.064775
P21127	CDK11B	21.199	15.0619	16.3851	15.0577	20.9191	15.8125	16.2241	16.6033	21.373	20.273	15.389	15.5865	20.9238	16.4037	16.6166	15.8751	21.0492	16.6384	20.4977	15.9244	-4.25494	9.74953e-05	0.000304279	-4.07032	0.000156563	0.000368826	-5.28343	7.61375e-06	2.90419e-05
P21266	GSTM3	15.6698	16.9046	17.7047	17.7162	16.3008	16.9023	17.6758	15.8066	14.3636	16.8134	17.9437	17.1015	16.4271	17.5883	18.1675	17.513	14.6529	15.1261	18.0726	17.5734	1.18412	0.019822	0.0318792	2.43003	5.21715e-05	0.000140233	1.65932	0.0021037	0.00407663
P21281	ATP6V1B2	21.3747	22.0293	22.1004	22.1139	21.6537	22.5225	22.7554	22.8902	21.2407	21.9385	22.2134	22.3873	22.09	22.7189	22.634	22.5879	21.505	22.3138	22.2719	22.3467	0.731786	0.00198727	0.00416083	0.82222	0.000730473	0.00147574	0.8924	0.00033655	0.000793729
P21283	ATP6V1C1	17.3223	18.34	18.2144	18.3278	16.5228	18.0861	18.3835	18.1872	17.3944	17.97	18.5403	18.2032	17.4301	17.9584	18.3938	18.8078	17.1216	18.1076	18.4646	18.373	0.934171	3.27541e-05	0.000121403	1.24105	8.62152e-07	4.24062e-06	1.22155	1.07266e-06	5.4646e-06
P21291	CSRP1	17.833	16.1662	15.5969	18.1913	18.355	15.9642	17.1377	19.7425	17.8301	17.807	15.978	18.7022	18.0816	17.0886	15.3036	18.7955	18.365	18.6812	15.1266	19.0551	-0.95152	0.0521644	0.0752243	-2.26437	9.93959e-05	0.00024637	0.80438	0.0958884	0.127185
P21333	FLNA	25.0465	24.3209	23.3728	23.5735	25.7789	23.0704	22.0038	22.4401	24.7946	23.0494	22.7452	22.4176	25.2274	22.677	21.0954	21.8392	25.3853	23.1704	22.3172	22.6023	-1.98894	6.787e-05	0.000222614	-2.93969	4.73372e-07	2.60442e-06	-2.67198	1.76958e-06	8.31451e-06
P21359	NF1	22.0462	23.6208	22.7476	22.4833	22.9696	22.7996	21.6911	21.9912	21.8153	23.1556	22.4762	22.2162	22.4295	22.8461	21.7979	21.5713	22.4679	23.1706	22.3929	22.3047	0.772838	0.00652267	0.0118174	-0.124581	0.626895	0.669627	-0.232391	0.368367	0.422099
P21397	MAOA	21.5055	21.335	21.761	21.7855	21.786	22.2152	22.3671	22.5121	21.7134	21.8324	22.146	22.2438	22.1042	22.2691	22.766	22.8697	21.3431	21.6625	22.0866	22.216	0.172415	0.470754	0.531285	0.534913	0.0344023	0.0485689	0.63499	0.0140903	0.0226186
P21675	TAF1	16.5079	15.9534	15.3541	17.4088	17.2357	16.9323	15.3802	15.9468	16.4099	14.3914	16.6185	14.7396	16.934	15.3052	16.0057	15.4107	17.1579	15.2681	16.0275	15.3418	-1.27897	0.0120474	0.0204699	-0.97186	0.0481928	0.0660143	-1.07951	0.0300658	0.0448813
P21796	VDAC1	22.7669	22.5123	22.6953	22.9672	22.2609	23.2722	23.1034	22.6838	22.8454	22.9345	22.6633	22.6234	22.7091	23.0631	23.0378	22.8499	22.4172	22.6016	22.6893	22.5209	0.276858	0.122317	0.160956	0.237946	0.180514	0.218648	0.129137	0.459524	0.513959
P21912	SDHB	19.1656	18.5411	19.0448	18.8126	19.5609	18.5623	19.9732	18.9664	19.4343	18.6608	18.4731	18.3164	19.5742	18.2956	18.9001	19.1358	19.4717	18.223	18.6831	18.4417	-0.984757	0.000443302	0.0011159	-0.42645	0.0807104	0.10558	-0.706766	0.00657578	0.0113404
P21953	BCKDHB	19.5787	21.0784	21.3496	20.9486	20.3483	22.0172	22.1703	21.7789	19.8379	21.3822	21.7928	21.5595	20.7812	22.1299	22.4936	22.4107	19.8509	21.3218	21.7208	21.2504	1.50653	8.63416e-05	0.000274186	1.82603	8.97287e-06	3.02771e-05	1.51022	8.40545e-05	0.000234132
P21964	COMT	17.6908	16.5192	18.5187	18.5802	17.8254	18.5004	18.0939	18.4713	17.9256	18.5767	15.3091	18.6241	18.1285	18.4626	18.1587	18.9815	17.3565	18.3956	18.1739	18.5379	0.305547	0.538779	0.597358	-0.134519	0.785809	0.813957	0.853644	0.0967973	0.128324
P22059	OSBP	17.5132	18.4951	17.6989	18.4413	17.2528	17.5487	17.4456	17.5029	17.707	18.1895	18.406	18.1902	17.4746	17.2087	18.0825	17.4161	17.7305	18.2686	18.4498	17.9315	0.406487	0.142673	0.184498	0.480934	0.0863536	0.112348	0.360751	0.190532	0.235305
P22061	PCMT1	20.1334	20.5233	20.8594	20.7079	20.2126	20.744	21.3153	20.3207	20.2222	20.3686	21.2282	19.8591	20.0457	20.7023	21.259	20.937	20.1109	20.3895	21.2269	20.196	0.400595	0.0324149	0.0492351	1.0328	1.10494e-05	3.62422e-05	0.25919	0.151306	0.191402
P22087	FBL	25.2392	24.6746	24.7719	24.8102	25.2946	24.8346	24.9272	25.1625	25.158	24.607	24.6613	24.987	24.9564	24.8503	24.9313	25.0168	24.6735	24.7248	24.7745	24.7501	-0.326066	0.0268427	0.0416595	-0.251079	0.0800506	0.104838	-0.119008	0.3912	0.446213
P22102	GART	23.6238	24.2627	24.3049	24.095	24.0565	24.2468	24.4491	24.1042	23.5411	24.2071	24.3168	24.0613	24.0274	24.3344	24.6094	24.2893	23.8572	24.1777	24.4413	24.1951	0.424538	0.00295649	0.00587763	0.603095	0.000117857	0.000286669	0.327768	0.0163301	0.0258809
P22234	PAICS	24.8492	21.7568	21.3168	21.263	24.4286	21.49	20.2872	20.855	24.776	21.52	20.9365	21.0461	24.3653	21.4231	20.2467	20.2423	24.7046	21.5855	20.5791	20.9536	-3.06963	1.50957e-11	8.06812e-10	-3.95147	1.92213e-13	3.28738e-11	-3.75273	4.73708e-13	6.30137e-11
P22307	SCP2	18.6929	17.4953	17.4293	17.6143	18.7845	17.7395	16.522	17.7243	19.4869	17.6907	17.8546	17.805	18.0523	16.8813	17.7392	16.9694	18.0375	16.7277	17.6854	17.5473	-1.30394	0.000453249	0.00113759	-1.16472	0.00125975	0.00241076	-1.07876	0.00236677	0.00452925
P22314	UBA1	19.836	19.3721	19.8391	20.4313	19.5932	19.692	20.2179	19.4205	19.746	19.4206	19.6194	19.3308	19.7164	19.6244	19.8553	20.0013	19.9501	19.2771	19.9722	19.8856	-0.291135	0.132716	0.172901	0.13242	0.483251	0.53195	0.0455308	0.80838	0.840244
P22392	NME2	23.629	21.5228	21.2538	21.2062	21.7118	20.9029	20.8794	20.6954	23.4424	21.627	21.2524	21.1687	22.0004	21.121	21.357	21.1284	23.2687	21.6386	21.4549	21.4136	-1.44801	0.000182981	0.000520838	-1.57097	7.64452e-05	0.000195096	-1.68799	3.37837e-05	0.000106492
P22570	FDXR	19.2759	20.9179	21.1935	20.3118	19.8102	22.1144	22.4626	21.5018	19.1071	21.2994	21.4622	20.7041	20.2844	22.2034	22.5355	21.6741	19.1256	21.0872	21.6539	20.41	2.0038	2.42277e-05	9.38688e-05	2.34087	3.45917e-06	1.36677e-05	1.3997	0.000998304	0.0020829
P22626	HNRNPA2B1	24.9636	23.2556	23.4036	24.3199	24.9381	23.7148	25.4073	24.3114	25.1238	23.158	23.1166	23.8287	24.411	23.8033	24.137	23.9536	24.9534	23.7426	23.3315	23.729	-1.34312	0.000598619	0.00145309	-0.998768	0.00641712	0.0104667	-0.849446	0.0173446	0.027372
P22670	RFX1	17.2486	14.6971	17.2571	16.8486	17.3998	17.1368	16.5923	18.0146	17.491	17.5821	17.2752	16.9254	17.4478	17.6021	17.3074	17.8555	17.0334	17.2677	17.3825	17.3928	-0.466971	0.278599	0.334073	-0.161231	0.704304	0.740682	0.0832685	0.844382	0.868914
P22681	CBL	19.2183	19.4121	15.6343	18.7519	19.451	17.762	15.5019	16.4442	18.8333	18.2297	17.3856	17.907	19.2871	18.6179	16.558	15.0696	19.1739	18.0389	16.7784	18.7481	-0.780609	0.188159	0.236224	-2.82109	9.9619e-05	0.000246821	-1.80856	0.00523281	0.00920741
P22694	PRKACB	17.7306	17.0257	16.8791	17.2489	16.4611	18.0222	16.5879	17.5476	17.9439	17.6117	16.6586	17.8126	18.0686	17.6173	17.2259	18.0095	17.3275	17.2301	16.9389	17.7364	-0.00491503	0.985443	0.989244	-0.64821	0.0250613	0.0362974	0.164721	0.542978	0.59496
P22695	UQCRC2	20.8716	21.4851	22.1041	21.788	20.7078	22.2717	22.6328	22.0912	20.8474	22.0108	22.4269	22.1326	21.1555	22.3032	22.8954	22.6395	20.4528	21.8271	22.4314	22.0754	1.17257	1.29746e-05	5.51995e-05	1.69111	8.76485e-08	6.51756e-07	1.33833	2.37906e-06	1.06915e-05
P22735	TGM1	17.5111	19.1725	15.356	23.1071	17.5837	19.1392	19.8955	19.5403	16.8197	19.4098	20.0629	18.4109	17.8936	19.8343	20.0338	19.148	17.5958	19.8345	19.0582	18.8827	1.99729	0.0272727	0.0422829	1.40048	0.109542	0.1391	2.33701	0.0115141	0.0188138
P22830	FECH	18.5599	18.9524	19.2902	18.6605	18.8514	19.5137	20.5887	19.6355	18.7226	18.3753	19.6868	19.087	19.3031	19.1251	20.4375	19.6959	18.4129	18.9766	19.9481	18.892	0.218606	0.437863	0.49826	1.22028	0.000310593	0.000685897	0.424185	0.140872	0.179915
P23193	TCEA1	19.2019	15.8326	16.3372	21.7931	18.8049	15.4683	16.0477	16.0443	19.631	16.6776	14.7328	15.6394	18.7175	15.6767	15.6972	16.1551	19.2719	16.2187	15.5889	15.3291	-3.15066	0.00144156	0.00314016	-3.4447	0.000656817	0.00134786	-2.13324	0.020531	0.0318969
P23229	ITGA6	20.5483	19.6213	19.29	19.4835	20.1882	19.4713	19.0077	19.7187	20.8047	20.0132	19.3323	19.8374	20.3047	19.4935	18.8792	19.3286	20.3747	19.7439	19.1693	19.5457	-0.775509	9.00642e-05	0.000284498	-1.30841	1.01151e-07	7.34818e-07	-0.861367	2.72673e-05	8.89008e-05
P23246	SFPQ	23.9426	24.3376	24.6837	24.711	24.1828	24.8811	25.2585	25.3059	23.9388	24.4235	24.7795	24.9216	24.0005	25.107	25.1355	24.9704	23.9737	24.649	24.8226	24.7822	0.671971	0.000776375	0.00181751	0.928275	2.64759e-05	7.68969e-05	0.93054	2.57221e-05	8.42761e-05
P23258	TUBG1	18.8663	20.6568	20.6724	20.49	18.5591	20.6023	20.8305	20.5705	19.1801	20.6884	20.9752	20.6659	19.3628	20.8279	21.0948	20.7825	18.7373	20.8766	21.1815	20.9586	1.78929	1.12639e-09	2.5348e-08	2.00976	1.67896e-10	4.50683e-09	1.75236	1.57668e-09	2.88625e-08
P23284	PPIB	19.4567	20.2721	21.0392	21.9907	19.3505	21.2192	21.7507	21.1846	19.6237	21.0609	20.7775	21.2579	19.7455	21.0693	20.9117	21.6194	19.5052	21.1782	21.3935	21.4112	1.42364	2.9414e-06	1.57771e-05	1.63823	4.29726e-07	2.41308e-06	1.95645	3.158e-08	3.15589e-07
P23368	ME2	19.2657	17.897	18.4077	18.0628	18.2349	18.0201	18.389	18.0139	19.3012	18.0643	18.0166	17.7538	18.1721	15.7659	18.2728	16.8318	19.1388	17.5909	17.5649	17.8232	-1.35491	0.00254679	0.00516782	-0.692341	0.0910375	0.117827	-1.12547	0.00941566	0.015691
P23381	WARS1	21.2844	19.6452	19.6703	19.6271	20.7365	19.4655	20.2741	19.7311	21.2327	19.4744	19.8843	19.5111	20.6134	19.5876	20.0271	19.8122	21.1709	19.5834	19.9781	19.5164	-1.45636	1.29812e-08	1.76603e-07	-1.04082	1.72677e-06	7.65097e-06	-1.36797	3.39186e-08	3.36154e-07
P23396	RPS3	26.1614	25.9493	25.8401	25.7244	25.6267	25.8525	25.5731	25.65	26.1349	26.1026	25.8332	25.8795	25.8229	25.7557	25.8528	25.8327	26.0895	26.0362	26.0278	26.0463	-0.027787	0.842505	0.870123	-0.141641	0.317639	0.36439	-0.140484	0.3215	0.372965
P23443	RPS6KB1	20.2836	19.0473	18.678	18.3548	20.0426	19.2531	19.7206	17.5472	20.3632	18.9018	18.9596	18.6521	20.1011	18.3834	18.5654	18.7239	20.3484	18.95	18.7396	18.8168	-1.32064	4.15571e-05	0.00014737	-1.29513	5.19416e-05	0.000139678	-1.8088	7.50648e-07	4.09627e-06
P23458	JAK1	17.2188	18.2555	18.6978	19.1302	16.7983	17.1876	16.3314	18.8595	16.734	17.7506	17.4604	18.7323	16.2303	18.1723	16.562	17.9708	16.9725	18.2023	18.957	18.5034	1.12286	0.0160722	0.0264964	0.810936	0.0712802	0.094149	1.84847	0.000358016	0.000837798
P23470	PTPRG	15.8944	16.645	15.0504	16.3585	16.7147	16.402	16.8382	17.0279	16.0587	16.4945	16.5226	16.8001	16.8759	15.1034	15.5734	16.6031	16.5848	16.5645	15.9067	17.6504	-0.183828	0.610838	0.663727	-0.447435	0.223394	0.26522	0.462303	0.209003	0.254546
P23490	LORICRIN	14.6229	17.9285	18.0891	21.4816	17.1822	15.8852	19.7536	18.199	14.1683	18.5091	19.9493	18.3125	17.6976	18.9622	19.3621	16.2244	17.2618	18.7527	16.3081	14.8076	1.82099	0.104181	0.139623	2.50587	0.029968	0.0427217	1.61847	0.145675	0.18514
P23508	MCC	18.8706	25.6803	25.8895	22.6699	19.0223	25.0287	24.5162	21.9359	18.512	24.6861	25.3692	22.1975	18.7272	24.8774	24.2395	21.1906	19.3247	25.2017	25.3807	22.3205	6.20346	6.09652e-14	1.73387e-11	6.18765	6.37693e-14	1.41379e-11	3.1715	5.01149e-09	7.42544e-08
P23526	AHCY	25.7176	23.0384	22.5509	22.7267	25.156	22.3831	21.6376	22.0494	25.4088	22.8418	22.0076	22.1887	25.3891	22.3169	21.2773	21.3836	25.683	22.8301	22.1539	22.2744	-2.78885	1.33237e-09	2.87681e-08	-3.54543	2.50982e-11	9.24403e-10	-3.34636	6.64048e-11	2.38024e-09
P23528	CFL1	22.0775	22.6002	22.7193	22.6544	21.9648	22.7439	22.6741	22.4828	22.0027	22.7262	22.919	22.8245	21.9429	22.8358	22.8772	22.8385	21.8525	22.7778	23.0502	22.9524	0.768692	4.68888e-06	2.3397e-05	0.879885	7.63719e-07	3.82903e-06	0.782443	3.72305e-06	1.58012e-05
P23588	EIF4B	26.2988	24.2613	23.5757	24.4734	25.9899	22.845	21.705	23.0137	26.0912	23.4202	22.8183	23.0976	25.4927	22.2859	20.5379	22.7424	26.3052	23.0939	22.5032	23.6647	-2.85428	9.28152e-06	4.18053e-05	-3.80751	1.8558e-07	1.19707e-06	-2.63719	2.43959e-05	8.04152e-05
P23634	ATP2B4	18.9191	19.5635	20.1595	19.8344	19.6029	20.1475	20.5579	20.7414	18.9079	19.8206	20.1	20.1256	19.7869	20.4519	20.7556	20.4158	18.9609	19.2981	20.1705	19.8414	0.620793	0.0231353	0.0364537	1.11317	0.000299813	0.000666919	0.956177	0.00122447	0.0025016
P23743	DGKA	16.7953	17.8978	17.8361	19.1706	18.1713	19.5914	20.8434	18.1517	17.3006	17.6575	15.0919	19.0353	16.9685	18.6158	19.8557	20.3402	17.2246	18.1661	18.9279	15.0805	1.09369	0.251496	0.305304	1.21896	0.203159	0.243759	1.06359	0.264314	0.31349
P23921	RRM1	17.7138	17.3414	18.1078	18.9311	16.8299	17.5696	16.3772	16.6895	17.5641	18.2916	17.4803	18.1294	17.7062	16.6755	17.0156	17.2424	17.4741	18.2678	18.3603	18.4485	0.171563	0.697323	0.742615	0.0106208	0.98075	0.984587	0.430537	0.334321	0.386415
P24311	COX7B	22.3912	21.7289	21.797	21.4547	20.8139	21.7811	21.8699	21.3486	22.3871	22.2072	21.9615	21.7587	21.326	21.7021	21.9895	21.9757	22.0348	22.0097	22.3676	21.8119	0.0952076	0.712729	0.756453	0.206466	0.427786	0.476858	-0.120679	0.641095	0.685897
P24386	CHM	14.7627	13.8762	15.4635	15.7661	14.6141	15.5788	15.2811	16.2117	14.6815	15.5869	15.1505	16.0525	15.5644	15.4154	15.5881	15.7345	15.4239	15.3995	15.6627	15.0026	0.162026	0.604947	0.657804	0.419867	0.189056	0.228486	0.744152	0.0262187	0.0397129
P24390	KDELR1	19.3978	19.9559	20.0265	20.2604	19.5904	20.8262	20.993	20.7584	19.5208	20.7073	20.6532	20.6836	20.0815	21.257	19.7705	21.024	19.0016	20.3681	20.8307	20.2788	1.10448	0.000801077	0.00186804	0.936374	0.00314922	0.00549758	1.08264	0.000957401	0.00201158
P24468	NR2F2	16.5584	17.2946	17.835	18.2062	16.5791	18.6318	18.4187	18.3444	16.9304	18.2686	18.4497	18.3073	17.0959	18.3645	18.3798	19.08	16.1391	17.8313	18.3145	18.7667	1.41757	1.8984e-05	7.63786e-05	1.61899	3.56338e-06	1.39505e-05	1.88035	4.63389e-07	2.73555e-06
P24534	EEF1B2	23.3829	21.8818	21.4699	21.7739	22.6541	21.3519	21.0423	20.7757	23.2566	21.6627	21.1797	21.2374	22.3335	21.0503	20.5039	20.3381	23.2486	21.8704	21.3524	21.6814	-1.4117	0.000102057	0.000316864	-1.8655	3.60705e-06	1.40755e-05	-1.81383	5.19516e-06	2.09416e-05
P24539	ATP5PB	17.1609	16.4151	17.508	17.4166	16.337	17.4044	17.7009	16.5098	17.9045	17.7622	17.1352	16.599	17.0868	17.3877	17.3216	16.5817	17.031	16.7582	18.1229	17.3444	0.041499	0.89219	0.913153	0.453709	0.149959	0.185197	-0.21376	0.487906	0.541555
P24588	AKAP5	14.8362	16.2413	15.4044	14.3189	15.5402	16.4828	15.7857	16.7126	15.4678	14.5779	16.7512	15.2734	15.2986	14.194	16.2458	15.5987	14.9129	15.8816	15.0925	15.8594	0.26437	0.573685	0.629644	0.644769	0.17901	0.217001	0.341468	0.468697	0.523144
P24666	ACP1	19.0096	20.1451	20.1486	20.0068	18.6107	19.4934	20.8354	19.3323	19.0304	18.9646	20.3008	19.0993	19.0901	19.7658	20.1862	19.9341	18.5144	19.219	20.1604	19.3153	0.666541	0.0104982	0.0180271	1.47526	5.48925e-06	2.00236e-05	0.68655	0.0087175	0.0146458
P24723	PRKCH	17.7143	17.1383	17.6482	17.176	18.2063	17.9849	18.5335	15.1615	17.8709	17.9286	18.4304	17.5095	18.2154	17.3025	18.5484	18.2337	17.9192	17.7132	18.1778	17.4406	-0.371745	0.354534	0.41345	0.282428	0.479622	0.528343	-0.880993	0.0368441	0.0540031
P24752	ACAT1	15.918	16.639	18.182	19.2038	16.7333	17.9571	19.189	18.2119	16.1865	17.6505	18.0599	18.424	16.6143	18.6616	18.3243	19.2167	16.6236	17.9104	18.3917	18.185	1.34857	0.000592515	0.00144179	2.01426	7.07146e-06	2.47832e-05	2.23315	1.83331e-06	8.55787e-06
P24928	POLR2A	20.4163	20.7611	20.8819	20.6483	21.0007	20.9281	21.5149	21.2646	20.2488	20.6947	20.975	20.975	20.7317	21.0602	21.4297	21.3334	20.101	20.8874	21.1177	20.6453	0.366616	0.074911	0.104332	0.684123	0.00236536	0.00423924	0.473626	0.0250659	0.0381502
P24941	CDK2	22.0762	21.0326	20.2753	20.0421	21.4341	20.5268	19.1756	20.0473	22.2764	21.1427	20.2622	20.3871	21.735	20.3906	19.8703	19.6693	21.9476	21.163	20.2109	20.2918	-1.0427	0.00029202	0.000778286	-1.935	1.30676e-07	9.02223e-07	-1.80631	3.53802e-07	2.21071e-06
P25054	APC	20.189	23.1442	22.2718	23.27	21.2296	21.8152	20.6526	22.4161	19.8145	22.1703	21.7357	22.7484	20.6292	21.6999	20.0279	22.0143	20.5727	22.3391	21.4722	22.8778	1.74675	0.000256016	0.00069219	0.745028	0.069828	0.0925167	2.1783	2.24661e-05	7.48369e-05
P25098	GRK2	19.9014	20.0586	18.8175	19.4643	19.4365	19.3897	18.0227	19.0966	19.8467	19.5146	19.0011	19.1944	19.4489	18.836	19.2439	19.3214	19.9178	19.3885	18.3301	19.3164	-0.272816	0.252582	0.306561	-1.02721	0.000296697	0.000660724	-0.431649	0.077655	0.105002
P25205	MCM3	22.5146	22.89	23.0807	22.9291	22.4792	23.0086	23.1807	22.975	22.5801	23.239	23.2579	23.2101	22.7468	23.0271	23.4361	23.5074	22.5377	23.1018	23.4897	23.3663	0.481622	0.00231868	0.00475982	0.717344	4.94596e-05	0.000133664	0.625922	0.000215798	0.000536894
P25311	AZGP1	19.5644	21.0951	20.0126	22.7468	19.9031	20.9312	22.1146	20.5488	18.927	20.7817	21.8374	20.8888	19.9339	22.3913	22.1551	19.5692	19.1278	21.4438	20.8994	20.4839	1.83738	0.00185305	0.00391402	1.91259	0.00132663	0.00252343	1.35627	0.0150671	0.0240639
P25398	RPS12	22.5022	22.7911	23.0569	22.7602	22.0448	22.7469	23.0525	22.7079	22.5103	22.863	23.0512	22.6338	22.3763	22.7139	23.2019	23.0293	22.1909	22.8096	23.138	23.0123	0.459991	0.00156982	0.00337534	0.775216	6.21046e-06	2.22689e-05	0.50379	0.000709706	0.00154596
P25440	BRD2	18.4561	15.4876	16.025	15.5184	18.2134	16.0063	16.4675	16.2405	18.6171	16.3725	16.4647	14.5847	17.7736	15.6415	15.5552	16.9727	18.3569	16.3114	14.6467	14.6594	-2.31954	2.50359e-05	9.62524e-05	-2.45158	1.28102e-05	4.12268e-05	-2.68829	3.97885e-06	1.67728e-05
P25490	YY1	20.7514	20.2657	20.7825	20.1648	20.3272	20.8969	21.3318	20.6808	20.7714	20.9738	20.8037	20.8072	20.4357	21.0976	21.7241	20.9166	20.6352	20.8831	21.37	20.7418	0.239242	0.259543	0.314117	0.618244	0.00744825	0.0119724	0.078046	0.708645	0.7488
P25685	DNAJB1	17.1142	15.2424	14.9495	15.9738	17.3194	16.0003	16.7005	17.4756	16.8339	16.431	16.5532	15.6959	16.4584	16.0242	14.6268	15.8539	16.7482	15.8984	16.7257	15.8417	-0.975553	0.030923	0.047281	-0.983684	0.0297134	0.042379	-0.726617	0.0984334	0.130272
P25686	DNAJB2	15.9629	18.2472	19.2101	17.3004	14.5966	18.0449	19.5925	16.1892	14.9415	17.9289	19.1334	18.9835	17.228	18.4392	19.8781	18.5332	15.0212	18.2894	19.364	17.8409	2.63989	2.41492e-05	9.36251e-05	3.88559	1.38333e-07	9.43552e-07	2.21942	0.000167785	0.000430872
P25705	ATP5F1A	26.4581	26.2183	26.6302	25.99	26.5476	26.5232	26.8568	26.4484	26.4802	26.4347	26.6619	26.2382	26.6088	26.457	26.9132	26.5803	26.2575	26.1628	26.7276	26.1924	-0.111246	0.416647	0.476692	0.287501	0.0453128	0.0625416	-0.18057	0.193777	0.238722
P25786	PSMA1	21.7238	20.8873	20.0497	21.6958	20.5641	20.4459	19.8136	19.8951	21.6349	21.0942	20.1237	20.4155	20.7783	20.6131	19.5537	19.4579	21.5718	21.1298	19.923	20.6488	-0.420532	0.217593	0.268948	-1.36184	0.000598285	0.0012415	-0.831951	0.0209194	0.0324329
P25787	PSMA2	19.8588	19.4253	18.7342	20.3521	19.1183	19.0041	18.223	18.9515	19.8619	19.8069	18.5124	18.8475	19.1012	19.0595	17.961	18.7265	19.3173	19.6083	18.9635	19.7004	-0.0706977	0.813292	0.845643	-0.972688	0.00392361	0.00670666	-0.135895	0.650516	0.694735
P25788	PSMA3	21.9402	20.5447	20.0622	21.2227	20.2137	19.7864	19.1954	19.4154	21.7083	20.4124	19.7014	19.6422	20.3899	19.6689	19.0624	18.7703	21.4765	20.4777	19.7518	20.2302	-0.967716	0.0290869	0.0448055	-1.5911	0.00103284	0.00201848	-1.28958	0.00537936	0.00943113
P25789	PSMA4	22.4433	21.8625	21.6031	22.3688	21.4493	21.4316	21.0593	21.0557	22.2318	21.8975	21.4905	21.6218	21.3778	21.353	21.2985	21.2431	22.2479	21.9224	21.5929	21.9873	-0.256619	0.331222	0.389297	-0.541181	0.0493167	0.0674611	-0.294693	0.266451	0.315587
P25815	S100P	14.1706	17.4895	17.6496	21.6478	15.3168	16.6713	18.1555	17.4067	14.6037	17.5046	17.0708	17.6452	15.3875	17.6781	16.2911	15.5501	15.2472	15.6069	15.861	17.3662	2.04492	0.0175506	0.0286966	2.06045	0.0168289	0.025197	2.97804	0.00127074	0.00258729
P26006	ITGA3	16.7022	15.754	15.6966	16.2649	17.0484	17.7406	15.2281	15.699	17.4892	17.0613	14.9904	17.2917	17.4023	17.3253	15.8072	15.4478	16.69	16.636	15.6546	16.4246	-0.162953	0.651494	0.701537	-1.59102	0.000273896	0.000614059	-0.840807	0.0289529	0.043393
P26038	MSN	19.9017	18.5383	18.0717	18.4918	19.431	18.1722	17.1076	18.006	20.0545	18.9632	17.6639	18.4432	19.4242	18.0649	17.3707	17.7434	19.8784	18.8712	17.7054	18.287	-1.21602	3.36182e-05	0.000123535	-2.15414	1.29013e-08	1.38152e-07	-1.54371	1.65542e-06	7.82109e-06
P26045	PTPN3	18.5598	19.9761	18.9596	20.2878	18.3679	19.06	16.69	19.6421	18.4173	19.3137	18.5885	19.8437	17.9068	18.58	16.3176	18.9646	18.4552	19.5666	18.3374	19.7561	0.957871	0.0369503	0.0553237	-0.562769	0.202503	0.24302	1.35747	0.00499337	0.008825
P26196	DDX6	22.2661	22.605	22.2903	22.7111	22.1054	22.4728	22.5569	22.9019	22.2077	22.5171	22.3327	22.6553	22.4131	22.6118	22.6179	23.166	22.182	22.3497	22.4739	22.8527	0.276426	0.0399873	0.0593367	0.219457	0.0959547	0.123577	0.622551	9.16281e-05	0.00025241
P26358	DNMT1	19.2978	17.1116	17.1198	17.196	18.9222	17.0508	15.6182	17.3642	18.9661	17.1575	16.3854	16.6662	18.3932	16.1154	15.1715	16.4647	19.3259	16.3056	16.7246	17.138	-2.23286	2.36875e-06	1.31476e-05	-2.77713	1.10239e-07	7.85309e-07	-2.0152	8.93587e-06	3.34792e-05
P26368	U2AF2	22.8719	20.4054	20.4459	20.9054	21.9851	20.0058	21.1166	19.8077	23.0604	19.979	20.3888	19.5216	21.8033	20.0342	19.8859	20.0993	22.8562	20.6559	20.6324	20.3305	-2.29931	2.94287e-07	2.35824e-06	-2.02144	1.76773e-06	7.80356e-06	-2.38247	1.76122e-07	1.22501e-06
P26373	RPL13	21.4895	21.6366	21.7599	21.6992	21.356	21.6069	21.7482	21.0337	21.6494	21.9535	21.743	21.6313	21.6485	21.3732	21.8004	21.6961	21.2457	21.9056	21.9648	21.8463	0.217371	0.189156	0.237277	0.325433	0.0558163	0.0753522	0.10351	0.524152	0.57623
P26374	CHML	19.8154	16.2466	15.8201	15.532	19.7428	15.8002	15.5073	14.5236	19.8788	15.3287	15.9257	15.5926	19.8192	15.5636	15.5919	14.7904	19.8077	16.5714	15.5583	15.079	-3.91069	9.50557e-13	1.09025e-10	-4.13215	3.64317e-13	4.95637e-11	-4.70928	3.66467e-14	1.22172e-11
P26572	MGAT1	18.1392	19.4102	19.9499	19.5617	17.9498	19.2618	16.2973	19.526	17.8833	19.4595	19.8931	19.7299	18.0315	19.5427	19.2175	19.4917	18.2097	19.4424	19.8826	19.7186	1.3806	0.00923253	0.0160797	1.00536	0.0480722	0.0659091	1.56287	0.00396303	0.00717131
P26599	PTBP1	22.6408	22.4445	22.8097	23.0453	22.6847	23.0518	23.5253	23.5496	22.645	22.7118	22.9161	23.18	22.5934	23.3453	23.4754	23.477	22.6459	22.9102	23.1721	22.9199	0.250715	0.189669	0.23781	0.537732	0.00897509	0.0141979	0.592344	0.00467384	0.00832171
P26639	TARS1	22.6915	20.6842	20.6891	20.4449	21.9773	20.6101	20.4582	20.1546	22.7637	20.8216	20.621	20.2955	22.0473	20.5763	20.1835	20.0674	22.5644	20.8199	20.5511	20.4139	-1.70645	3.99746e-09	6.91584e-08	-1.90827	6.63029e-10	1.33633e-08	-2.13357	1.05309e-10	3.50209e-09
P26640	VARS1	21.9411	22.4945	22.4946	22.4824	22.1895	22.4675	22.6997	22.6883	21.7089	22.3193	22.3389	22.5996	22.0719	22.5927	22.7005	22.8111	22.1286	22.3742	22.4691	22.3773	0.44162	0.00327605	0.00642754	0.532553	0.000687127	0.00139971	0.583735	0.000285679	0.000686227
P26641	EEF1G	22.6237	22.2473	22.1221	22.333	22.0298	21.9041	21.9547	21.5051	22.4398	22.1166	21.9531	21.8052	22.0468	21.8246	22.0693	21.7869	22.4417	22.1955	22.1693	22.2021	-0.258719	0.139265	0.180285	-0.262644	0.133712	0.166819	-0.389872	0.0314445	0.0466716
P27105	STOM	23.4785	22.5307	22.6998	22.9753	22.7839	22.3997	21.986	23.1467	23.5982	22.6055	22.5093	23.1954	22.7012	22.1832	22.0319	22.5227	23.1977	22.5642	22.706	22.8256	-0.695264	0.00323662	0.0063627	-0.765309	0.00150752	0.00282088	-0.218786	0.300872	0.351625
P27144	AK4	17.7788	15.2171	16.7302	17.282	17.9324	18.3497	17.8766	15.501	17.4794	17.0379	17.1717	16.2354	17.6786	18.6205	17.5222	16.5939	17.3643	17.3397	17.4925	14.6235	-0.333674	0.534413	0.592956	-0.288041	0.591235	0.63642	-1.59951	0.00699234	0.0119932
P27348	YWHAQ	18.6563	19.2986	19.7532	19.7051	18.803	19.6725	19.8209	18.4587	18.8232	19.4471	19.6981	18.764	18.9907	19.3768	19.7883	18.9815	18.5568	19.2096	20.0549	19.644	0.634911	0.00566049	0.0104193	1.05707	5.48194e-05	0.000146169	0.344667	0.106021	0.139206
P27448	MARK3	18.3419	20.0783	19.4062	19.7922	18.5642	19.428	18.4358	19.4569	18.1421	19.755	19.1686	19.7287	18.0855	19.4333	18.5821	19.2401	18.212	19.6697	19.2051	19.946	1.40373	1.39718e-06	8.47366e-06	0.690422	0.0028536	0.00503439	1.36364	2.06616e-06	9.50655e-06
P27540	ARNT	19.6584	16.9769	16.8389	16.0768	19.4661	14.5684	14.9552	16.6067	19.5654	16.7089	15.1819	16.2085	19.4416	16.5826	14.8634	16.8906	19.4799	16.1602	16.0518	15.1642	-3.32289	4.03621e-07	3.05257e-06	-3.94403	3.24211e-08	2.90963e-07	-3.33297	3.86621e-07	2.3688e-06
P27544	CERS1	19.2726	19.4965	20.2921	20.7907	19.2414	20.0461	20.798	21.5529	19.3656	19.565	20.013	20.9166	19.464	20.2881	20.7299	21.0083	19.4544	19.5228	20.3278	20.6324	0.424124	0.0490543	0.0712025	1.07256	4.26197e-05	0.000117513	1.6206	1.91628e-07	1.31395e-06
P27635	RPL10	19.087	19.6202	19.8608	19.9491	18.9162	19.7603	20.232	19.4455	19.0095	19.8629	20.178	19.5989	19.1513	19.8017	20.3237	20.1546	19.0378	19.8149	20.2635	19.8224	0.73165	5.03197e-05	0.000172814	1.13123	1.69339e-07	1.11391e-06	0.75373	3.57437e-05	0.000112081
P27694	RPA1	22.7121	19.6844	19.5779	18.6726	22.0905	19.1501	19.6002	18.3603	22.8315	19.48	19.4033	19.0318	22.0099	19.0005	19.3728	18.9573	22.6592	19.3855	19.3509	19.3173	-3.12056	4.74264e-12	3.36648e-10	-2.99961	9.32936e-12	4.39729e-10	-3.59276	4.13708e-13	5.7592e-11
P27695	APEX1	17.7226	17.5508	19.005	19.0842	17.4982	18.8391	19.3757	18.9418	17.8443	19.0942	18.6554	18.8031	18.3561	19.2366	19.2756	19.4994	17.2734	18.892	19.2662	19.4405	0.983594	0.00235488	0.00482091	1.37666	0.00010093	0.000249553	1.41485	7.47738e-05	0.0002121
P27707	DCK	18.3973	18.4173	18.9836	18.798	17.8374	19.2211	19.4362	19.226	17.4893	19.2485	19.1638	18.9598	18.117	19.2329	18.853	20.0074	17.6105	18.7752	19.0717	19.2119	1.08871	0.000196572	0.000553993	1.21135	6.23497e-05	0.000163123	1.35031	1.75517e-05	6.01057e-05
P27708	CAD	21.8472	22.9517	23.5194	22.6479	22.878	22.2366	23.4882	22.1508	21.6145	21.8907	23.4167	21.9736	22.5406	22.2421	23.3744	22.1825	22.2205	22.1472	23.5528	22.0965	0.0735126	0.747753	0.788454	1.25015	2.64411e-05	7.68334e-05	-0.00993738	0.965275	0.969809
P27797	CALR	17.5844	19.4061	20.267	20.7397	17.8131	20.7441	20.7412	20.3189	18.0901	20.1893	20.1217	19.92	18.3387	20.6401	20.4459	20.0993	17.3798	19.5755	20.6372	20.2165	2.26978	5.40696e-08	5.80037e-07	2.60135	6.65297e-09	8.15101e-08	2.41766	2.07372e-08	2.2652e-07
P27816	MAP4	26.0305	23.4621	22.8536	23.4096	26.6796	22.2359	21.7503	22.0786	25.753	22.2801	22.2477	21.9609	26.2241	21.9606	20.716	21.8118	26.3933	22.0731	21.8625	22.563	-3.81373	5.66695e-09	9.18482e-08	-4.33007	7.41826e-10	1.46554e-08	-3.85129	4.85545e-09	7.24806e-08
P27824	CANX	21.9184	22.2603	22.3652	22.5517	21.9126	22.6292	22.7629	22.6742	21.9422	22.5743	22.4813	22.5581	22.2542	22.5706	22.7617	22.9553	21.4571	22.4838	22.6983	22.6137	0.606736	0.000721214	0.00170842	0.71698	0.000139312	0.000333122	0.773715	6.06898e-05	0.000176869
P27986	PIK3R1	19.885	21.783	20.8974	20.544	19.9291	21.2829	19.3892	20.767	20.0739	21.572	20.1641	20.9986	20.1894	20.9479	18.2581	19.9492	20.1647	21.5449	20.1848	20.7542	1.37772	0.000863498	0.00199957	-0.269702	0.446798	0.495651	0.554191	0.127202	0.164101
P27987	ITPKB	16.4041	15.4857	15.8493	15.8717	16.4006	15.9579	15.7944	15.3352	15.4792	16.0118	14.8355	15.1794	16.1055	16.1221	15.1795	16.3727	16.3986	15.339	16.1278	16.4717	-0.3743	0.22084	0.272062	-0.600297	0.056792	0.076498	-0.31147	0.305258	0.355985
P28066	PSMA5	19.7837	19.1222	18.5753	19.6711	18.7434	19.0816	18.3034	18.5082	19.8715	19.5294	18.8116	18.8944	19.0606	18.8888	18.5195	17.9695	19.6026	19.6586	18.4054	19.1725	-0.156238	0.582131	0.63696	-0.889326	0.00498661	0.00830779	-0.569204	0.0558938	0.078356
P28070	PSMB4	21.8843	21.5186	20.6921	21.8037	20.6273	20.7581	18.7215	20.5579	21.7124	21.3079	20.579	20.8019	20.7104	20.4123	19.568	19.9229	21.5792	21.2173	20.3563	20.8953	-0.25989	0.518937	0.578465	-1.31936	0.00357384	0.00615804	-0.506384	0.216002	0.262109
P28072	PSMB6	21.3829	21.0804	20.4042	21.7191	20.454	20.4697	20.1105	20.0695	21.5742	21.1282	20.2679	20.7213	21.0431	20.8322	20.2758	19.9106	21.2431	21.4695	20.6972	20.5057	-0.143422	0.628064	0.679485	-0.788333	0.0142153	0.0216191	-0.554216	0.0726949	0.0988532
P28074	PSMB5	20.3094	20.2812	20.0297	21.5737	19.4507	20.1394	20.1262	20.3136	20.5309	20.5001	20.1707	20.8187	19.7012	20.4804	20.2628	20.2937	20.1838	20.6278	20.312	20.7827	0.370582	0.126136	0.165436	0.145055	0.538264	0.585934	0.721272	0.00582115	0.0101265
P28288	ABCD3	23.2682	23.1966	22.6003	23.5273	23.4805	23.2492	22.9228	23.915	23.3985	23.074	22.7698	23.5983	23.1594	23.3554	22.8327	23.5789	23.62	23.1329	22.8075	23.2282	-0.183725	0.193377	0.241711	-0.598713	0.000330178	0.00072477	0.184217	0.192242	0.237172
P28289	TMOD1	15.9594	16.5386	15.6853	17.3314	15.8256	15.9566	15.7169	15.2589	15.9504	15.3593	15.5415	15.1896	14.5282	15.8934	16.2069	15.2931	16.3894	14.8325	16.4099	15.6612	-0.0144939	0.972445	0.979152	0.181525	0.666107	0.705299	0.0162578	0.969093	0.972767
P28290	ITPRID2	20.5337	20.0481	20.1155	21.9414	21.4003	19.5132	18.7078	21.4747	20.332	19.2922	19.6418	21.4256	20.9384	19.2379	18.6868	20.9631	20.8354	19.4044	19.5542	21.3037	-1.30879	0.000161591	0.00047001	-1.46674	4.64004e-05	0.000126712	0.613747	0.0397161	0.057718
P28300	LOX	16.5962	17.3944	18.3762	17.5242	15.8623	17.4965	18.1832	18.12	17.0312	18.0528	18.2978	18.2315	15.7574	17.7573	17.765	18.2988	16.4107	18.0583	18.0861	17.8851	1.42033	8.43973e-06	3.84476e-05	1.81013	3.21342e-07	1.88769e-06	1.68039	9.14488e-07	4.79765e-06
P28331	NDUFS1	22.0629	18.8447	19.4403	20.9325	22.4832	19.3798	19.0406	21.8548	22.3085	19.4845	19.0528	21.2069	22.432	19.2802	18.9741	21.6703	22.0877	19.1464	19.153	20.8593	-3.04774	3.45369e-12	2.68491e-10	-3.14273	2.03481e-12	1.38414e-10	-0.970084	7.72648e-05	0.000217548
P28340	POLD1	24.157	23.9394	23.6515	23.9735	24.5242	23.9045	23.7051	24.085	23.8562	23.7961	23.7734	24.0379	24.2814	24.1465	24.1343	24.2618	24.5049	23.8483	23.839	24.1117	-0.337786	0.0298141	0.0457374	-0.444076	0.00611773	0.0100221	-0.17074	0.249048	0.297447
P28370	SMARCA1	19.4324	15.5904	17.4771	17.3032	20.2541	17.6241	18.8513	17.4492	19.5094	17.0991	18.4468	18.4043	20.0435	17.0668	18.7215	18.5481	19.5502	15.8341	18.0067	18.2764	-3.115	1.4582e-07	1.31063e-06	-1.45727	0.00116453	0.0022494	-1.76169	0.000193044	0.000486551
P28715	ERCC5	20.0666	16.3083	15.5989	16.3889	20.6937	15.7961	15.5277	15.4748	19.7997	16.6999	15.6389	15.5477	20.4282	16.1808	15.8833	15.6753	20.3714	15.9544	16.0521	16.7217	-4.08406	1.63005e-12	1.50115e-10	-4.53176	2.66869e-13	3.89628e-11	-4.31028	6.39691e-13	7.838e-11
P28749	RBL1	17.2118	15.5898	16.2842	15.7221	17.2883	15.8114	16.8992	15.8073	17.171	16.5294	16.7333	14.7328	17.5705	16.9128	15.8645	16.2533	17.466	16.0111	15.6878	15.3363	-1.17063	0.000950061	0.00217229	-1.04772	0.00240118	0.00429443	-1.77117	1.15574e-05	4.17769e-05
P28799	GRN	20.4678	20.0886	20.4185	20.3353	19.407	19.9863	21.0183	20.0287	20.3389	19.8811	19.9702	20.2463	19.1938	19.9246	20.957	19.4568	20.5267	20.5455	19.9351	20.2187	0.0983652	0.73802	0.779288	0.472977	0.119508	0.150573	0.0702957	0.810941	0.841882
P29034	S100A2	21.1362	21.406	20.9968	20.0354	21.0249	20.7757	20.6375	19.7149	21.6249	21.4217	20.8772	19.9523	21.2644	21.1833	20.8535	19.9097	21.2921	21.46	20.9715	19.9159	-0.0191714	0.900372	0.920266	-0.401212	0.0158736	0.0238862	-1.36286	3.53391e-08	3.46786e-07
P29083	GTF2E1	20.4225	14.7651	15.8111	15.9986	19.3837	16.433	16.3469	15.5943	20.5208	16.402	15.9831	14.9964	19.2393	14.9033	15.4341	16.2732	20.4666	16.059	15.6186	16.0145	-4.29408	5.61104e-10	1.35982e-08	-4.16782	9.11961e-10	1.72753e-08	-4.23118	7.13713e-10	1.60612e-08
P29084	GTF2E2	17.8178	15.232	15.6726	15.4068	17.2936	15.7871	16.2971	16.3124	17.7113	15.4037	16.1099	19.6429	16.9543	15.711	16.1093	14.8954	17.6651	15.4759	16.3167	16.4573	-1.9665	0.00286148	0.00571532	-1.3873	0.025785	0.0372285	-0.94549	0.115303	0.150273
P29122	PCSK6	18.0379	19.0081	19.0657	18.837	17.9026	18.3339	18.4831	19.1722	17.6011	18.6757	19.0161	19.5141	17.188	18.5571	18.0261	18.3866	17.6719	19.1569	19.1344	19.5821	1.06606	0.000692401	0.00164865	1.0648	0.000699929	0.00142219	1.41811	3.55742e-05	0.000111666
P29144	TPP2	16.9547	15.0782	15.8356	15.295	17.4237	15.3823	16.5633	15.0297	16.5873	15.4674	15.496	15.2832	18.167	16.7137	15.9549	16.272	16.8833	16.6067	15.508	15.0205	-1.35353	0.00143597	0.00312912	-1.33163	0.00164554	0.00305908	-1.82311	7.91377e-05	0.000221986
P29218	IMPA1	19.515	19.3773	19.4708	18.2474	18.957	19.5708	19.9354	19.5636	19.9144	19.5133	19.7268	19.5043	19.3481	19.7929	20.1701	19.3613	19.5625	19.7252	19.9286	19.4228	0.136512	0.562091	0.618212	0.386931	0.111149	0.140992	-0.239507	0.313682	0.365028
P29317	EPHA2	18.7819	20.7529	20.4033	20.6851	18.9769	20.6493	21.1297	20.8972	18.8548	20.1851	20.4902	20.1684	19.4037	20.6265	20.198	20.39	18.9946	20.474	20.3051	20.1968	1.53518	2.60708e-07	2.12326e-06	1.50291	3.53468e-07	2.04234e-06	1.46511	5.07204e-07	2.94483e-06
P29350	PTPN6	16.7772	15.4659	16.6656	15.7093	16.2576	18.6443	17.3057	17.3269	16.9164	15.7889	15.8899	15.289	16.1441	16.1811	17.0705	16.1342	16.6573	15.3017	15.8848	16.7255	-0.274136	0.607272	0.660092	0.0127863	0.980804	0.984587	-0.313513	0.55711	0.607553
P29353	SHC1	17.8745	19.1629	18.2684	18.2331	18.2685	18.4261	16.1311	17.9361	18.046	18.3222	17.6142	18.226	17.8806	18.4698	17.5844	18.0756	18.1676	18.4936	17.4143	18.4678	0.52748	0.0735843	0.102699	-0.64494	0.0320255	0.0454492	0.14028	0.619825	0.665878
P29374	ARID4A	17.1354	15.5608	16.9758	16.8736	17.3901	15.8442	17.4718	16.3127	16.5134	15.3625	15.8315	16.4677	17.6051	15.9711	15.1683	13.9373	17.5236	16.7446	15.1353	16.7383	-1.3369	0.0199605	0.0320676	-1.11698	0.0470149	0.0645484	-1.16761	0.0387836	0.0565412
P29375	KDM5A	17.8786	17.717	15.6113	17.8292	18.9481	15.1126	16.6898	17.6536	17.7994	16.9531	17.8212	15.0977	18.6914	16.7002	15.9548	15.514	18.1924	15.1111	18.0277	17.5281	-1.98319	0.00554763	0.0102431	-1.48099	0.030422	0.043307	-1.57745	0.0221784	0.0341637
P29401	TKT	22.4229	20.2233	19.6519	20.7108	20.6733	18.4748	18.9217	18.2149	22.2595	19.7518	19.3175	18.9336	20.7293	18.9475	18.8699	17.4484	22.219	19.8644	19.2465	19.5115	-2.20843	0.000417119	0.001058	-2.45929	0.00014068	0.000336037	-2.69694	5.11319e-05	0.000152732
P29508	SERPINB3	17.2964	18.5431	17.8432	21.541	16.3052	18.1641	19.5246	18.2397	14.2652	19.947	18.5439	19.024	17.7803	19.9837	19.3038	16.9271	17.2152	19.5141	18.1211	18.9972	2.65795	0.00178218	0.00378035	2.09488	0.00989645	0.0154876	2.37336	0.00426984	0.00766625
P29558	RBMS1	18.3477	15.6782	16.0209	15.5989	18.2468	16.9745	15.092	16.0916	18.3478	17.633	15.8545	15.2034	18.3467	16.2951	15.9779	16.6299	18.1554	15.7049	18.1907	16.0285	-1.83176	0.000873988	0.00201762	-2.06168	0.000286032	0.000638877	-2.37843	6.29443e-05	0.000182816
P29590	PML	19.9937	18.3892	15.8082	18.6176	20.3506	17.4595	17.6954	15.2817	19.9462	18.1336	16.1989	17.8095	20.0446	16.8905	17.765	14.8793	20.2143	18.0872	15.3227	17.7772	-2.31789	0.00164408	0.00351859	-3.55185	2.16064e-05	6.44424e-05	-3.23683	6.34245e-05	0.000183854
P29597	TYK2	15.4404	18.2865	18.2579	18.3491	14.0344	18.1801	17.6298	18.0912	13.9223	18.0358	18.06	18.2268	17.4329	18.3069	17.3151	18.5234	14.6758	18.0201	18.0346	18.1682	3.06473	2.13803e-06	1.20752e-05	2.75834	8.40111e-06	2.86938e-05	3.17058	1.35185e-06	6.65699e-06
P29692	EEF1D	25.519	23.9449	22.8415	23.5519	24.5145	23.2348	21.6985	22.3591	25.4929	23.9333	22.6176	23.3522	24.5311	22.976	21.485	21.2676	25.3983	23.8462	22.7209	23.7294	-1.50411	0.00210104	0.00436393	-2.81845	2.47945e-06	1.02571e-05	-2.23911	4.31884e-05	0.000131901
P29966	MARCKS	20.5271	19.9428	19.842	20.0604	20.3806	19.857	19.7012	19.689	20.5833	19.9636	20.1955	19.7636	20.3759	19.6601	19.7934	20.2979	20.479	19.6709	19.935	20.0898	-0.650326	0.000181474	0.000517288	-0.575774	0.000600306	0.00124513	-0.489093	0.00243145	0.00463082
P29992	GNA11	19.5167	20.8413	21.0768	21.5239	19.604	21.147	21.5585	21.5808	19.5997	21.078	21.0718	21.2903	19.9983	21.1002	21.4424	21.7129	19.7967	21.0456	21.128	21.3798	1.33934	1.52252e-08	2.03433e-07	1.55241	1.48081e-09	2.51108e-08	1.79443	1.38202e-10	4.35408e-09
P30040	ERP29	18.141	17.7854	17.9814	18.3243	17.7633	17.7729	15.1615	17.4547	18.4732	18.2819	18.6776	17.9225	18.0717	18.08	18.0087	17.1812	17.4896	18.1186	18.3928	17.7545	0.0199938	0.966179	0.973989	-0.343369	0.469731	0.518688	-0.260326	0.582478	0.630851
P30041	PRDX6	23.9124	23.8584	24.0869	24.2655	23.7125	23.9355	24.5477	24.5962	23.8293	23.6469	23.9593	24.2739	23.4888	24.1158	24.4923	24.1619	23.7842	23.8362	24.0596	23.9194	0.133077	0.406788	0.467108	0.48371	0.00625321	0.0102328	0.497912	0.00511944	0.00902118
P30043	BLVRB	15.4821	15.6205	17.2447	17.604	15.8166	17.2831	17.6203	17.7052	15.4057	16.4075	16.7964	17.2688	16.3555	17.5196	17.7724	17.2083	14.9405	16.2922	17.0561	16.33	1.02452	0.00922253	0.0160669	1.69793	0.00012954	0.000311872	1.62318	0.000207323	0.000518178
P30044	PRDX5	18.6114	18.7154	18.8994	20.0753	18.5932	19.0168	19.5129	19.1504	18.8554	19.102	19.4871	18.3531	19.0187	19.2369	19.8923	19.7368	18.2395	18.8626	19.6079	19.0208	0.323133	0.236444	0.289413	0.816323	0.0061731	0.01011	0.603682	0.0342834	0.0505719
P30046	DDT	23.4382	20.7488	19.7939	20.3974	21.868	17.5945	15.606	18.6056	23.288	20.8811	19.3472	20.0899	21.7693	19.0257	16.3561	18.4917	22.9485	20.3267	19.1968	20.2426	-2.94705	0.00156051	0.00335654	-4.6024	1.59273e-05	4.95276e-05	-3.09694	0.0010209	0.00212192
P30048	PRDX3	22.0932	21.8556	22.4056	21.7635	22.2231	22.5205	23.3877	22.5487	22.0381	21.9746	22.3686	21.9623	22.0569	22.7526	23.2976	22.3002	21.9147	21.8991	22.2062	21.3997	0.135284	0.612624	0.665306	0.667902	0.020174	0.0296711	-0.0703141	0.791895	0.825402
P30049	ATP5F1D	19.8669	19.7975	20.5928	16.0775	19.395	20.7708	16.0636	20.76	20.1982	20.6581	21.2647	20.3281	20.4684	21.2189	21.6096	20.7013	19.3665	20.5044	21.0374	20.379	0.730956	0.440564	0.500991	0.254644	0.786669	0.814706	-0.2098	0.823495	0.852402
P30050	RPL12	24.3225	24.3535	24.3982	24.2301	24.17	24.4399	24.3933	24.2546	24.2512	24.3857	24.3665	24.3546	24.414	24.4248	24.5548	24.7354	24.1634	24.3463	24.436	24.4878	0.125841	0.294906	0.351181	0.165541	0.172832	0.210108	0.148278	0.219785	0.266107
P30084	ECHS1	16.9559	16.9908	15.1429	13.0646	15.7812	14.7462	15.6403	16.5267	16.5928	15.207	16.122	15.8646	15.7353	15.8175	16.1021	15.2689	16.5804	15.6675	16.2823	16.0919	-0.643323	0.236168	0.289159	-0.471232	0.38129	0.429588	-0.965809	0.0821911	0.110511
P30085	CMPK1	22.0669	22.0278	22.0772	22.3325	21.7784	22.2316	22.6543	22.4168	22.1546	22.1195	22.396	22.369	22.1661	22.3994	23.0206	22.6291	22.0442	22.1083	22.676	22.0422	0.135313	0.41934	0.479406	0.522796	0.00495143	0.00825167	0.315887	0.0693734	0.0947454
P30086	PEBP1	16.6956	14.8873	17.1545	20.4439	16.9445	15.8874	16.1737	16.0856	16.9909	17.8486	14.044	15.8819	17.1901	16.2643	16.4279	15.6901	16.7624	17.8441	18.2652	16.6052	-0.370384	0.66531	0.714614	-0.503688	0.557205	0.604025	0.0246427	0.976979	0.979762
P30101	PDIA3	18.9319	19.287	20.0803	20.7215	19.2395	19.7246	20.2082	19.2636	19.3362	19.7192	19.8163	19.4885	19.3746	19.7599	19.47	19.6211	18.7987	19.4297	20.0122	19.9596	0.44789	0.0676379	0.0951988	0.781243	0.00320652	0.00557972	0.674684	0.00889739	0.0149187
P30260	CDC27	20.2756	20.5813	20.8097	20.5523	20.5001	20.5219	20.7823	20.6736	20.1261	20.605	20.7116	20.7314	20.382	20.7876	21.0206	20.6416	20.3583	20.7331	21.0384	20.7943	0.317392	0.0139598	0.0233397	0.544128	0.000185901	0.000430819	0.350227	0.00759311	0.0129089
P30291	WEE1	17.1375	17.0996	17.4512	18.1974	17.4206	18.0947	18.3593	18.6929	17.4018	17.9724	18.1704	18.9011	17.4041	18.6077	18.2697	18.6912	16.9028	17.9276	18.3488	18.5982	0.687056	0.00982117	0.0169814	0.866512	0.00185322	0.00340363	1.36283	1.88242e-05	6.39511e-05
P30307	CDC25C	20.5155	19.2325	18.4658	18.281	20.1567	18.4586	17.254	18.5939	20.1848	18.6907	18.6625	18.1567	19.7317	18.6	15.3154	18.6554	20.5368	18.5128	17.7606	18.5914	-1.5262	0.00231396	0.00475176	-2.73342	5.2508e-06	1.93186e-05	-1.76941	0.000652536	0.0014308
P30405	PPIF	16.8142	17.2543	16.8519	18.613	15.4444	17.7923	17.9063	17.8483	17.2311	17.6539	16.9445	17.703	16.9771	18.3473	17.3337	18.4723	15.4261	17.6957	18.0922	18.1809	1.37015	0.00120526	0.00267806	1.04713	0.0089603	0.0141858	1.78494	9.10657e-05	0.000251323
P30419	NMT1	20.9442	20.1999	19.1113	19.4473	20.1	20.2625	18.5002	18.748	21.1629	20.3379	18.747	19.2858	20.1869	19.9728	18.0328	18.3113	20.792	20.16	18.6871	19.3985	-0.450603	0.0909731	0.123755	-2.02153	2.09786e-07	1.32048e-06	-1.59901	5.22394e-06	2.10434e-05
P30520	ADSS2	19.3798	20.1402	20.7949	20.4885	19.1763	19.8769	20.6487	20.5276	19.2961	20.3337	20.4858	20.4674	19.337	19.9924	20.6042	20.6097	19.822	20.2833	20.5601	20.602	0.723037	4.14308e-05	0.000147083	1.21653	3.74427e-08	3.27678e-07	1.13681	1.03217e-07	7.94157e-07
P30533	LRPAP1	15.582	15.5104	14.3288	16.7225	15.0056	15.9075	15.946	15.7997	15.8442	14.9579	16.0658	16.4568	15.068	16.3767	15.8971	16.8256	15.2541	15.2165	14.485	15.4838	0.243039	0.525878	0.584895	-0.00624247	0.986928	0.989739	0.906921	0.0264628	0.040042
P30536	TSPO	19.8347	20.2827	20.8123	21.3551	19.9189	21.4041	21.555	22.0409	20.107	21.1758	21.1944	22.0313	20.6788	21.7219	22.1932	22.6122	19.5924	20.9412	21.6989	21.7286	1.07879	0.00207705	0.00432309	1.4644	0.000118438	0.000287498	1.92724	4.55469e-06	1.87127e-05
P30566	ADSL	21.492	23.5565	16.3728	16.1714	21.7247	15.2911	16.8797	15.9873	21.3963	20.9194	16.1043	15.8026	21.8605	15.9962	16.6507	15.2342	21.2498	14.8771	14.8438	15.1842	-3.4166	0.0096576	0.0167372	-5.3744	0.00024026	0.000544283	-5.86872	9.53294e-05	0.000260092
P30622	CLIP1	19.113	20.0127	19.5764	18.961	19.6679	19.1554	19.2322	16.9299	19.0237	19.5451	19.4013	17.9043	19.4827	19.1724	16.0223	16.5043	19.4325	19.6077	18.5814	18.2048	0.154705	0.780132	0.817268	-0.781275	0.169329	0.206311	-1.6431	0.00741252	0.0126234
P30740	SERPINB1	17.7828	18.499	17.8734	18.1183	17.1785	18.915	18.716	18.6799	17.2851	18.899	18.5649	18.0251	17.9819	18.8912	19.0425	18.6815	17.1309	18.6977	18.8232	18.9054	1.30851	2.28791e-05	8.96299e-05	1.13216	0.000118049	0.000286949	1.0102	0.00037833	0.000878806
P30837	ALDH1B1	16.6592	18.1898	19.0442	18.2585	17.0895	19.1811	19.4995	19.183	16.0714	18.9403	19.0274	17.8877	17.919	19.6721	19.6503	19.1505	16.6126	18.9879	18.8206	18.4496	2.12389	5.38469e-06	2.63771e-05	2.33808	1.51231e-06	6.8374e-06	1.71552	7.00047e-05	0.000200231
P30876	POLR2B	20.7595	20.6459	20.6889	20.3675	21.0294	20.3452	20.6536	20.1969	20.5721	20.351	20.596	20.243	20.9816	20.2418	20.4332	20.2996	20.7805	20.3737	20.6505	20.33	-0.433119	0.00202303	0.00422535	-0.220185	0.0840609	0.109532	-0.537238	0.000290757	0.000696468
P31040	SDHA	19.7681	19.5181	20.0322	19.0071	19.6991	19.7886	19.9464	19.6116	20.1374	19.6435	20.4437	19.3248	19.6763	19.7589	20.1875	19.4504	19.7935	19.5378	20.1517	19.6649	-0.165518	0.276383	0.331815	0.337413	0.03426	0.0483795	-0.403112	0.0135037	0.0217704
P31146	CORO1A	15.6965	13.6134	14.9093	15.4794	14.2825	16.0946	16.3362	15.6652	15.4464	13.8942	15.7032	15.7099	13.6509	15.5578	14.6112	15.043	15.2824	16.3279	15.4341	15.7425	0.225854	0.662729	0.712225	0.527073	0.314318	0.36155	0.656249	0.213707	0.259694
P31151	S100A7	20.2373	21.0566	20.6773	23.4529	19.8238	21.4312	22.3344	21.0065	18.672	21.8994	21.8785	22.4972	19.4646	22.9668	23.3235	19.9608	20.0408	20.2065	20.79	21.0974	1.86439	0.00863786	0.0151671	2.15302	0.00316011	0.00551339	1.95527	0.00631056	0.0109176
P31153	MAT2A	22.374	22.2711	22.1981	21.5998	20.8243	21.0146	20.9212	20.8652	21.9451	21.6529	21.8014	21.253	20.7116	21.0243	20.8846	20.5476	22.2373	21.9996	22.3054	21.5693	-0.0259656	0.947199	0.958701	0.00367031	0.992531	0.993994	-0.451475	0.258004	0.306918
P31323	PRKAR2B	18.1765	16.9602	15.7403	17.1174	18.437	17.9215	16.7743	15.349	18.1162	17.125	16.7201	16.8854	18.6162	16.4468	16.3675	17.576	18.2105	16.5149	15.8459	16.8775	-1.3176	0.00144854	0.00315078	-2.02164	1.77214e-05	5.42611e-05	-1.5502	0.000328436	0.000777081
P31350	RRM2	24.9098	22.6471	22.3508	21.3708	23.8227	22.1092	21.7673	21.0913	24.914	22.4615	22.0693	21.3654	23.5225	21.8748	21.5271	21.004	24.5891	22.3544	21.8257	21.3212	-2.06223	1.4736e-07	1.3146e-06	-2.4436	1.13667e-08	1.24075e-07	-3.12108	2.23252e-10	6.27413e-09
P31629	HIVEP2	16.9909	18.2825	18.346	18.3097	17.8115	17.0654	16.9362	17.7949	16.8815	17.7561	18.2362	17.6508	17.8285	16.9702	16.241	17.2314	17.3973	17.8138	17.8923	17.8759	0.195645	0.603484	0.656571	0.148381	0.693177	0.73067	0.390578	0.305068	0.355834
P31641	SLC6A6	17.1602	17.2168	18.1616	18.3523	17.4267	17.779	16.9773	18.791	17.0839	17.8743	17.3136	18.6014	17.141	17.7899	16.5144	18.7206	16.6761	18.0731	17.9199	18.7045	0.649056	0.0205308	0.0328779	0.279771	0.288695	0.334779	1.53641	1.0295e-05	3.78073e-05
P31689	DNAJA1	19.9572	18.6636	19.0828	18.3459	18.4468	18.5212	16.2424	15.2496	19.9693	19.1986	19.0732	18.3206	18.5856	18.2548	17.8856	16.5966	19.5447	19.4359	19.2227	18.7695	-0.485899	0.457583	0.5182	-0.999356	0.135648	0.168953	-1.84429	0.00981048	0.0163081
P31749	AKT1	18.4982	19.3515	19.6787	19.4199	18.3776	19.2232	19.1795	19.3522	18.7671	19.325	19.8245	19.0721	18.8159	19.3837	19.7582	19.6466	18.4923	19.1943	19.9256	19.5652	0.705329	0.000219112	0.000609313	1.08309	1.27886e-06	5.92056e-06	0.820966	4.21374e-05	0.000129377
P31751	AKT2	19.5179	20.3894	20.2135	20.4385	19.1156	19.8146	19.8887	20.2973	19.6685	20.2813	20.4106	20.3586	19.0511	19.9654	20.1552	20.4313	19.605	20.33	20.5762	20.7158	0.764525	0.000277091	0.000741801	0.857204	8.33703e-05	0.000210749	1.05668	6.96405e-06	2.686e-05
P31930	UQCRC1	19.791	21.1663	21.7447	21.4404	20.1741	21.7226	22.0723	21.7073	19.8228	21.3902	21.7276	21.5694	20.4494	21.7514	22.2779	22.1459	19.5958	21.2003	21.7755	21.5612	1.4795	3.66771e-07	2.81473e-06	1.95297	5.63909e-09	7.13159e-08	1.71819	4.07431e-08	3.88357e-07
P31939	ATIC	20.7319	20.7376	21.5634	20.923	20.9573	21.0074	22.1194	21.4998	20.5986	20.7106	20.8599	20.6718	21.0153	21.2363	21.7735	21.7681	20.6896	20.3438	21.3411	20.4403	0.00858841	0.973984	0.980207	0.732922	0.011148	0.0173015	0.26207	0.326182	0.377957
P31942	HNRNPH3	21.9851	22.4501	22.7416	22.5962	22.1045	23.3099	23.3693	23.3227	22.3433	22.8979	23.1849	23.1675	22.3254	23.0624	23.795	23.4939	21.6081	22.8703	23.0976	22.9041	0.844814	0.00118513	0.00264059	1.16436	4.74745e-05	0.000129057	1.02355	0.000192708	0.00048632
P31943	HNRNPH1	24.3175	25.5479	26.1234	25.7674	24.7922	26.02	26.4105	26.1081	24.404	25.5505	26.1343	25.8882	24.9101	25.6739	26.411	25.8496	24.2695	25.8914	26.0517	25.6833	1.19808	3.83032e-07	2.91708e-06	1.68749	2.11245e-09	3.30161e-08	1.32064	9.31011e-08	7.39129e-07
P31944	CASP14	19.2518	20.0052	19.1564	23.4099	18.7477	19.9357	21.7451	20.491	18.7857	20.154	21.1416	20.0154	18.9498	21.1787	20.9028	19.3835	18.0257	20.7495	20.2414	19.6757	1.65248	0.0135584	0.0227531	1.88532	0.00586755	0.00964126	1.84298	0.00684443	0.0117529
P31946	YWHAB	19.2547	19.8308	20.1646	19.9811	18.8459	19.9553	19.4457	19.8099	19.5476	20.4805	19.4293	20.1976	19.1082	19.8619	18.9268	19.7863	19.0477	20.2693	19.8716	20.4192	0.918729	0.000471431	0.00117927	0.40677	0.0763995	0.100379	0.878006	0.000719166	0.00156231
P31947	SFN	21.1313	21.8116	22.0081	22.0519	21.3478	22.0467	21.8391	21.9135	21.2257	22.0675	21.9821	21.782	15.0358	22.2031	21.7924	22.1721	21.3262	21.9953	15.352	22.3784	2.01147	0.110245	0.14665	0.581362	0.633401	0.675492	2.04622	0.104637	0.13754
P31948	STIP1	20.9052	19.3461	19.1176	19.4974	20.8187	18.9381	18.8245	18.0289	21.2271	18.9918	18.9511	18.3569	20.7999	18.5074	16.9664	17.717	21.0845	19.0949	18.8235	19.3086	-1.99143	4.57324e-05	0.000159159	-2.43047	3.9764e-06	1.52777e-05	-2.38535	5.07018e-06	2.0493e-05
P31949	S100A11	18.8136	17.9605	17.8693	20.9506	18.241	18.4176	19.9323	16.3178	17.5502	17.9656	15.5339	18.0666	18.8316	18.6951	18.1864	15.6867	17.6065	17.8782	18.2864	18.5568	-0.0251757	0.975284	0.981185	-0.246917	0.761529	0.792233	-0.292885	0.719009	0.758144
P32019	INPP5B	18.9847	18.3048	17.5018	17.6878	18.9598	17.8004	15.0845	18.1301	19.0196	17.7385	17.5831	17.7218	18.7341	17.9933	18.1149	17.5977	19.1244	18.0606	17.9384	18.2478	-0.985006	0.0216962	0.0344493	-1.72	0.000344916	0.000754079	-1.08748	0.0124673	0.0202576
P32119	PRDX2	21.4965	20.9142	21.2446	23.1124	21.2024	21.4165	22.1356	21.6496	21.7109	21.0409	21.3796	21.4471	21.4488	21.6678	21.7853	21.3844	21.3677	21.7766	21.3149	21.1059	-0.0820614	0.788294	0.823944	0.12673	0.678786	0.717122	0.294623	0.340642	0.392963
P32121	ARRB2	16.4613	16.693	16.6151	16.2372	14.6928	16.5137	16.625	17.149	16.4775	15.4498	16.1583	16.225	16.2477	14.2268	15.8504	14.9154	16.6014	16.8163	16.4833	15.1779	-0.156201	0.757878	0.797163	0.250296	0.622046	0.664923	-0.155215	0.759354	0.795362
P32189	GK	20.7323	22.3635	22.1431	21.8979	21.3308	23.1177	22.9192	22.6562	20.9072	22.7054	22.4443	22.3209	21.7438	23.3201	23.2837	23.0213	20.7555	22.643	22.5575	22.1914	1.73602	3.57625e-06	1.86476e-05	1.57562	1.22853e-05	3.97943e-05	1.32361	9.33979e-05	0.000255755
P32321	DCTD	20.5857	21.1816	21.6155	20.8953	20.4394	21.4967	21.9553	21.6862	20.3664	21.5889	21.5539	21.4466	20.6851	21.7816	22.4049	22.202	20.3719	21.241	21.8379	21.4654	0.968246	0.000220861	0.000613492	1.38379	3.38084e-06	1.34113e-05	1.04936	9.45591e-05	0.000258462
P32322	PYCR1	19.072	18.0521	19.0984	17.7149	19.2465	19.3132	20.0001	18.4761	19.4158	19.343	19.9413	18.2229	19.8347	19.0241	20.681	19.1035	18.4448	18.3975	19.6707	18.4996	-0.37679	0.271136	0.326498	0.675525	0.0566274	0.0763277	-0.799347	0.0267903	0.0404864
P32780	GTF2H1	17.2715	16.4175	16.6537	15.4876	17.0356	17.5657	18.2012	18.1588	17.248	17.5489	17.8384	17.379	17.6617	17.6355	18.2548	17.9003	17.1807	17.0782	18.1841	17.2514	-0.0303461	0.942265	0.955514	0.546938	0.201967	0.242425	-0.0440894	0.916206	0.928774
P32929	CTH	20.9768	20.7436	20.0166	20.4285	20.7589	20.6376	19.224	16.3702	21.3206	20.6286	20.0374	20.5995	21.0015	20.6769	21.1837	20.5026	20.9862	21.0855	19.4667	20.2738	-0.25435	0.674718	0.723421	-1.02313	0.103055	0.131673	-1.37388	0.0331126	0.0489776
P32969	RPL9; RPL9P7; RPL9P8; RPL9P9	25.0622	24.5216	24.5273	24.3604	24.3776	24.414	24.322	24.354	25.0208	24.4501	24.3849	24.3613	24.7569	24.2479	24.3684	24.3758	25.0507	24.566	24.7788	24.4827	-0.413723	0.00943266	0.0163853	-0.377355	0.0163162	0.0245276	-0.466799	0.00416145	0.00749187
P33121	ACSL1	15.4687	17.9185	18.1376	18.3199	13.7372	18.209	18.2122	18.7227	14.8976	17.852	18.4467	18.5798	16.0938	18.8756	18.5197	18.7475	15.225	18.136	18.3609	18.471	3.11372	5.52087e-09	9.02948e-08	3.25093	2.78766e-09	4.14067e-08	3.4837	9.16847e-10	1.90564e-08
P33176	KIF5B	21.0934	21.0558	20.7431	20.777	21.4557	20.7884	20.7708	20.5921	20.8765	20.7513	20.8624	20.7416	21.2486	20.6698	20.7872	20.6723	21.3378	20.7242	20.8423	20.7911	-0.40452	0.00433018	0.00821828	-0.401244	0.00459086	0.00772369	-0.487588	0.000969243	0.00203361
P33240	CSTF2	24.3123	20.5252	20.0484	20.096	24.5349	20.1948	18.632	19.2161	24.4829	20.2211	19.708	19.9365	24.4032	19.8068	15.2833	18.769	24.5116	20.3356	19.5705	19.7454	-4.2323	1.58216e-06	9.43425e-06	-5.80054	1.61813e-08	1.67002e-07	-4.89638	2.04744e-07	1.388e-06
P33316	DUT	19.7337	19.5146	19.5368	19.4304	18.9425	20.063	19.815	19.5088	19.773	20.0226	20.112	19.6267	19.6985	19.9502	20.0955	19.9043	19.3591	20.2712	20.6657	19.9709	0.462934	0.0446693	0.065553	0.543605	0.0207232	0.0304191	0.186866	0.395633	0.450668
P33527	ABCC1	16.9844	18.3672	18.5369	18.6061	17.7733	18.6288	18.8226	19.164	17.399	18.2789	18.7133	18.7294	17.6896	18.59	18.8916	19.1698	17.2188	18.492	18.5749	18.5978	1.05836	6.44356e-06	3.07831e-05	1.29483	4.24529e-07	2.39062e-06	1.44038	9.05266e-08	7.22511e-07
P33947	KDELR2	18.3582	18.182	17.8039	17.3273	17.8981	17.1994	14.8984	16.841	18.1804	17.271	16.5365	17.0328	17.8917	16.9812	16.5212	15.6514	17.9005	16.8153	18.0511	17.7623	-0.756011	0.13105	0.171019	-1.28355	0.01499	0.0226649	-1.12283	0.0302853	0.0451751
P33981	TTK	21.6873	22.8803	21.8587	21.7203	21.4957	21.2229	20.0646	20.8133	21.3395	21.8287	21.2296	21.0537	21.0123	20.9838	19.9182	20.0313	21.867	22.0172	21.1193	21.3325	0.306198	0.453452	0.514181	-0.642293	0.125177	0.157022	-0.490147	0.235657	0.282921
P33991	MCM4	23.2081	22.6865	22.9766	22.8293	23.0173	22.8073	23.0081	23.2017	23.3106	22.9438	23.0935	23.1127	23.2761	22.6837	23.118	23.41	23.1026	22.8551	23.2569	23.2895	-0.387642	0.00641286	0.0116573	-0.0923083	0.473312	0.522257	-0.0142905	0.910986	0.924578
P33992	MCM5	22.6164	22.9993	23.2669	23.0986	22.4469	23.4149	23.3937	23.4241	22.6968	23.3621	23.6433	23.4911	22.8842	23.2852	23.8714	23.7312	22.388	23.3595	23.7665	23.6739	0.677766	0.000434638	0.00109593	0.981925	6.86633e-06	2.41491e-05	0.877315	2.73583e-05	8.91006e-05
P33993	MCM7	23.438	23.8451	24.0668	24.1543	23.8698	23.9863	24.3444	24.5542	23.5435	23.7354	24.1707	24.3126	23.9008	24.0362	24.3449	24.5763	23.5995	23.8259	24.1765	24.1668	0.215453	0.12678	0.166208	0.55034	0.00066819	0.00136651	0.682486	7.54838e-05	0.00021374
P34896	SHMT1	19.8513	19.0489	19.2209	18.3648	19.0005	18.4326	18.2942	18.2875	19.7975	19.0173	19.1451	18.1505	19.2651	18.8034	18.8452	15.8032	19.635	19.0824	19.2295	18.3896	-0.632957	0.118134	0.156221	-0.562898	0.161735	0.197884	-1.71076	0.000307865	0.000732465
P34897	SHMT2	23.1717	20.6535	21.0219	21.3278	23.2676	21.5088	21.9286	21.5026	23.2898	20.9915	21.0657	21.009	23.156	21.4233	21.547	21.6337	23.0208	20.8882	21.0464	20.8994	-2.08815	7.08362e-09	1.07895e-07	-1.85925	4.23322e-08	3.60456e-07	-1.9067	2.88839e-08	2.9305e-07
P34932	HSPA4	20.0861	18.9497	18.999	19.6294	20.0683	18.7995	18.3808	17.8519	19.9497	18.8585	19.027	18.8139	20.1361	18.906	18.2598	18.4137	20.0055	18.9128	18.6105	18.9949	-1.16389	0.000124817	0.000378139	-1.39375	1.58837e-05	4.94435e-05	-1.3084	3.37536e-05	0.000106454
P35080	PFN2	14.5632	16.0006	14.6606	15.9796	14.7042	16.3897	15.9457	15.6054	13.4204	15.5656	15.4975	15.4819	15.0934	13.7728	13.5509	12.3862	15.1161	15.9724	15.6432	15.3948	0.960761	0.150258	0.193221	0.480085	0.462639	0.511423	0.390086	0.549621	0.601028
P35221	CTNNA1	20.9123	20.9908	21.2459	21.7549	20.5676	20.5493	20.6949	21.3305	21.0349	20.6071	20.8854	21.0571	20.3724	20.0264	20.0981	21.3283	20.9465	20.4736	20.1966	21.2008	-0.237309	0.309228	0.36647	-0.142559	0.537589	0.585305	0.567535	0.0220338	0.0339846
P35222	CTNNB1	20.1462	21.5562	21.7452	22.6862	19.9512	21.6875	21.3971	22.8164	20.1828	21.8818	21.9983	22.8146	19.9292	21.4681	21.1591	22.4765	19.9296	21.7183	21.4383	22.3831	1.63459	3.72086e-09	6.62327e-08	1.5198	1.16685e-08	1.26536e-07	2.60757	1.54627e-12	1.4692e-10
P35226	BMI1	18.8683	18.277	18.4372	17.8516	18.5102	18.5628	18.7307	18.508	19.0838	18.6135	18.794	18.7799	18.7581	18.6028	18.7235	19.0693	18.8903	18.4524	18.8407	18.9291	-0.320478	0.108704	0.144825	-0.116923	0.546033	0.593743	-0.194564	0.319335	0.370885
P35232	PHB1	21.8263	21.4715	21.639	21.8388	22.0445	21.83	22.0761	21.3873	22.1317	21.808	21.5055	21.5043	22.5052	21.6437	21.9209	21.8088	21.5375	21.4286	21.7015	21.795	-0.372648	0.047488	0.069147	-0.240406	0.18713	0.226203	-0.342189	0.0665537	0.0915209
P35237	SERPINB6	20.3207	20.7302	21.1613	21.3982	20.0051	21.3696	21.9625	21.6842	20.1882	21.0023	21.4347	21.3357	20.7213	21.6171	22.2671	22.2193	19.8711	21.0016	21.6027	21.4483	0.922888	0.00102253	0.00231851	1.46439	7.06358e-06	2.47832e-05	1.39589	1.28633e-05	4.56599e-05
P35240	NF2	20.0778	21.0128	20.6656	21.4312	19.5544	20.9744	20.4714	22.0362	19.6657	20.3733	20.1914	21.6203	19.2908	20.9692	20.2693	21.5087	19.8442	20.5551	20.1138	21.0226	1.09039	2.98435e-05	0.000112105	0.655735	0.00385221	0.00659403	1.83723	2.38552e-08	2.51665e-07
P35241	RDX	21.5045	18.6543	18.4059	19.2909	20.5925	19.1717	15.9396	18.387	21.6633	19.3119	18.5857	19.0895	20.7739	19.1318	16.6026	15.6533	21.3951	19.4993	18.6632	19.0457	-2.03208	0.00381516	0.00735273	-3.54646	1.64758e-05	5.09685e-05	-2.89257	0.000165242	0.000425151
P35244	RPA3	24.3411	20.3862	19.9348	19.3218	23.475	19.9855	19.5096	18.6195	24.5339	20.5668	20.0631	19.5026	23.6755	19.9209	19.6101	19.1713	24.1192	20.5598	20.1392	19.7178	-3.74509	3.50188e-12	2.68572e-10	-4.17754	5.27882e-13	5.71957e-11	-4.76233	5.30764e-14	1.51293e-11
P35249	RFC4	19.2762	18.4493	18.7007	17.0909	19.1128	17.9953	15.56	14.7396	19.3165	18.8713	16.504	16.8216	18.7137	17.3734	16.0619	16.3587	19.4469	18.3498	15.5769	15.1789	-0.96538	0.0855574	0.117438	-2.6925	7.52616e-05	0.00019261	-3.13527	1.26541e-05	4.5012e-05
P35250	RFC2	15.9156	16.8219	14.5933	15.2763	16.8961	15.8983	17.1923	16.6302	16.4957	17.2825	16.1235	16.6011	17.3022	16.0511	15.6344	16.2278	16.7826	15.8602	16.9315	17.2792	-0.295656	0.525472	0.584553	-0.583487	0.217367	0.258834	-0.275533	0.55375	0.60455
P35251	RFC1	18.7783	17.4235	17.0742	15.1024	19.185	14.0095	16.0077	15.2952	18.6035	16.1032	15.8668	15.1756	18.589	15.0861	16.3124	16.3113	19.0564	15.3074	14.8704	16.3474	-3.25652	3.11702e-06	1.65853e-05	-2.81614	1.95052e-05	5.88242e-05	-3.19607	3.9847e-06	1.67857e-05
P35268	RPL22	26.6014	25.9865	25.9066	25.3617	25.9451	25.6517	25.5052	25.2718	26.3886	26.2224	25.8071	25.5877	26.0789	25.537	25.5942	25.5341	26.3871	26.0118	25.8153	25.7835	-0.39831	0.0262543	0.0408521	-0.554492	0.00337352	0.00584757	-0.772448	0.000174131	0.000443931
P35269	GTF2F1	19.8088	16.8215	15.9509	15.423	19.1006	16.6876	15.3937	16.2223	19.9971	17.8948	15.2513	15.2596	18.9289	16.9515	16.7394	16.9703	19.4487	16.9215	16.3797	15.2673	-2.40144	2.73197e-06	1.4894e-05	-3.51382	1.10466e-08	1.21777e-07	-3.6283	6.69457e-09	9.21234e-08
P35270	SPR	14.4771	15.8334	16.4427	15.1658	13.0016	17.0044	15.7143	16.3287	13.448	15.0149	16.6491	15.2984	13.1193	16.0594	15.7461	16.1334	13.5528	15.7471	16.2648	15.9619	2.41209	1.54305e-06	9.2552e-06	2.64364	4.32916e-07	2.42871e-06	2.25787	3.71936e-06	1.58012e-05
P35453	HOXD13	18.2903	17.4062	17.6931	17.3791	18.1214	16.6987	17.6337	17.5241	18.0179	17.4391	17.1742	17.7367	17.7566	17.4021	17.6151	17.4538	18.0415	17.2944	17.6109	17.8161	-0.797427	0.000117816	0.00036037	-0.500124	0.00676608	0.0109731	-0.463554	0.0110044	0.0180968
P35520	CBS	20.7275	21.3386	20.7584	21.2275	20.8185	21.9741	21.6259	21.8984	20.8006	21.7855	21.1114	21.5398	21.1387	22.0249	21.8292	22.1872	20.7037	21.5642	21.0273	21.5905	0.899651	0.000571122	0.00139769	0.432641	0.0607009	0.0813058	0.850899	0.000947683	0.00199327
P35548	MSX2	15.7722	16.5717	15.4562	15.6214	14.8498	15.7089	16.2341	16.3116	16.3929	15.8928	15.5195	15.2309	14.7212	15.1354	16.2083	16.3242	15.7367	16.1681	15.4316	15.0354	0.40082	0.265315	0.320391	0.275382	0.439962	0.489156	0.210133	0.554311	0.604978
P35556	FBN2	16.3859	19.551	20.0847	19.4049	16.8882	19.7743	20.5478	19.5265	16.3011	19.1313	20.2029	19.1334	17.1554	19.6988	20.5202	19.3314	16.9132	19.3529	20.2438	19.1527	2.77292	5.41629e-12	3.64291e-10	3.59112	6.01785e-14	1.40044e-11	2.58103	1.84047e-11	9.12949e-10
P35573	AGL	18.335	16.8663	17.3565	17.5022	18.221	16.1692	16.0723	16.8885	18.1999	16.9002	16.5895	16.6012	17.954	16.2449	15.9062	16.4722	18.3143	16.9961	16.6395	14.995	-1.56948	0.000322337	0.000846276	-1.69203	0.000149801	0.000354571	-1.713	0.000131502	0.000346467
P35579	MYH9	20.511	21.8758	20.7647	23.6146	21.0063	20.2471	23.4947	21.0539	20.8593	20.8359	21.7885	21.0469	20.5383	21.3683	20.7873	21.8753	21.8943	24.307	21.3404	25.1565	0.764969	0.350848	0.40987	0.673261	0.410328	0.458936	1.5876	0.0620618	0.0861154
P35580	MYH10	20.3714	21.7751	21.1388	23.529	20.7563	20.4061	24.6787	20.9036	20.9472	20.995	22.6105	20.7775	20.413	21.9034	22.0446	22.1603	21.7663	24.6321	22.0302	25.3401	1.09148	0.219954	0.27125	1.64968	0.0705924	0.0934261	1.69125	0.0643686	0.0888631
P35606	COPB2	20.0958	19.8623	19.4147	19.9455	19.7803	19.2468	18.8907	19.4666	19.8906	19.1265	18.7096	19.2834	19.7001	19.2906	18.8353	19.195	20.1498	19.5111	18.9851	19.381	-0.515855	0.0103941	0.0178739	-0.95624	4.64553e-05	0.000126804	-0.469025	0.0181015	0.0284771
P35610	SOAT1	21.0158	21.5632	21.8282	21.6623	21.1105	21.9772	22.2455	22.4456	20.9202	21.5889	21.9896	22.0439	21.0952	21.9674	22.2297	22.1263	21.0539	21.6875	22.0101	21.66	0.717736	0.00022865	0.000631319	1.02149	3.73421e-06	1.45055e-05	0.948492	9.64102e-06	3.56984e-05
P35611	ADD1	20.9733	21.0648	21.3091	21.6556	21.6696	21.4139	21.7389	22.1273	21.1704	21.304	21.4236	21.8801	21.7341	21.4024	21.9638	22.1565	21.1055	21.1039	21.4147	21.6285	-0.0727957	0.693385	0.739726	0.239411	0.203933	0.244638	0.559	0.0063978	0.0110526
P35612	ADD2	19.4587	18.8265	18.3452	18.9389	19.5731	17.26	17.7164	18.8002	19.5953	17.844	16.4485	18.327	19.3564	17.8479	17.8172	17.9178	19.4654	17.9236	17.6124	18.4913	-1.5494	7.32741e-05	0.000236835	-1.90185	6.33487e-06	2.2641e-05	-0.994736	0.00424273	0.00762443
P35613	BSG	15.6299	16.8837	15.2167	17.2685	15.4138	16.6228	16.4938	16.4245	16.0118	17.2776	16.4178	15.7787	16.7427	14.5315	16.7039	16.9556	15.6276	16.1015	17.2483	16.5658	0.39827	0.393482	0.453482	0.530973	0.258916	0.303421	0.713492	0.134525	0.17236
P35637	FUS	20.7339	14.7214	16.7832	16.1149	20.2539	15.7241	16.6957	16.4962	21.1489	15.3946	15.8257	18.7443	20.2492	15.5242	18.5615	15.9268	20.8953	16.0541	15.505	15.1135	-5.17256	3.48809e-08	4.1021e-07	-3.98202	1.51036e-06	6.83373e-06	-4.17707	7.83348e-07	4.22824e-06
P35658	NUP214	23.6649	23.9696	24.454	24.3712	24.3796	23.8325	24.3867	24.3803	23.5839	23.4104	24.3527	24.0891	23.7812	23.9091	24.276	23.6699	24.043	23.6895	24.0771	23.9432	-0.128317	0.478125	0.538284	0.418754	0.0293249	0.0419147	0.200223	0.273061	0.322277
P35659	DEK	17.8723	18.0756	18.5715	18.9921	17.4241	15.9858	18.8087	15.3658	17.8354	17.6887	18.0122	18.0848	17.8482	18.278	18.1339	18.7388	17.886	17.8932	15.6664	18.1925	-0.188925	0.770171	0.808531	0.0653325	0.919443	0.931263	0.101603	0.875048	0.895238
P35670	ATP7B	14.4707	16.7047	15.4129	15.8385	15.1336	15.2135	14.8211	15.243	15.1853	15.4828	14.5716	16.2029	15.6856	16.183	16.0972	16.1626	14.3282	15.6576	16.3138	15.66	0.887648	0.0241475	0.0378692	0.482662	0.197842	0.238141	0.860723	0.0281734	0.0423521
P35711	SOX5	21.45	22.5405	22.2615	21.4305	21.7747	21.5433	20.5354	20.4383	21.2141	22.0444	21.7227	20.8698	21.4839	21.3103	20.0593	19.8807	21.6582	22.1427	21.5652	21.2581	0.400055	0.296925	0.353218	-0.287381	0.450405	0.499098	-0.740718	0.0619472	0.0859763
P35789	ZNF93	17.3052	18.1907	18.4663	18.2249	17.527	18.4149	18.3992	18.7012	17.4632	17.9907	18.4818	18.4667	17.9984	18.1409	18.8022	18.2764	17.4273	18.4846	18.6585	18.1579	0.70014	0.00028748	0.000767553	1.01736	3.83196e-06	1.47973e-05	0.821199	5.25163e-05	0.000155779
P35869	AHR	18.9023	20.3263	20.5131	20.2653	19.5174	20.7189	21.5239	21.0991	18.7546	20.0723	20.9171	20.6932	19.4596	20.989	21.8899	20.7134	19.0055	20.6285	21.2299	20.1815	1.41912	2.85499e-05	0.00010796	2.0869	1.72289e-07	1.1259e-06	1.46261	1.99274e-05	6.71448e-05
P35998	PSMC2	22.7791	22.4908	22.0749	22.2668	22.7379	21.8762	21.6174	21.7428	22.6649	22.087	21.846	22.0437	22.5167	21.8032	21.7439	21.6556	22.951	22.1813	21.9205	22.0944	-0.642256	0.000729194	0.00172596	-0.889395	2.36913e-05	6.98259e-05	-0.769257	0.00012226	0.000323253
P36383	GJC1	16.4529	15.3953	16.5685	17.2208	16.3782	17.5269	16.7495	17.1887	16.8637	16.8568	16.3791	17.6084	16.4293	17.2735	17.1479	18.039	15.6698	16.5005	16.8621	17.6596	0.351801	0.287239	0.343401	0.382645	0.248396	0.292237	1.18452	0.00162553	0.00324024
P36404	ARL2	23.4477	22.6135	21.6931	21.8242	22.2583	21.6118	21.0728	21.5975	23.3058	22.3488	21.3982	21.5713	22.3412	21.6326	21.1127	21.473	23.2995	22.2657	21.5611	22.0218	-0.836017	0.00427673	0.00812715	-1.56291	8.53803e-06	2.90555e-05	-1.23295	0.000134166	0.000352863
P36405	ARL3	19.8936	19.7212	19.7425	20.0172	19.56	19.9077	19.6064	20.0489	20.0974	20.1136	19.3602	20.172	19.959	19.9497	19.9501	20.559	19.6529	19.765	19.5331	20.4275	0.0588779	0.707862	0.752087	-0.194115	0.225264	0.267175	0.412322	0.0155741	0.0247614
P36406	TRIM23	16.0269	15.3335	16.1403	14.9931	15.1715	16.3719	16.5172	14.8469	16.3893	15.9221	15.7026	15.99	15.6359	15.8127	13.6626	16.2184	15.7366	16.6379	15.0303	15.4638	0.223619	0.613683	0.666214	-0.381419	0.39236	0.440899	-0.289594	0.514265	0.566819
P36507	MAP2K2	18.3681	18.7583	18.5979	15.2835	18.5915	18.8049	19.3499	18.5487	18.6066	19.106	19.2118	18.8218	18.6601	19.1781	19.4829	19.2985	18.0328	18.7315	19.0587	19.44	0.463946	0.394549	0.454537	0.688433	0.211798	0.252907	-0.173322	0.748333	0.785743
P36542	ATP5F1C	24.4558	23.2776	23.5296	22.975	23.8119	23.5356	23.6527	23.1068	24.5581	23.9171	23.692	23.3178	24.1174	23.569	23.9548	23.6959	24.0191	23.4854	23.9755	23.3834	-0.635523	0.0020205	0.00422302	-0.43155	0.0250152	0.0362482	-0.896667	7.48948e-05	0.000212273
P36551	CPOX	17.4839	18.2276	18.5668	17.677	17.4329	19.2266	19.4129	18.7701	17.4983	18.9615	19.4368	18.8983	17.8912	19.4933	19.8182	19.3224	16.7145	18.7897	18.8479	18.603	1.53557	0.000108344	0.000334129	1.81234	1.61411e-05	5.01143e-05	1.25003	0.000827897	0.00176363
P36578	RPL4	20.3449	19.9747	20.1788	20.5434	20.212	19.356	20.7146	19.6018	20.0336	19.4894	19.9007	19.6402	19.8215	19.6465	19.9743	19.9903	20.0638	19.6577	20.3623	19.9359	-0.470307	0.026612	0.0413764	0.130979	0.510427	0.558679	-0.15284	0.443454	0.498126
P36639	NUDT1	19.4496	19.2223	19.165	18.6211	18.1205	19.4244	19.6662	18.7935	19.6584	19.9935	19.4007	18.6033	19.1639	19.1613	18.6396	19.0685	18.706	18.3625	19.7401	19.2196	0.213145	0.497932	0.557855	0.302675	0.338908	0.386052	-0.158449	0.613373	0.659775
P36776	LONP1	18.6378	19.9679	20.1904	19.9079	19.189	21.1162	21.1823	20.7745	18.8835	20.5488	20.4501	20.4751	19.5256	21.2538	21.3933	21.2201	18.5816	20.4474	20.5039	20.2077	1.70333	2.20016e-05	8.6646e-05	1.78049	1.28456e-05	4.12963e-05	1.55356	6.39041e-05	0.000185065
P36873	PPP1CC	23.0087	21.6586	20.6641	22.6003	22.1032	21.2885	19.6146	22.1818	23.1025	21.6035	20.2727	22.2931	22.2446	21.1854	19.3416	21.6318	22.906	21.4064	20.2362	22.3966	-1.2445	0.000133373	0.000399985	-2.64716	5.10135e-09	6.55293e-08	-0.452312	0.097287	0.128898
P36896	ACVR1B	15.39	17.7498	17.6714	18.3247	14.8989	15.3544	15.4157	15.9631	15.4174	16.8249	15.3372	17.7499	16.1508	17.2587	15.9423	16.4183	15.6068	16.241	15.4101	16.0136	1.19299	0.0387548	0.0578086	0.462575	0.399231	0.447669	1.40116	0.0173611	0.0273772
P36915	GNL1	17.2609	16.9331	16.8673	16.6351	17.267	14.4141	15.9235	16.7084	17.2965	16.9851	17.0809	16.6413	17.6243	16.4916	17.2496	16.4844	17.2253	17.1696	17.4732	17.0381	-0.936095	0.0298015	0.0457374	-0.415878	0.308973	0.356223	-0.633341	0.128103	0.16505
P36954	POLR2I	19.094	18.2418	19.028	19.1008	18.1158	18.4856	18.6936	18.8486	19.0798	19.1446	18.9844	19.6394	18.1598	18.4458	18.4773	19.648	17.8599	19.1537	19.3991	19.98	0.232424	0.428632	0.488908	0.454598	0.130441	0.163044	0.981472	0.00299283	0.00559323
P36957	DLST	22.314	20.5538	21.6176	21.9923	23.0881	21.6585	22.6466	22.4005	22.6466	21.0742	21.778	22.2167	23.1654	22.0422	22.3609	22.4626	22.4092	21.1935	21.8085	21.9034	-1.42022	4.46428e-05	0.000156185	-0.682361	0.0198689	0.0292655	-0.529569	0.06296	0.0871395
P37108	SRP14	19.3517	18.9399	19.8467	20.1156	18.6488	19.2951	20.4099	19.531	19.6103	20.0905	19.8838	19.7443	18.9848	19.4628	20.0069	19.6237	19.1036	19.7375	20.3792	20.1974	0.365334	0.121182	0.159638	0.965493	0.000417794	0.000899287	0.702555	0.00573951	0.010002
P37198	NUP62	21.3648	22.0525	22.2306	22.1305	21.7278	22.6	22.7982	22.6263	21.5729	22.2105	22.6485	22.3176	21.8216	22.6742	23.0237	22.473	21.4844	22.0851	22.4283	22.0475	0.730189	0.000668734	0.00159738	1.03161	1.66136e-05	5.13153e-05	0.724708	0.000716468	0.00155899
P37275	ZEB1	16.814	15.5992	16.5519	15.2849	17.6895	15.4729	16.0215	16.7199	16.5953	14.6388	15.2805	15.772	17.2096	15.9609	16.7712	16.0915	17.1545	15.2196	16.2146	15.4841	-1.71427	3.70564e-05	0.000133949	-0.924634	0.00920217	0.0145111	-1.2221	0.00114577	0.00236077
P37287	PIGA	18.6647	19.831	19.7134	19.7244	19.1247	19.8676	19.6755	20.203	18.9328	19.2952	19.7795	20.0185	18.8641	20.0305	19.6585	19.8141	18.9184	19.5684	19.6658	19.8245	0.817591	2.4098e-05	9.35101e-05	0.797605	3.22733e-05	9.19942e-05	1.01597	1.50821e-06	7.25207e-06
P37802	TAGLN2	25.8417	24.3781	23.8371	23.8604	26.0723	22.9415	22.5856	22.5078	25.6694	23.0791	23.1516	22.0122	25.4784	22.4212	21.7916	22.3347	26.0925	22.7029	22.5323	22.7176	-2.72633	1.80001e-06	1.05018e-05	-3.05123	3.78154e-07	2.15777e-06	-3.14435	2.45838e-07	1.61137e-06
P37837	TALDO1	22.1503	19.7127	19.6785	20.5949	20.8999	19.4393	19.8594	19.496	22.2349	19.9567	19.2565	19.5622	20.9854	19.631	19.8434	19.8406	21.9658	19.9523	19.7265	19.9294	-1.90886	1.02761e-06	6.57184e-06	-1.97441	6.43259e-07	3.35706e-06	-1.76268	3.00773e-06	1.31322e-05
P37840	SNCA	22.1697	19.6362	18.6716	19.0106	22.5325	18.5089	16.5036	17.0501	22.1989	18.019	18.29	15.0347	22.4331	17.6421	15.9921	14.8663	22.3983	18.2295	17.5436	17.6869	-3.93935	1.28752e-05	5.48547e-05	-4.94631	6.40781e-07	3.34704e-06	-5.61679	1.02879e-07	7.92576e-07
P38117	ETFB	20.858	19.0164	19.5056	19.9983	19.8871	20.1066	20.2292	19.6293	20.9481	19.1441	19.1536	19.2322	19.3624	19.945	19.4029	19.2578	20.4403	18.8923	19.4348	19.136	-0.878291	0.0124033	0.0209973	-0.753963	0.0283578	0.0406137	-0.848434	0.0151774	0.0242077
P38159	RBMX	20.5228	19.3183	19.5241	21.1499	22.0137	19.492	22.4503	20.2972	20.551	18.8257	20.0824	20.0953	21.1258	19.5237	20.8515	20.7819	21.2567	20.9809	19.2663	21.0637	-1.46586	0.00977477	0.0169109	-0.659051	0.211116	0.252194	-0.416392	0.42349	0.477853
P38398	BRCA1	22.7896	22.2671	21.6359	21.3458	23.7916	20.753	19.4369	20.1031	22.5545	20.763	20.9287	20.2452	23.427	20.4815	19.141	19.2096	23.0952	20.8713	20.5167	20.5611	-2.10443	0.000264605	0.000712196	-2.79976	1.06187e-05	3.50213e-05	-2.83863	8.93748e-06	3.34792e-05
P38432	COIL	21.8533	19.7246	20.0215	19.6631	21.991	19.1455	19.9152	19.2226	21.7195	19.5178	19.9342	19.5452	21.4127	18.9683	20.0258	19.5175	21.8445	19.5549	20.119	19.6402	-2.38196	6.62904e-12	4.3132e-10	-1.76105	1.02483e-09	1.8934e-08	-2.24648	1.79857e-11	9.12395e-10
P38435	GGCX	19.2989	19.4333	19.5902	19.9232	19.3787	19.504	19.4782	19.6403	19.4824	19.3121	20.0229	19.8196	19.5865	18.8783	19.6582	19.6313	19.4617	19.1859	20.3535	19.8867	-0.178889	0.295382	0.351662	0.378948	0.0346269	0.04884	0.338616	0.0561152	0.078648
P38571	LIPA	20.1824	20.626	21.1422	21.03	19.5694	21.1431	21.3133	21.8263	20.4011	21.1814	21.3593	21.6187	19.8357	20.9984	21.3344	21.8303	19.9095	20.9305	21.3368	21.4402	0.996271	2.45061e-05	9.47022e-05	1.31759	6.51993e-07	3.38812e-06	1.56946	5.13902e-08	4.63985e-07
P38606	ATP6V1A	22.9272	22.7292	23.248	23.1898	23.1415	23.2276	23.6082	23.5292	22.7264	22.9767	23.177	23.1392	23.0877	23.2493	23.5742	23.7988	23.0777	22.8273	23.3273	23.0729	0.0099338	0.952481	0.96258	0.394852	0.027109	0.0390083	0.353888	0.0449078	0.0641516
P38646	HSPA9	25.3308	24.7045	24.4245	24.2939	25.3024	24.7238	24.3255	24.0143	25.41	24.7215	24.5542	24.1978	25.2299	24.6448	24.4487	24.15	25.163	24.7116	24.3367	24.1862	-0.585949	2.20361e-05	8.6671e-05	-0.869289	1.10019e-07	7.84953e-07	-1.11878	2.25616e-09	3.91459e-08
P38919	EIF4A3	22.6861	22.524	22.8414	22.497	22.3478	22.8559	23.0212	22.7575	22.736	22.8357	22.909	22.5925	22.5372	22.8056	23.2188	22.9968	22.0558	22.7242	23.1735	22.7543	0.27652	0.0786916	0.109039	0.560204	0.0013528	0.0025618	0.247053	0.113181	0.147797
P38935	IGHMBP2	18.6803	18.2797	18.0041	17.1331	17.2473	15.574	17.3273	17.85	17.1952	17.7645	17.5603	18.1984	17.638	18.1969	18.6712	17.9983	16.6914	18.2568	18.2788	17.976	0.123937	0.791583	0.826949	0.477896	0.314585	0.361788	0.340731	0.470329	0.524672
P39019	RPS19	17.9279	18.0506	19.5577	20.894	14.5584	19.565	19.67	18.1766	18.5905	20.0962	18.4617	19.0569	17.4899	19.2098	18.808	18.4646	17.8811	19.6827	20.2079	20.1551	2.0313	0.00632761	0.0115163	2.05153	0.00591389	0.00971208	2.05989	0.00575079	0.0100187
P39023	RPL3	23.9072	23.8344	23.792	23.8013	23.8273	23.6141	23.9031	23.6578	23.8163	23.7585	23.6336	23.7391	23.807	23.7484	23.9899	23.8912	23.8677	23.774	23.7964	23.8715	-0.0992136	0.36421	0.423497	-0.0221014	0.838081	0.859327	-0.0529087	0.625652	0.671415
P39656	DDOST	24.7587	24.816	24.7866	24.939	24.606	25.1026	25.3002	25.5066	24.8573	25.0509	25.013	25.298	24.8193	25.2643	25.252	25.4227	24.8168	24.9858	25.0317	24.9693	0.272306	0.0766818	0.106575	0.305084	0.0496459	0.0678803	0.455486	0.00558502	0.00975261
P39748	FEN1	18.5645	17.4411	17.1775	18.5383	18.5871	16.5678	17.8203	15.6086	19.1493	17.8354	15.642	17.2862	18.5411	16.885	15.844	17.9968	18.795	15.6753	18.0481	18.6528	-1.8465	0.00406765	0.00777177	-1.821	0.00449819	0.00759124	-1.11085	0.0636664	0.0879952
P39880	CUX1	20.8314	19.6368	18.5974	18.9609	21.6666	18.8541	16.2041	18.9444	20.9428	19.3071	18.3346	18.7473	21.5395	18.5888	15.6953	18.0717	21.1125	19.0275	17.9684	18.5713	-2.13573	0.000132937	0.000399279	-3.85862	6.25454e-08	4.96547e-07	-2.55943	1.69158e-05	5.80608e-05
P40123	CAP2	18.0597	15.0648	16.6269	15.0517	15.8717	15.2208	15.55	15.8813	18.2757	16.7612	15.7464	16.1969	17.4707	16.1152	15.7467	16.8518	17.354	14.9819	15.1746	16.2132	-1.77758	0.000859058	0.00199006	-1.63743	0.00173822	0.00321737	-1.36736	0.0066714	0.0114926
P40222	TXLNA	18.5303	19.4125	18.4366	17.6238	18.0583	18.7619	15.8717	15.0363	18.1356	19.0799	17.8595	16.8392	17.8494	18.2936	14.9755	15.565	18.5739	18.8828	17.6699	17.1249	0.656625	0.262489	0.317298	-1.26685	0.0384086	0.0537056	-1.79164	0.00538044	0.00943113
P40227	CCT6A	24.092	24.5121	24.6873	24.4828	24.0981	24.4465	24.5799	24.3054	23.928	24.732	24.6369	24.4346	24.2927	24.4944	24.8128	24.7141	23.9585	24.4422	24.7155	24.7713	0.451605	0.00179111	0.00379524	0.612624	9.79565e-05	0.000243407	0.467759	0.00133581	0.00270782
P40429	RPL13A	22.0658	20.9638	21.17	20.317	21.0002	20.8314	20.9362	20.1462	22.6312	21.7963	20.9627	20.9543	21.3804	20.7516	20.9397	20.9307	21.5169	21.3578	21.4968	21.4631	-0.57873	0.069001	0.0970032	-0.617821	0.0536486	0.0726727	-0.956621	0.00494336	0.00875091
P40616	ARL1	22.4704	22.273	22.1221	22.1597	21.8747	22.2169	22.2919	22.0767	22.6066	22.4841	22.3144	22.4991	22.092	22.2205	22.4455	22.2412	22.1482	22.4454	22.3341	22.4283	0.0896487	0.546428	0.603714	0.0632154	0.66984	0.708671	0.0426342	0.773385	0.808361
P40692	MLH1	22.5193	20.6142	20.5169	19.9335	22.6253	20.048	20.3849	19.97	22.3657	20.2621	20.4177	20.1029	22.4134	20.1861	20.6701	20.2051	22.5446	20.4702	20.5437	20.0709	-2.17755	7.69704e-13	9.39416e-11	-1.98699	3.74944e-12	2.19591e-10	-2.43717	1.07426e-13	2.16029e-11
P40763	STAT3	21.2585	20.5794	20.1016	20.0387	20.7452	19.5459	19.3652	19.2455	21.1091	19.8726	19.7397	19.5846	20.5173	19.3764	18.914	19.3692	21.203	19.8486	19.9277	19.7261	-1.12208	0.000299851	0.000793506	-1.35701	3.882e-05	0.000107932	-1.37381	3.36479e-05	0.000106176
P40818	USP8	18.7031	17.2721	16.7117	18.6366	18.5875	15.8501	15.4742	14.9765	18.5651	18.6066	16.5937	16.7368	18.0283	15.5894	15.344	16.9708	18.7235	18.9276	18.4468	18.504	-1.27234	0.102953	0.138179	-2.0074	0.0142357	0.0216337	-1.35653	0.0835717	0.112136
P40855	PEX19	18.5267	16.5249	16.771	17.5521	18.495	15.6438	17.3446	15.4308	18.7365	15.9183	17.2179	16.4221	18.412	15.3737	16.0275	17.1046	18.8553	15.5294	17.3246	16.5674	-2.80711	1.04692e-07	9.91595e-07	-1.66799	8.9884e-05	0.000225501	-1.98972	1.14627e-05	4.14595e-05
P40925	MDH1	19.2639	15.8625	19.0223	19.1479	18.272	15.664	15.6443	16.4862	19.5615	17.8754	16.1693	16.1363	18.6339	16.4197	16.5048	16.3593	18.851	16.9163	18.315	17.6104	-2.36889	0.00178579	0.00378666	-1.78532	0.0130073	0.0199237	-1.76847	0.0137517	0.0221105
P40926	MDH2	21.8956	20.2744	20.3588	21.9492	21.7836	21.2169	21.1328	21.4629	22.2157	20.8639	20.6093	21.1087	21.8526	21.3967	21.1837	21.7361	21.848	20.5659	20.9019	21.2308	-1.05557	0.000168933	0.000487107	-1.0818	0.000130459	0.000313751	-0.421562	0.076448	0.10351
P40937	RFC5	17.7743	18.1996	18.3971	17.9375	17.0039	17.8297	17.7772	17.7534	17.8593	18.6312	18.0986	18.1676	17.7065	17.8767	18.2464	18.513	17.3948	18.3092	18.6529	18.3173	0.621534	0.00921976	0.0160668	0.68667	0.00471742	0.00790329	0.589985	0.0126892	0.0205735
P40939	HADHA	18.4974	19.2454	20.4545	19.5659	19.0188	20.2207	21.4017	20.4824	18.4852	19.652	20.5237	19.8808	19.1051	20.5858	21.1013	20.5957	18.2234	19.6857	20.4994	19.6801	1.21192	0.000430489	0.00108684	2.13012	5.05802e-07	2.74251e-06	1.37497	0.000119482	0.00031717
P41091	EIF2S3	24.4325	23.868	23.7422	23.9807	23.9655	23.6361	23.6778	23.9331	24.3708	23.8643	23.6008	24.0754	24.2149	23.6462	23.6611	23.7976	24.4029	23.8493	23.9822	24.0197	-0.504514	0.000757664	0.00178418	-0.544489	0.000369963	0.000805308	-0.316013	0.0209999	0.0325409
P41208	CETN2	16.5258	16.9222	16.1905	16.1651	14.4556	15.9894	15.7014	15.8194	17.7297	15.6054	15.6586	15.044	15.7187	16.395	15.5144	16.5837	17.283	14.9702	14.905	15.9586	-0.366096	0.473841	0.534265	-0.748549	0.151831	0.187201	-0.428364	0.403215	0.458606
P41214	EIF2D	17.422	18.5407	18.9478	18.6448	17.5678	18.4882	19.0914	18.9896	17.4061	18.6196	18.7909	18.8111	17.6939	18.9204	19.2472	19.1639	17.5825	18.6917	18.9524	19.0331	1.11768	1.24562e-07	1.14536e-06	1.47149	1.79489e-09	2.93558e-08	1.39405	4.24927e-09	6.5716e-08
P41223	BUD31	17.9808	16.1929	15.9628	16.4437	18.5215	17.4137	16.255	16.8197	18.2716	15.4111	14.5787	16.386	18.483	16.1493	15.7346	15.2797	16.9022	16.7696	15.2271	15.9894	-1.6445	0.000699185	0.0016615	-2.48022	7.85002e-06	2.70886e-05	-1.84814	0.000226452	0.000558985
P41227	NAA10	21.0225	21.6542	21.5575	21.4649	20.6797	21.4299	21.4155	21.1805	20.9654	21.76	21.5048	21.3646	20.8319	21.3893	21.6787	21.4926	20.7957	21.5204	21.7565	21.7501	0.691722	5.05313e-05	0.000173441	0.723536	3.00422e-05	8.63336e-05	0.591488	0.000269851	0.00065213
P41229	KDM5C	19.9095	20.3453	20.4206	20.4975	20.4382	19.9464	20.1133	20.7197	19.8416	20.1704	20.6149	20.447	19.891	19.9028	19.7909	20.5049	20.1664	20.3965	20.1773	20.315	0.10293	0.550079	0.606963	0.174077	0.316511	0.363583	0.447482	0.0161972	0.0256906
P41236	PPP1R2	21.4741	20.097	19.7954	20.7887	21.2168	16.8397	16.8607	19.5538	21.6023	19.6196	16.0717	20.4822	20.9942	19.5646	16.8826	20.2275	21.4956	16.2703	15.9633	20.0641	-2.87837	0.00081827	0.00190442	-4.24185	1.30079e-05	4.17457e-05	-1.13335	0.13274	0.170474
P41240	CSK	20.0177	20.1454	19.2572	19.3461	19.8925	19.6106	18.4148	18.9232	20.0107	19.6551	19.1291	18.9332	19.8033	19.4644	18.8745	19.0611	20.0727	19.5008	19.2416	19.2113	-0.284134	0.115569	0.153086	-0.975927	2.04371e-05	6.12908e-05	-0.864382	8.26617e-05	0.000230682
P41250	GARS1	20.5671	21.7998	21.9448	21.4792	20.5123	22.2209	22.3605	21.6818	20.8794	22.1807	22.4545	21.9205	21.112	22.45	22.7856	22.0487	20.7822	22.4554	22.778	22.0535	1.45078	3.72543e-07	2.84808e-06	1.69409	3.81274e-08	3.32698e-07	1.06616	2.14481e-05	7.172e-05
P41252	IARS1	21.155	22.6493	22.506	22.7847	22.5032	22.7747	22.8993	22.9497	21.381	22.378	22.6238	23.1105	22.5757	23.1629	22.979	22.944	21.7065	22.6183	22.4516	22.5874	0.852368	0.00263727	0.00532256	0.827663	0.00330302	0.00573978	1.01099	0.000616576	0.00135792
P41440	SLC19A1	18.01	19.2997	19.093	20.7331	16.9285	18.5166	15.6279	20.2101	17.4401	18.9479	19.0236	20.3241	15.5976	18.8819	16.5058	19.551	17.5668	19.7074	19.2612	20.1834	1.96206	0.00459055	0.00864393	0.793686	0.208018	0.24889	3.09173	7.2749e-05	0.000207271
P41567	EIF1	16.3095	17.0257	16.1142	17.75	16.1246	17.0698	16.4022	16.2868	16.0692	16.9415	16.9686	17.0656	15.0142	17.2988	16.1311	16.3045	15.7321	17.3344	17.5743	17.6247	1.28413	0.00109153	0.00246284	0.788139	0.0287	0.0410804	1.15639	0.00259035	0.00490071
P41743	PRKCI	19.5586	20.7844	20.3927	20.9493	19.5956	20.2158	20.5909	20.96	19.6036	20.5518	20.4221	20.7746	19.4942	20.2965	20.6152	20.6478	19.5172	20.4915	20.5245	20.8569	0.914147	6.14952e-07	4.28375e-06	0.955211	3.30233e-07	1.93044e-06	1.28387	3.77433e-09	5.97702e-08
P42025	ACTR1B	18.3127	16.669	17.3363	16.6319	18.4861	16.6196	16.9718	17.0673	18.1689	17.7134	16.82	14.8859	18.6957	15.9081	14.7848	16.3981	18.189	17.1382	16.8112	16.8853	-1.56082	0.00282746	0.00565491	-1.82569	0.00076063	0.00152892	-1.99681	0.000326021	0.000771978
P42126	ECI1	16.1534	17.3308	17.3246	17.9368	16.1371	18.6589	18.5722	17.8791	16.221	17.4968	17.7182	17.1222	14.3208	18.5548	19.1531	18.7396	14.6475	17.0269	18.2816	17.5323	2.31766	7.22913e-05	0.000234418	2.71397	1.12871e-05	3.69004e-05	2.34604	6.31137e-05	0.000183131
P42166	TMPO	26.5085	23.4633	23.1904	24.4379	26.6611	22.3603	21.5467	23.4639	26.437	22.7532	22.5018	23.3945	26.0278	22.0618	20.655	23.0374	26.6432	22.5658	22.1905	23.4511	-3.81465	6.22733e-09	9.77247e-08	-4.43864	5.48483e-10	1.16015e-08	-2.89855	3.84411e-07	2.35767e-06
P42224	STAT1	21.446	21.5124	22.1751	21.2015	21.6057	21.5983	22.4924	21.5234	21.2375	21.5293	22.4657	21.3192	21.4276	21.6733	22.7371	21.3086	21.5074	21.428	22.6298	21.4228	0.103449	0.42151	0.481703	1.05519	1.05736e-07	7.61652e-07	-0.0897272	0.484725	0.538624
P42285	MTREX	21.5238	19.3661	19.3275	19.0949	21.8486	19.0127	18.9671	18.8937	21.4112	19.3861	18.952	19.0022	21.7658	18.9293	18.9387	19.1413	21.4604	19.288	19.2667	19.268	-2.40552	1.21035e-12	1.24589e-10	-2.51157	5.72027e-13	6.00729e-11	-2.52194	5.32413e-13	6.92831e-11
P42336	PIK3CA	16.3777	18.4784	16.9541	17.4949	17.1969	17.6807	16.3256	17.7083	16.643	17.5304	17.4791	18.1829	17.291	18.0243	16.6642	15.7758	16.5838	18.1641	16.1207	17.9394	1.15708	0.00603008	0.0110217	-0.109776	0.771792	0.801518	0.601784	0.123646	0.159955
P42338	PIK3CB	15.8279	18.9794	17.197	18.3925	17.1691	18.0799	16.1017	17.8295	15.5198	18.3732	16.5653	17.6464	16.702	17.8497	15.0953	17.3546	16.3895	18.6189	17.6388	17.5122	2.05855	6.96679e-05	0.000227018	0.197939	0.629461	0.672038	1.42539	0.00231094	0.00443335
P42345	MTOR	16.6376	19.3556	19.1429	18.1923	17.4644	18.667	17.0055	16.3025	16.5749	18.9573	18.8389	17.9099	17.4707	18.8323	17.2443	16.5515	16.6271	18.7491	18.3686	18.2007	1.95731	0.000253936	0.000687811	1.1651	0.0148135	0.0224259	0.476404	0.285757	0.335334
P42356	PI4KA	19.1546	20.5144	19.9646	20.6282	19.7482	20.047	19.6225	20.6658	18.9114	20.1061	19.8461	20.6134	19.6278	20.1986	19.7432	20.3206	19.3563	20.1405	19.9278	20.4733	0.841682	4.13711e-05	0.000146972	0.461166	0.00884821	0.0140269	1.18059	5.34957e-07	3.07023e-06
P42566	EPS15	22.9461	21.7535	20.7225	21.4345	23.1402	20.9651	19.9472	20.8686	22.8013	20.9891	20.3537	20.7367	22.9967	20.7134	19.5819	20.2104	23.1134	21.1668	20.2185	20.982	-1.88196	2.3531e-07	1.95634e-06	-2.83478	4.10111e-10	9.43856e-09	-2.15308	3.19817e-08	3.1854e-07
P42568	MLLT3	15.6119	15.0857	15.4186	16.0763	15.6935	15.1825	16.4424	17.3771	15.9422	15.51	15.5918	15.7837	14.7719	15.6063	15.9609	15.5942	15.7067	16.4684	17.1125	15.3354	0.0253585	0.948211	0.959268	0.559991	0.162779	0.198966	0.488098	0.220827	0.267153
P42574	CASP3	20.2002	16.0884	15.2612	15.0053	19.582	18.8941	18.829	15.3091	20.5115	18.9566	19.1374	18.7059	19.4481	16.2235	16.3946	18.8339	19.2351	18.4185	22.7024	18.7094	-2.07915	0.0813896	0.112361	-1.33045	0.253104	0.297366	-2.48264	0.0406845	0.0589679
P42677	RPS27	24.8377	24.1993	23.9218	24.1288	24.0576	23.8561	23.8732	24.0406	24.8469	23.8901	23.395	24.1123	23.7282	23.774	24.08	23.8458	24.8496	24.1031	24.5005	24.2519	-0.49947	0.0409686	0.0606725	-0.509882	0.0373656	0.0523695	-0.388096	0.104467	0.137377
P42684	ABL2	18.5285	19.6332	19.1159	19.187	18.974	19.2983	18.8707	19.2978	18.392	19.2518	19.1876	19.1851	18.6291	19.4257	19.0024	18.9519	18.7599	19.4782	18.9948	19.4243	0.760746	2.44905e-05	9.47022e-05	0.377582	0.0123555	0.0190013	0.55253	0.000709676	0.00154596
P42685	FRK	18.789	18.763	17.7923	18.1755	18.2741	18.2415	17.9835	17.6727	18.6209	18.4529	17.7778	17.4896	18.3434	17.9838	17.867	17.9987	18.8271	18.2519	17.7961	18.4149	-0.232271	0.22306	0.274514	-0.72757	0.000905731	0.00179112	-0.620638	0.0033343	0.00615072
P42694	HELZ	20.3896	21.3143	21.5772	21.0651	20.9037	21.2241	21.7204	21.5424	20.2245	20.7948	21.4954	21.0061	20.4902	21.3446	21.551	21.0732	20.7175	21.0218	21.3753	20.7919	0.594828	0.00193146	0.0040596	0.998749	8.95732e-06	3.02417e-05	0.550613	0.00352349	0.00645595
P42695	NCAPD3	18.3488	18.0913	17.8059	17.8989	18.042	17.521	17.6396	17.4043	18.1106	18.1824	17.7924	18.1702	17.7615	17.9205	17.7242	18.344	17.7832	18.2924	17.9667	18.4566	-0.0077035	0.9689	0.975911	-0.223442	0.266349	0.311218	0.0455701	0.817729	0.847753
P42696	RBM34	22.029	21.7111	22.0557	21.9302	22.2651	22.1424	22.4373	22.3811	22.214	21.7146	21.9584	22.1535	22.0253	22.0715	22.3355	22.3633	21.9182	21.7053	21.7654	22.0887	-0.221359	0.169839	0.215713	0.0201227	0.89807	0.912553	0.0930223	0.55556	0.605974
P42704	LRPPRC	18.7328	19.5478	19.8785	19.8763	19.5557	20.0807	20.5239	19.6199	18.7186	19.4371	19.9146	19.3973	19.3073	19.8253	20.1139	19.9072	18.7552	19.4727	20.2006	19.4303	0.65881	0.00360416	0.00700699	1.11236	2.23798e-05	6.65503e-05	0.632279	0.00485756	0.00861807
P42766	RPL35	16.5088	18.0396	18.1784	19.5126	14.6559	18.6988	18.6826	15.0875	17.3992	18.7886	16.7792	17.3177	17.2434	18.6537	15.1146	15.3017	17.2386	18.3114	18.6093	18.7083	1.88926	0.0333445	0.0505189	0.863656	0.306655	0.353755	0.576402	0.491614	0.545266
P42771	CDKN2A	16.0457	16.7689	16.3454	17.5281	14.2084	16.5105	16.2975	15.0832	16.3684	16.809	16.3313	16.1327	14.5231	16.321	13.5264	14.813	15.8459	17.0964	16.8664	17.1132	1.30289	0.0476717	0.0693806	0.475114	0.448895	0.497609	0.735761	0.246026	0.294072
P42785	PRCP	15.1329	16.6676	15.6371	17.216	13.7844	14.3083	15.5965	16.4867	15.4645	14.0939	15.6232	15.5216	15.2885	16.4269	15.3259	16.7609	15.2433	17.1939	15.2988	15.8943	0.7554	0.16231	0.207205	0.513576	0.335139	0.382175	1.3932	0.0149367	0.0238748
P42858	HTT	18.4559	20.8194	19.628	19.5696	19.6197	20.1287	18.6517	19.0676	18.3371	20.3038	19.7205	19.4181	19.4574	20.087	19.0598	19.0675	18.7247	20.4577	19.524	19.3012	1.44037	2.71755e-05	0.000103153	0.397839	0.143051	0.177215	0.365828	0.176151	0.219675
P42892	ECE1	16.495	15.6511	15.9244	14.8353	15.3532	16.3248	16.4234	15.7976	15.1215	16.4257	15.8403	16.2816	15.2424	15.8856	16.0348	15.6513	15.5036	15.9423	16.0784	15.5999	0.502771	0.0761943	0.105971	0.517149	0.0688237	0.0912265	0.0899902	0.740444	0.778825
P43003	SLC1A3	19.7645	19.8462	20.0933	19.4828	19.7993	19.9676	19.9922	20.4445	20.0262	19.9116	19.7659	20.0069	19.862	19.8949	20.2557	20.2986	19.9401	20.0452	20.2181	19.9714	0.0546842	0.733578	0.775776	0.186645	0.253223	0.297447	0.162415	0.318014	0.369637
P43005	SLC1A1	18.057	18.6441	18.5859	18.1907	18.223	15.4707	19.209	18.2103	17.9495	18.9764	19.1672	19.1996	18.3617	19.0055	19.54	14.6049	17.7301	18.7713	17.3532	19.0651	0.109341	0.88788	0.909299	0.706814	0.367399	0.415187	-0.210133	0.786584	0.820581
P43007	SLC1A4	18.7728	19.38	19.4301	19.7912	19.0263	20.6033	20.6327	20.6261	18.8624	19.8549	19.904	20.0974	19.7479	20.6149	20.778	20.8001	18.429	19.806	20.0572	19.5261	1.08413	0.00367802	0.00713436	1.1927	0.00174515	0.00322921	1.20051	0.00165363	0.00328749
P43034	PAFAH1B1	17.702	16.9896	17.5098	17.7367	17.0868	18.2475	17.5257	17.2199	17.8388	17.7461	17.2095	17.1892	17.6967	18.4684	18.0592	17.4553	17.6583	17.4299	17.4491	17.525	0.179768	0.472245	0.532767	-0.0458793	0.853469	0.873161	-0.171269	0.493157	0.546386
P43121	MCAM	18.6272	17.4372	15.3989	20.5943	18.1505	20.3318	15.6834	20.9673	18.7514	16.9287	16.089	19.6882	18.2337	15.8287	20.6553	20.8691	18.5128	15.3657	14.8084	16.5772	-1.2767	0.243038	0.296298	-1.92812	0.0848205	0.110449	1.28409	0.240421	0.288063
P43243	MATR3	21.8872	19.4972	20.3217	20.2728	22.025	19.79	20.1078	19.5582	21.9887	19.6765	19.9911	19.7132	21.8155	19.5456	19.6119	19.5409	21.9421	19.7787	20.0373	19.8324	-2.27411	1.31368e-11	7.34922e-10	-1.9177	2.29466e-10	5.87002e-09	-2.14818	3.449e-11	1.38562e-09
P43246	MSH2	21.0471	21.3236	21.477	21.0579	21.2956	21.5341	21.7696	21.31	21.039	21.543	21.7714	21.3572	21.2971	21.764	22.3392	21.5344	21.0959	21.4089	21.7323	21.1712	0.359796	0.0311321	0.0475521	0.662966	0.000412299	0.000889376	0.131202	0.405692	0.460986
P43304	GPD2	16.4424	16.808	17.2009	16.3419	15.5082	16.7477	17.0587	15.3322	16.3491	16.4447	17.2367	16.008	16.4379	16.4893	16.574	16.082	16.3897	16.4443	17.4854	15.836	0.36136	0.113519	0.150737	0.885676	0.00068723	0.00139971	-0.305418	0.176842	0.220399
P43307	SSR1	20.2772	19.7229	19.6173	20.7611	19.7597	20.649	17.4362	15.0832	20.716	20.8401	20.642	20.5576	20.2988	20.4125	20.2356	19.9142	19.8954	20.8777	20.4941	20.3385	0.311023	0.712362	0.756332	-0.504394	0.55112	0.59884	-0.858514	0.314745	0.366122
P43378	PTPN9	18.7646	19.9129	19.9111	20.1054	18.9852	20.6853	20.4059	20.6514	18.6573	20.4352	20.2605	20.679	19.4812	20.7382	21.0141	20.8852	18.4302	20.3276	20.4083	20.6335	1.55615	2.14068e-06	1.20774e-05	1.5363	2.54043e-06	1.04731e-05	1.72721	5.10612e-07	2.95888e-06
P43405	SYK	17.243	18.4105	17.8463	18.3872	17.5242	18.5488	18.371	18.7481	17.4891	18.2992	18.3038	18.4325	17.9823	18.5104	18.7336	18.8918	17.3657	18.1004	18.4671	18.4193	0.85299	0.000136568	0.000408004	0.823487	0.000197249	0.000454653	1.05489	1.18654e-05	4.26583e-05
P43487	RANBP1	21.6615	19.981	19.7151	20.9868	21.3804	19.9174	20.0077	19.932	21.5384	19.995	19.2861	19.913	21.3792	19.5985	18.4835	19.9708	21.6123	19.6793	19.5373	20.502	-1.6801	2.10841e-06	1.19516e-05	-2.10843	8.48722e-08	6.35494e-07	-1.25341	7.65221e-05	0.000215863
P43490	NAMPT	21.6214	22.502	22.7776	22.4993	21.386	23.0812	23.2043	22.9246	21.7235	22.8954	23.0185	22.6997	21.9316	23.1586	23.6551	23.1741	21.3219	22.815	23.1638	22.8076	1.29357	1.32714e-06	8.1147e-06	1.56699	8.6241e-08	6.43689e-07	1.22418	2.78383e-06	1.23255e-05
P43686	PSMC4	23.0853	22.3862	22.0474	22.0087	22.7462	21.7616	21.3306	21.6211	23.107	22.1327	21.6697	21.9202	22.7403	21.7283	21.4802	21.3575	23.0208	22.2575	21.8336	21.949	-0.88663	0.000101894	0.000316522	-1.26761	1.25563e-06	5.84465e-06	-1.1686	3.72462e-06	1.58012e-05
P43897	TSFM	19.9586	20.8955	21.4253	20.9631	20.3605	21.682	22.0927	21.4806	19.9965	21.4657	21.5878	21.4766	20.765	21.6798	22.1302	22.0266	19.616	21.2694	21.7705	21.368	1.25916	4.01287e-05	0.000143063	1.66198	1.19921e-06	5.61694e-06	1.32366	2.23096e-05	7.43984e-05
P45452	MMP13	15.8683	19.8683	20.3878	19.5277	17.317	15.199	15.673	15.5533	17.0416	15.0534	20.3669	16.1911	17.7548	19.6517	19.9358	15.861	17.1151	15.882	15.6165	19.5741	0.111504	0.927745	0.942706	1.37662	0.270949	0.316283	0.322069	0.793547	0.826836
P45880	VDAC2	21.947	23.2398	23.339	23.7979	22.5191	23.5908	23.8432	24.1848	22.0357	23.2215	23.3119	23.83	22.6293	23.8955	23.7307	24.1882	22.0223	23.0821	23.2106	23.5441	1.17527	1.36282e-05	5.77751e-05	1.25643	5.89537e-06	2.12717e-05	1.67834	1.07635e-07	8.24969e-07
P45954	ACADSB	17.8805	18.814	20.377	18.9654	18.8724	20.521	20.8613	20.0224	18.607	19.8451	20.5207	19.4371	19.1827	20.2771	21.0063	19.8143	18.0994	20.0223	20.7127	19.2155	1.36748	0.000268418	0.000721162	2.16716	1.09308e-06	5.18068e-06	0.962514	0.00528906	0.00929272
P45973	CBX5	18.0244	15.6366	17.3512	17.3639	18.4588	17.7828	17.2364	16.9505	18.127	17.8815	16.7458	17.1513	18.6121	16.0767	16.5694	17.2029	17.1513	18.0354	17.2513	17.7072	-0.992122	0.0251869	0.0393653	-1.04388	0.0193095	0.0285893	-0.799572	0.0648514	0.0893854
P45974	USP5	23.2289	20.1942	19.6701	20.6337	23.0651	19.6553	19.4839	19.1391	23.2967	19.6603	19.2821	19.3284	22.987	19.3318	18.7254	19.1987	23.4466	19.8236	19.527	19.8147	-3.47181	5.07877e-11	2.02677e-09	-3.86714	8.16579e-12	4.02022e-10	-3.58192	3.00148e-11	1.24897e-09
P45983	MAPK8	15.0793	15.1207	16.5216	15.8579	13.7031	16.4313	16.5002	16.0282	15.1203	15.8035	16.5865	15.2785	15.3848	16.17	15.9018	15.7561	14.3913	14.8468	15.3803	14.6963	0.938716	0.0208734	0.0333751	1.44232	0.00105482	0.0020574	0.787642	0.047839	0.0678547
P45984	MAPK9	19.3987	19.6723	19.6996	19.5994	19.022	20.2501	19.6954	19.9768	19.195	20.0437	19.9779	19.8718	19.6518	20.0718	20.308	20.3615	18.9616	20.0348	20.4	20.2919	0.768711	0.00083066	0.00193034	0.770358	0.00081485	0.00162698	0.774412	0.000777183	0.00166986
P45985	MAP2K4	15.8232	16.191	15.5176	15.6103	16.2853	15.1025	16.599	16.5961	14.8857	16.6619	17.0495	14.3973	15.634	15.7223	17.2518	16.1079	14.9462	14.4734	14.903	16.1026	0.115347	0.821939	0.852344	0.749289	0.155016	0.190656	0.247971	0.629388	0.675062
P46013	MKI67	24.7915	22.1521	21.9504	21.1442	26.0516	20.9753	21.5332	20.3997	24.5752	20.634	21.6136	20.307	24.8927	20.7225	20.6959	19.8657	25.504	21.1602	21.3302	20.5273	-4.03417	3.02045e-10	8.332e-09	-3.73832	1.04742e-09	1.92328e-08	-4.71421	2.23656e-11	1.01425e-09
P46019	PHKA2	18.567	18.6112	19.0724	18.74	19.6074	19.0249	16.2377	17.5886	18.4647	18.8435	19.245	18.3625	19.4185	18.3018	17.5033	19.4233	19.1222	18.8748	19.1201	19.0183	-0.304713	0.535449	0.593995	-0.800249	0.11415	0.144491	-0.409404	0.407045	0.462085
P46020	PHKA1	20.2234	19.7916	19.5461	19.8792	20.5846	19.285	18.2906	19.3701	20.0418	19.3744	19.4401	19.5606	20.3113	19.2127	18.7221	19.3558	20.4453	19.5148	19.3999	19.7568	-0.885585	0.000693493	0.00165059	-1.24151	1.9143e-05	5.79029e-05	-0.736795	0.00322003	0.00596567
P46060	RANGAP1	22.7038	21.1277	21.1401	22.3241	22.162	20.1386	20.1198	21.3639	22.3292	20.4273	20.7642	21.1048	21.4454	19.9717	16.2949	20.7876	22.6746	20.5254	20.7737	21.5465	-1.82484	0.0118203	0.0201126	-2.44446	0.00144422	0.00271687	-0.837639	0.215592	0.261665
P46063	RECQL	22.9279	19.2772	19.8269	19.7382	22.2699	19.6229	20.2025	20.0095	22.9041	19.3103	19.3609	19.8862	22.3631	19.7975	20.0287	19.9042	22.7353	19.2802	19.7051	19.7814	-3.18246	4.12639e-13	5.88109e-11	-2.81527	3.4536e-12	2.09814e-10	-2.7762	4.39127e-12	3.45871e-10
P46087	NOP2	22.3685	21.6511	21.8037	22.1264	22.8815	21.9878	22.6809	22.3721	22.509	21.5659	21.8352	22.2461	22.427	21.6964	22.1153	22.185	21.8949	21.7613	21.6091	22.0677	-0.683696	0.00236573	0.00484145	-0.407352	0.0498725	0.0681591	-0.216723	0.278485	0.328281
P46100	ATRX	17.7638	14.115	16.2183	15.1365	18.8373	16.701	15.3584	16.7549	17.6172	16.1509	15.786	16.6212	18.7109	15.9839	15.9675	16.6535	17.9501	17.2339	15.4829	16.7545	-2.1389	0.000183356	0.00052141	-2.4132	4.93612e-05	0.000133458	-1.79174	0.00099902	0.00208367
P46109	CRKL	18.2393	19.5982	19.6151	20.2624	18.7281	19.5624	19.9269	19.7786	18.1261	19.2006	20.1103	19.7745	18.8809	19.4248	19.4944	19.9987	18.3388	19.6276	19.5808	19.9222	1.02004	1.20116e-05	5.18397e-05	1.28283	5.79157e-07	3.07616e-06	1.4846	6.9749e-08	5.84758e-07
P46459	NSF	21.4506	21.3952	21.784	21.3748	21.3976	21.6886	22.2318	21.6306	21.4435	21.6677	22.019	21.4278	21.6208	21.6855	22.4674	21.8276	21.4418	21.5376	22.0505	21.4847	0.124062	0.378836	0.438544	0.639645	0.000189154	0.000437678	0.0782407	0.576431	0.625547
P46527	CDKN1B	17.7248	15.7851	16.5454	16.5625	18.2389	17.3734	16.2069	16.3915	18.0647	17.4402	16.5078	16.7486	18.4987	17.7936	15.8902	16.9943	17.952	15.4753	14.9299	17.222	-1.32233	0.00397486	0.00762368	-2.0798	5.9468e-05	0.000156679	-1.31205	0.0042076	0.00756812
P46531	NOTCH1	14.8311	20.168	17.4262	19.9446	14.9858	18.737	16.0888	19.6812	17.6747	18.8061	16.789	19.3075	16.5539	18.076	15.4398	18.4352	17.1916	18.9735	16.3893	19.5073	2.70468	6.79239e-05	0.000222668	0.179213	0.738528	0.773007	3.12777	1.22967e-05	4.3945e-05
P46734	MAP2K3	18.9672	19.8092	19.9477	19.022	18.8426	19.981	19.9602	19.3476	18.8364	19.9883	20.0811	19.3037	19.2169	20.1306	20.2703	19.3498	18.6903	19.8694	20.5346	19.3105	1.04501	6.44864e-07	4.42678e-06	1.24808	4.87977e-08	4.04575e-07	0.356037	0.0211869	0.0327966
P46736	BRCC3	23.5916	23.3198	23.2481	23.1437	23.5124	22.7599	22.2428	22.4565	23.6531	23.072	22.8946	22.6866	23.3675	22.4154	21.792	22.0402	23.636	22.8474	22.6045	22.7781	-0.669219	0.0147098	0.024432	-0.995725	0.000799433	0.0015994	-0.931113	0.0014348	0.00288793
P46776	RPL27A	25.2151	24.6739	24.7233	24.5217	24.6073	24.3093	24.3512	23.8241	25.174	24.9745	24.6474	24.4805	25.155	24.033	24.6877	24.3539	24.9179	24.6206	24.9171	24.8776	-0.491582	0.0265879	0.0413497	-0.348513	0.104271	0.133084	-0.602286	0.0083634	0.0141302
P46777	RPL5	24.7184	23.9314	23.7955	23.8216	24.127	23.7293	23.7184	23.6251	24.7129	24.2192	23.7218	23.8369	24.2999	23.7459	23.7696	23.8589	24.5282	24.0619	23.8621	24.047	-0.539745	0.0012833	0.0028315	-0.703819	9.76025e-05	0.000242729	-0.639382	0.000266255	0.00064631
P46778	RPL21	23.1927	22.6917	22.7761	22.2271	22.2762	22.3285	22.171	21.4096	23.1588	22.9988	22.6365	22.2744	22.8781	22.0945	22.6814	22.4661	22.5711	22.6726	22.9216	22.7301	-0.258156	0.308059	0.365156	-0.178054	0.478738	0.527563	-0.593914	0.0265184	0.0401059
P46779	RPL28	24.7333	23.8226	23.7845	23.3273	23.7536	23.5888	23.5935	23.1058	24.7771	24.1486	23.8335	23.6044	24.1424	23.5131	23.9656	23.5681	24.3253	23.9633	24.096	23.8815	-0.539056	0.0154463	0.0255772	-0.491737	0.0252824	0.036591	-0.848946	0.000512144	0.00114992
P46781	RPS9	24.6195	23.9851	23.8725	23.7603	23.7415	23.4787	23.395	23.1115	24.6025	24.3127	23.8238	23.7202	24.0266	23.4718	23.7111	23.635	24.2263	24.015	24.0913	24.1183	-0.39064	0.0957662	0.129549	-0.464548	0.050967	0.069433	-0.574219	0.0186273	0.0292199
P46782	RPS5	17.7503	18.6138	19.4756	20.4239	18.4729	19.4063	19.9425	17.8916	18.6984	19.4376	19.5128	18.8953	18.6006	18.9331	18.8919	18.8443	17.6744	19.4284	19.943	19.5591	0.924536	0.0210131	0.0335424	1.31386	0.0020525	0.00373556	0.883525	0.0265278	0.04011
P46783	RPS10	19.1565	19.1485	19.8379	20.5345	18.5243	19.6379	19.7552	18.6095	19.6216	20.279	19.1921	19.2778	18.9916	19.3082	19.1438	18.9425	19.1611	19.3611	20.2244	19.981	0.455924	0.186969	0.235076	0.539691	0.121707	0.153119	0.378051	0.270311	0.319463
P46821	MAP1B	24.6089	23.0387	22.6473	22.5715	25.8799	21.8202	21.434	21.3774	24.4681	21.9919	22.0068	21.2423	25.694	21.3188	20.1712	20.9276	25.032	21.7635	21.5557	21.7955	-3.14999	7.64326e-07	5.12802e-06	-3.57357	1.2569e-07	8.70808e-07	-3.55372	1.36401e-07	9.99386e-07
P46926	GNPDA1	20.972	18.4742	15.2787	17.9677	20.0502	15.3102	17.7119	17.9184	20.8189	18.6135	17.8195	18.4324	20.2354	17.9963	15.968	16.4816	20.6232	18.086	18.6229	18.4257	-2.84393	0.000291589	0.000777483	-3.45974	3.50827e-05	9.89656e-05	-2.69477	0.000492078	0.00110903
P46934	NEDD4	16.9783	17.0882	16.6395	16.0221	17.1953	17.5192	16.4723	17.3877	16.8255	17.6467	16.852	17.1048	17.566	17.2472	17.357	16.8259	17.1736	17.1636	17.0987	16.947	0.185245	0.434308	0.494722	-0.263822	0.269575	0.314864	-0.290238	0.226131	0.273017
P46937	YAP1	18.7717	16.9516	17.1195	15.8604	17.3266	16.5336	16.1588	16.0142	18.1593	15.2287	14.8271	16.2496	17.2454	15.2326	15.5639	16.3813	18.4356	14.8562	16.3158	15.2608	-2.22716	9.78441e-05	0.000305049	-1.99068	0.000313673	0.000691327	-2.03447	0.000252433	0.00061576
P46939	UTRN	18.2683	21.0125	19.9148	20.8431	19.2732	20.4284	19.8723	20.462	17.7688	20.0485	20.034	20.136	19.1016	20.4678	19.1483	19.8669	18.4474	20.3004	19.5453	20.2224	1.87967	1.85226e-06	1.07023e-05	1.13108	0.000616765	0.0012744	1.7342	5.34848e-06	2.14495e-05
P46940	IQGAP1	20.8742	21.9363	21.9209	22.0988	21.4463	21.9541	21.7682	21.8221	20.951	22.0956	21.9414	21.9719	21.5217	21.9002	22.0327	22.1706	20.9968	22.0238	22.1413	22.2275	0.823979	1.83572e-05	7.43231e-05	0.802893	2.50456e-05	7.33119e-05	0.900172	6.1085e-06	2.39146e-05
P46976	GYG1	18.1862	16.744	17.9939	15.8898	17.4434	16.2968	16.988	16.1073	18.2511	17.1777	18.1406	15.566	17.5235	16.597	17.2978	15.0547	17.7186	16.7119	18.1016	16.874	-1.11908	0.00169545	0.00361558	-0.120188	0.697892	0.734843	-1.92623	5.33585e-06	2.14221e-05
P46977	STT3A	23.0387	23.3531	23.4981	23.7722	23.483	23.7255	23.8552	24.2182	23.147	23.4818	23.6193	23.9298	23.2874	23.8168	23.8715	24.0925	23.274	23.5708	23.48	23.6528	0.343603	0.0302237	0.0463182	0.418831	0.0101952	0.0159177	0.687118	0.00017059	0.000436391
P47736	RAP1GAP	16.7265	15.5811	14.707	16.2929	17.0677	15.8364	16.2792	15.8222	16.986	16.0009	16.1271	14.618	17.0245	16.686	15.7926	15.3083	17.0405	15.721	14.3369	16.8748	-1.00399	0.02113	0.0337051	-1.5205	0.00121958	0.00234287	-1.18585	0.00793346	0.0134417
P47755	CAPZA2	22.0407	21.7983	21.7477	21.4269	21.5753	21.7669	22.2377	21.4599	22.1828	21.7709	21.5113	21.374	21.9418	21.941	22.0169	21.0884	21.7127	21.8762	21.5094	21.8368	-0.0599695	0.729415	0.772109	-0.0860501	0.62027	0.663498	-0.453428	0.0159012	0.0252547
P47756	CAPZB	22.2523	21.6598	21.5195	22.0808	22.1651	21.1428	21.9801	21.2095	22.3192	21.2424	21.4471	21.0222	22.2817	21.3471	21.2745	21.123	22.4472	21.813	21.2914	22.292	-0.852045	0.00171708	0.00365911	-0.790575	0.00310605	0.00543014	-0.747564	0.00468922	0.00834414
P47895	ALDH1A3	18.2472	16.1602	16.15	16.1691	17.9299	16.8884	17.5269	16.0541	18.5254	16.1391	15.4218	15.4777	17.8658	16.1769	17.4593	16.4351	18.0264	17.043	16.7669	16.1192	-1.63744	0.000110983	0.000341117	-1.454	0.000375001	0.000814793	-2.06794	7.15115e-06	2.75462e-05
P47897	QARS1	21.0013	21.3651	21.3418	21.2743	21.3154	21.0031	21.4391	21.2415	20.9141	21.0796	21.2722	21.2551	21.2599	21.1332	21.2841	21.3553	21.1657	21.1464	21.2926	21.1959	0.0141837	0.902694	0.921632	0.194636	0.105789	0.134706	0.133086	0.259662	0.308645
P47914	RPL29	18.5023	19.4154	18.9963	19.4036	18.0632	18.9138	19.109	17.1885	18.5162	18.5597	16.3088	18.6996	18.7864	18.7093	18.1358	17.2004	18.247	18.0005	18.1331	18.3487	0.296682	0.542623	0.600117	-0.286436	0.556512	0.603602	-0.254878	0.600441	0.648078
P47929	LGALS7; LGALS7B	17.9677	19.7653	19.187	23.3979	14.6439	19.4759	20.9419	18.5117	13.8346	19.1719	19.1269	20.0628	19.1427	22.0547	19.8155	19.1691	15.792	19.4507	15.584	19.4627	3.70753	0.00356198	0.00694075	2.65488	0.0276476	0.0396784	3.84466	0.00270312	0.00509955
P47974	ZFP36L2	17.7807	15.6396	15.857	15.7086	17.6193	17.5916	15.224	16.6203	16.9646	15.6627	15.9096	15.5057	16.7462	16.237	16.0911	15.2157	17.5037	15.5051	15.4608	15.3874	-1.1957	0.0035563	0.00693405	-1.6144	0.000257733	0.000580652	-1.63533	0.000226237	0.000558686
P47985	UQCRFS1	21.9601	21.5552	21.7751	21.8229	20.4579	21.6647	21.692	21.4453	21.9304	21.9355	21.8092	21.9108	21.0028	21.5695	21.7607	21.9167	21.5495	21.7437	22.0029	22.1304	0.31358	0.190219	0.238361	0.427855	0.0795752	0.104345	0.465089	0.0584955	0.081659
P48047	ATP5PO	16.882	16.6733	18.7214	18.9131	15.9711	19.1733	19.4681	15.4906	17.6353	18.6482	18.3905	15.516	17.8534	18.4312	19.2908	18.1657	13.8407	17.9315	19.3036	18.6102	1.73496	0.035678	0.0536604	2.59837	0.00315081	0.00549876	0.902628	0.253301	0.301995
P48059	LIMS1	18.7788	17.7644	16.9412	15.6943	18.4848	17.8736	16.1789	15.2814	18.982	17.9504	15.5975	17.843	18.2178	15.4494	16.941	15.718	18.7039	17.7839	15.7828	15.2704	-1.26914	0.0205732	0.0329369	-2.3452	0.000175996	0.000410086	-2.67203	4.21658e-05	0.000129377
P48067	SLC6A9	15.3171	16.9885	16.351	17.4619	18.1019	18.4966	16.3243	18.3703	16.8692	17.5874	17.7494	18.322	18.1055	18.4971	17.4512	18.4408	17.1146	17.1886	16.2231	17.9888	0.649991	0.188313	0.236319	-0.281844	0.560762	0.607112	1.0151	0.0465648	0.0662555
P48147	PREP	19.8659	20.0374	20.189	20.0571	19.4811	20.535	20.8766	20.2469	19.6256	20.0733	20.2422	20.1767	19.7067	20.6865	21.1731	20.7135	19.6969	20.0796	20.4558	19.9264	0.607114	0.00793188	0.0140557	0.912072	0.000279944	0.000626681	0.548875	0.0147122	0.0235285
P48163	ME1	15.5601	16.2178	16.5728	18.4817	14.2965	16.027	16.4086	15.5634	15.304	16.2032	15.6881	14.2365	15.1462	15.8603	16.7544	15.6765	15.7872	16.3328	14.5927	17.6691	0.909427	0.149234	0.192029	0.784522	0.210151	0.251241	1.10663	0.0832467	0.11178
P48200	IREB2	17.6381	16.8507	16.5675	15.1826	17.077	16.3772	17.0921	14.9783	17.7548	16.9156	15.8669	16.5153	17.1602	16.2865	15.3668	16.0342	17.405	16.87	16.8486	16.1888	-0.747052	0.0342941	0.0518265	-1.05865	0.00444887	0.00751437	-1.62717	9.11902e-05	0.00025155
P48382	RFX5	18.9409	15.9821	15.6667	16.6524	18.9889	15.9737	15.7804	15.9013	19.0718	14.6078	16.0258	16.8265	18.6958	15.7424	16.0041	16.4894	18.9471	15.4807	16.1167	16.7322	-3.37157	1.37999e-11	7.64875e-10	-3.01018	9.33036e-11	2.73782e-09	-2.40855	3.54018e-09	5.65108e-08
[truncated: 4,478 more rows]

## Sheet: SD 2
PRICKLE1	PRICKLE2	PRICKLE3
TMEM129	TMEM129	TMEM129
C1orf226	TMEM223	ILVBL
MEIOC	ILVBL	C1orf226
TMEM131L	ELOVL7	MEIOC
DENND11	MEIOC	TMEM131L
CNOT1	TYW5	VWA8
FAM83G	TMEM131L	DENND11
TLCD2	DENND11	TLCD2
[truncated: 1,261 more rows]

## Sheet: SD 3
GENEID	PROTID	up_PRK1	up_PRK2	up_PRK3
[truncated: 5,986 more rows]

[truncated: 10 more sheets: SD 4, SD 5, SD 6, SD 7, SD 8, SD 9, Table 10, Table 11, Table 12, SD 10]
