# Supplementary material for: PRICKLE3 protects VANGL proteins from CK1-mediated phosphorylation and RNF43-mediated degradation
Source: Commun Biol. 2025 Dec 27;9:142. doi: 10.1038/s42003-025-09422-9 (PMC12859043; doi:10.1038/s42003-025-09422-9)
Supplement: Supplementary file 4 — Supplementary_Data_11 [file 42003_2025_9422_MOESM4_ESM.xlsx]

## Sheet: FIGURE1
	See Supplementary Data file 1

## Sheet: FIGURE3
FIGURE 3D
Repetition	Column 1	Column 2	Column 3	Column 4
1	1	0.74341	1	1.40866
2	1	0.897197	1	1.23556
3	1	1.36148	1	1.23131
4	1	0.879793	1	1.63197
5	1	0.856774	1	1.32259
FIGURE 3E
Repetition	Column 1	Column 2	Column 3	Column 4
1	1	1.73533	1	0.437645
2	1	1.3947	1	0.758616
3	1	0.672724	1	0.691948
4	1	1.13178	1	0.30124
5	1	1.17458	1	0.376555
FIGURE 3G
Repetition	Column 1	Column 2	Column 3	Column 4	Column 5	Column 6	Column 7	Column 8
1	1	2.16881	1	1.41101	1	2.00381	1	0.91902
2	1	1.97752	1	1.09334	1	1.90921	1	2.32225
3	1	1.37251	1	0.728831	1	1.62177	1	1.13478
4	1	1.98773	1	1.54024	1	1.65383	1	1.44376
FIGURE 3H
Repetition	Column 1	Column 2	Column 3	Column 4	Column 5	Column 6	Column 7	Column 8
1	1	0.919945	1	1.10605	1	0.77276	1	2.415
2	1	0.462659	1	0.739114	1	0.531065	1	0.462883
3	1	0.630093	1	1.11333	1	0.455127	1	0.773219
4	1	0.53569	1	0.694905	1	0.500932	1	0.442517

## Sheet: FIGURE4
FIGURE 4B
Repetition	Column 1	Column 2
1	1	10.0778
2	1	4.43572
3	1	4.12883
4	1	12.4303
FIGURE 4C
Repetition	Column 1	Column 2
1	1	0.0803272
2	1	0.3969
3	1	0.400854
4	1	0.068558
FIGURE4E
	-DOX			+DOX
time	REP1	REP2	REP3	REP1	REP2	REP3
0	1	1	1	1	1	1
2	0.669956	1.2834	0.759885	0.297102	0.928765	1.41186
4	0.371197	0.952765	0.683636	1.06881	0.863747	1.18281
5	0.573694	0.73629	0.718119	0.966126	0.790073	1.3702
6	0.469941	0.57591	0.510672	1.17785	0.899769	1.47001
8	0.61726	0.605863	0.51652	0.601216	1.0466	1.37318
FIGURE4F
	-DOX				+DOX
time	REP1	REP2	REP3	REP4	REP1	REP2	REP3	REP4
0	1	1	1	1	1	1	1	1
2	1.25378	0.434812	0.644832	0.803269	2.35072	0.924827	0.874662	0.721574
4	1.95006	0.365758	0.605454	1.11549	0.730548	0.652271	0.715875	0.736149
5	1.04705	0.259489	0.557202	0.985458	0.929217	0.748471	0.611085	0.442826
6	1.37627	0.163195	0.60157	1.0397	0.445127	0.770565	0.492804	0.306049
8	0.781416	0.102975	0.397917	0.955471	0.502097	0.961247	0.198228	0.271908
FIGURE 4H
Repetition	Column 1	Column 2
1	1	4.38512
2	1	5.79884
3	1	8.74512
4	1	5.03745
FIGURE 4I
Repetition	Column 1	Column 2
1	1	0.096661
2	1	0.040439
3	1	0.016787
4	1	0.078186
FIGURE 4K
	-DOX				+DOX
time	REP1	REP2	REP3	REP4	REP1	REP2	REP3	REP4
0	1	1	1	1	1	1	1	1
2	0.809237	0.937745	1.69784	0.894182	1.12162	0.846612	1.1494	0.570895
4	0.852758	0.856288	1.58826	0.958661	0.741781	0.894751	1.00847	0.581369
5	0.530834	0.890462	0.925761	0.815642	0.680119	0.602107	1.00841	0.61218
6	0.755136	0.669791	0.723462	0.806444	0.53211	0.81838	0.81917	0.682269
8	0.451414	0.739751	0.891385	0.590984	0.565552	0.496433	0.74079	0.654765
FIGURE 4L
	-DOX				+DOX
time	REP1	REP2	REP3	REP4	REP1	REP2	REP3	REP4
0	1	1	1	1	1	1	1	1
2	1.2305	0.946641	0.637954	0.859561	0.832768	0.97732	0.630125	1.33855
4	0.959978	0.689454	0.39523	0.760526	1.0981	0.561091	0.716388	1.18425
5	0.715222	0.966077	1.21661	0.803896	1.10508	1.15574	0.368418	1.11296
6	0.240712	1.39271	1.09905	0.791553	1.27328	1.03745	0.834607	1.01653
8	1.26689	0.975876	0.689388	0.898999	1.0031	1.30543	0.778496	0.805619
FIGURE 4N
Repetition	Column 1	Column 2	Column 3	Column 4	Column 5	Column 6
1	1	1.16717	9.39423	1	1.19321	8.75567
2	1	1.31937	11.9339	1	0.40037	2.70324
3	1	1.27847	8.87157	1	1.14956	6.9828
4	1	1.4925	12.9072	1	1.04514	8.62141
5	1	0.993969	8.15762	1	0.836008	4.92729
FIGURE 4O
Repetition	Column 1	Column 2	Column 3	Column 4	Column 5	Column 6
1	1	1.05346	3.77563	1	0.957426	3.80348
2	1	0.904293	3.86333	1	0.947061	3.02854
3	1	1.00754	1.3902	1	0.949759	1.09501
4	1	1.18447	6.86822	1	1.16054	5.61222
5	1	1.24401	4.26322	1	1.07733	4.97577

## Sheet: FIGURE5
FIGURE 5G
	-DOX					+DOX
time	REP1	REP2	REP3	REP4	REP5	REP1	REP2	REP3	REP4	REP5
0.5	1	1	1	1	1	1	1	1	1	1
1	1.06772	1.09108	1.48661	1.03084	1.51705	0.895157	1.09943	1.85769	0.81251	0.782087
2	1.03969	0.982622	1.55585	1.17347	1.34842	1.16141	1.45973	2.41779	0.699962	0.778146
3	0.942262	0.773057	1.08278	0.899598	0.384801	1.07347	0.884888	2.48771	0.25315	0.825982
6	0.980802	0.886214	1.45808	0.623668	0.525664	1.21892	1.08997	2.54889	0.369468	0.728095
FIGURE 5H
	-DOX					+DOX
time	REP1	REP2	REP3	REP4	REP5	REP1	REP2	REP3	REP4	REP5
0.5	1	1	1	1	1	1	1	1	1	1
1	0.960489	1.15071	1.36371	2.6112	2.23916	0.862895	0.566317	0.89065	1.02792	1.30413
2	1.93628	1.39915	3.4601	3.26318	3.10183	1.1543	0.534323	1.51173	0.971767	1.36338
3	1.96369	5.25081	4.41811	3.88518	3.6811	0.715049	0.519385	1.26824	1.34086	2.41339
6	2.67232	4.32915	6.29823	3.99391	5.50455	0.771374	0.496041	1.40613	1.6998	3.9372
FIGURE 5K					FIGURE 5L
Replicate	Treatment	ratio			Replicate	Treatment	ratio
1	CTRL	0.730406			1	CTRL	2.4833
1	CTRL	1.48792			1	CTRL	1.3772
1	CTRL	1.0469			1	CTRL	1.81486
1	CTRL	1.21577			1	CTRL	1.94804
1	CTRL	3.69011			1	CTRL	0.61057
1	CTRL	1.34851			1	CTRL	1.20064
1	CTRL	2.7224			1	CTRL	1.01788
1	CTRL	3.28301			1	CTRL	0.715844
1	CTRL	4.59876			1	CTRL	0.871859
1	CTRL	1.44242			1	CTRL	1.10658
1	CTRL	1.92753			1	CTRL	1.14609
1	CTRL	4.98666			1	CTRL	0.867324
1	CTRL	4.40498			1	CTRL	0.365777
1	CTRL	2.18163			1	CTRL	1.16409
1	CTRL	1.27815			1	CTRL	2.42419
1	CTRL	13.5798			1	CTRL	0.433225
1	CTRL	3.12614			1	CTRL	0.909706
1	CTRL	1.55174			1	CTRL	1.62163
1	CTRL	0.555466			1	CTRL	1.29971
1	CTRL	2.55559			1	CTRL	0.881944
1	CTRL	1.17282			1	CTRL	0.430954
1	CTRL	2.08194			1	CTRL	1.50912
1	CTRL	0.739844			1	CTRL	2.71331
1	CTRL	1.03861			1	CTRL	1.68215
1	CTRL	1.6924			1	CTRL	1.7594
1	CTRL	2.64164			1	CTRL	0.905398
1	CTRL	2.64164			1	CTRL	1.02515
1	CTRL	2.52203			1	CTRL	1.10101
1	CTRL	1.41286			1	CTRL	2.11047
1	CTRL	1.42136			1	CTRL	1.25883
1	CTRL	3.07793			1	CTRL	0.707843
1	CTRL	2.17412			1	CTRL	1.04875
1	CTRL	1.30173			1	CTRL	1.79535
1	CTRL	1.77947			1	CTRL	1.12603
1	CTRL	4.01788			1	CTRL	0.824378
1	CTRL	6.43265			1	CTRL	0.212071
1	CTRL	1.52289			1	CTRL	0.656874
1	CTRL	8.01591			1	CTRL	0.182737
1	CTRL	0.925513			1	CTRL	1.60185
1	CTRL	2.37722			1	CTRL	0.953517
1	CTRL	2.1219			1	CTRL	0.897119
1	CTRL	0.936491			1	CTRL	1.15361
1	PRICKLE3 OE	1.17472			1	PRICKLE3 OE	1.6554
1	PRICKLE3 OE	1.74419			1	PRICKLE3 OE	1.43488
1	PRICKLE3 OE	0.967066			1	PRICKLE3 OE	2.20252
1	PRICKLE3 OE	2.91595			1	PRICKLE3 OE	0.759277
1	PRICKLE3 OE	1.38103			1	PRICKLE3 OE	0.536298
1	PRICKLE3 OE	4.73076			1	PRICKLE3 OE	0.628459
1	PRICKLE3 OE	1.49028			1	PRICKLE3 OE	1.4141
1	PRICKLE3 OE	4.60092			1	PRICKLE3 OE	0.76723
1	PRICKLE3 OE	3.64152			1	PRICKLE3 OE	0.839732
1	PRICKLE3 OE	1.66773			1	PRICKLE3 OE	1.07179
1	PRICKLE3 OE	3.0448			1	PRICKLE3 OE	0.700594
1	PRICKLE3 OE	5.32221			1	PRICKLE3 OE	0.617101
1	PRICKLE3 OE	2.51659			1	PRICKLE3 OE	0.65686
1	PRICKLE3 OE	1.63396			1	PRICKLE3 OE	0.845505
1	PRICKLE3 OE	4.80442			1	PRICKLE3 OE	0.922388
1	PRICKLE3 OE	1.32635			1	PRICKLE3 OE	1.61751
1	PRICKLE3 OE	2.05407			1	PRICKLE3 OE	1.67529
1	PRICKLE3 OE	5.65976			1	PRICKLE3 OE	0.8724
1	PRICKLE3 OE	1.9105			1	PRICKLE3 OE	0.903196
1	PRICKLE3 OE	1.7184			1	PRICKLE3 OE	0.737476
1	PRICKLE3 OE	2.53938			1	PRICKLE3 OE	0.871398
1	PRICKLE3 OE	2.11647			1	PRICKLE3 OE	0.763065
1	PRICKLE3 OE	0.980441			1	PRICKLE3 OE	0.885928
1	PRICKLE3 OE	4.15169			1	PRICKLE3 OE	0.833557
1	PRICKLE3 OE	1.69339			1	PRICKLE3 OE	0.805926
1	PRICKLE3 OE	0.941338			1	PRICKLE3 OE	2.60733
1	PRICKLE3 OE	1.68946			1	PRICKLE3 OE	1.25396
1	PRICKLE3 OE	4.28733			1	PRICKLE3 OE	0.424668
1	PRICKLE3 OE	3.68899			1	PRICKLE3 OE	0.468181
1	PRICKLE3 OE	4.54359			1	PRICKLE3 OE	0.664194
1	PRICKLE3 OE	11.63			1	PRICKLE3 OE	0.364928
1	PRICKLE3 OE	4.39358			1	PRICKLE3 OE	0.554492
1	PRICKLE3 OE	3.71688			1	PRICKLE3 OE	0.346268
1	PRICKLE3 OE	8.9626			1	PRICKLE3 OE	0.406091
1	PRICKLE3 OE	2.35018			1	PRICKLE3 OE	0.545632
1	PRICKLE3 OE	3.72714			1	PRICKLE3 OE	0.833268
1	PRICKLE3 OE	3.01695			1	PRICKLE3 OE	1.15858
1	PRICKLE3 OE	4.93249			1	PRICKLE3 OE	0.57789
1	PRICKLE3 OE	7.42546			1	PRICKLE3 OE	0.551989
1	PRICKLE3 OE	6.92742			1	PRICKLE3 OE	0.57689
1	PRICKLE3 OE	12.4392			1	PRICKLE3 OE	0.349842
1	PRICKLE3 OE	3.60958			1	PRICKLE3 OE	0.992609
2	CTRL	2.18136			2	CTRL	1.28782
2	CTRL	2.30337			2	CTRL	0.786421
2	CTRL	1.62334			2	CTRL	0.767466
2	CTRL	1.6545			2	CTRL	1.19544
2	CTRL	2.16049			2	CTRL	1.16504
2	CTRL	3.31831			2	CTRL	0.95712
2	CTRL	3.35575			2	CTRL	0.570597
2	CTRL	1.99247			2	CTRL	0.938444
2	CTRL	2.49819			2	CTRL	1.09097
2	CTRL	1.56473			2	CTRL	0.789186
2	CTRL	2.51034			2	CTRL	0.872068
2	CTRL	1.54383			2	CTRL	0.871764
2	CTRL	3.97061			2	CTRL	0.465696
2	CTRL	2.34918			2	CTRL	0.589496
2	CTRL	2.23414			2	CTRL	0.806997
2	CTRL	2.06476			2	CTRL	0.837407
2	CTRL	4.1021			2	CTRL	0.592313
2	CTRL	3.57219			2	CTRL	0.680177
2	CTRL	2.70459			2	CTRL	0.503488
2	CTRL	4.85471			2	CTRL	0.943191
2	CTRL	2.08466			2	CTRL	1.5047
2	CTRL	1.17066			2	CTRL	1.24237
2	CTRL	0.833896			2	CTRL	1.7521
2	CTRL	7.90946			2	CTRL	0.739659
2	CTRL	1.13728			2	CTRL	1.86747
2	CTRL	1.51568			2	CTRL	1.60238
2	CTRL	0.924938			2	CTRL	2.02254
2	CTRL	0.569092			2	CTRL	1.9333
2	CTRL	1.61506			2	CTRL	1.16662
2	CTRL	1.48931			2	CTRL	1.47137
2	CTRL	1.06218			2	CTRL	3.20334
2	CTRL	1.14202			2	CTRL	1.6577
2	CTRL	1.37106			2	CTRL	0.666848
2	CTRL	3.9063			2	CTRL	0.806132
2	CTRL	3.13271			2	CTRL	1.41
2	CTRL	1.05645			2	CTRL	3.24563
2	CTRL	1.21498			2	CTRL	1.86698
2	CTRL	0.963398			2	CTRL	1.84502
2	CTRL	1.83932			2	CTRL	0.881334
2	CTRL	1.72107			2	CTRL	1.2271
2	CTRL	2.11192			2	CTRL	0.622183
2	CTRL	1.21129			2	CTRL	1.23768
2	CTRL	4.28097			2	CTRL	1.35894
2	CTRL	1.27541			2	CTRL	0.691315
2	CTRL	1.93738			2	CTRL	1.07594
2	CTRL	2.4084			2	CTRL	1.3563
2	CTRL	3.37953			2	CTRL	1.2576
2	CTRL	2.11485			2	CTRL	0.781717
2	CTRL	0.997932			2	CTRL	1.20736
2	CTRL	2.28672			2	CTRL	0.862802
2	CTRL	2.28491			2	CTRL	1.16612
2	CTRL	1.32526			2	CTRL	1.00815
2	CTRL	4.14064			2	CTRL	0.268942
2	CTRL	5.57826			2	CTRL	0.482253
2	CTRL	2.01409			2	CTRL	1.14033
2	CTRL	0.904951			2	CTRL	2.29306
2	PRICKLE3 OE	4.70071			2	PRICKLE3 OE	0.727496
2	PRICKLE3 OE	3.12933			2	PRICKLE3 OE	0.914067
2	PRICKLE3 OE	6.80119			2	PRICKLE3 OE	0.475498
2	PRICKLE3 OE	5.69166			2	PRICKLE3 OE	0.458545
2	PRICKLE3 OE	5.21852			2	PRICKLE3 OE	0.918362
2	PRICKLE3 OE	1.98064			2	PRICKLE3 OE	1.14777
2	PRICKLE3 OE	3.23677			2	PRICKLE3 OE	1.1237
2	PRICKLE3 OE	5.446			2	PRICKLE3 OE	0.727522
2	PRICKLE3 OE	3.01372			2	PRICKLE3 OE	0.802557
2	PRICKLE3 OE	3.07215			2	PRICKLE3 OE	1.13842
2	PRICKLE3 OE	2.69861			2	PRICKLE3 OE	0.846289
2	PRICKLE3 OE	2.18222			2	PRICKLE3 OE	0.989442
2	PRICKLE3 OE	8.67203			2	PRICKLE3 OE	1.07715
2	PRICKLE3 OE	7.41758			2	PRICKLE3 OE	1.06451
2	PRICKLE3 OE	2.50157			2	PRICKLE3 OE	0.704553
2	PRICKLE3 OE	4.38821			2	PRICKLE3 OE	0.688826
2	PRICKLE3 OE	4.47143			2	PRICKLE3 OE	0.660707
2	PRICKLE3 OE	2.79048			2	PRICKLE3 OE	0.774976
2	PRICKLE3 OE	10.6299			2	PRICKLE3 OE	0.729926
2	PRICKLE3 OE	2.05422			2	PRICKLE3 OE	0.972041
2	PRICKLE3 OE	4.29352			2	PRICKLE3 OE	1.16352
2	PRICKLE3 OE	2.84267			2	PRICKLE3 OE	0.503339
2	PRICKLE3 OE	3.76434			2	PRICKLE3 OE	0.935758
2	PRICKLE3 OE	6.02738			2	PRICKLE3 OE	0.653158
2	PRICKLE3 OE	10.3317			2	PRICKLE3 OE	0.55195
2	PRICKLE3 OE	2.94273			2	PRICKLE3 OE	0.947257
2	PRICKLE3 OE	3.78316			2	PRICKLE3 OE	0.756744
2	PRICKLE3 OE	1.98472			2	PRICKLE3 OE	1.19484
2	PRICKLE3 OE	2.23676			2	PRICKLE3 OE	0.562785
2	PRICKLE3 OE	5.32391			2	PRICKLE3 OE	0.57421
2	PRICKLE3 OE	3.03111			2	PRICKLE3 OE	0.632732
2	PRICKLE3 OE	8.77035			2	PRICKLE3 OE	0.761227
2	PRICKLE3 OE	1.23622			2	PRICKLE3 OE	1.04542
2	PRICKLE3 OE	3.78993			2	PRICKLE3 OE	1.76862
2	PRICKLE3 OE	3.41481			2	PRICKLE3 OE	1.01018
2	PRICKLE3 OE	8.17803			2	PRICKLE3 OE	1.42987
2	PRICKLE3 OE	2.86916			2	PRICKLE3 OE	1.26413
2	PRICKLE3 OE	2.85029			2	PRICKLE3 OE	1.55553
2	PRICKLE3 OE	4.93965			2	PRICKLE3 OE	0.380871
2	PRICKLE3 OE	3.70637			2	PRICKLE3 OE	1.63209
2	PRICKLE3 OE	3.64726			2	PRICKLE3 OE	0.542381
2	PRICKLE3 OE	2.31242			2	PRICKLE3 OE	1.02709
2	PRICKLE3 OE	2.70398			2	PRICKLE3 OE	0.469776
2	PRICKLE3 OE	2.49346			2	PRICKLE3 OE	1.83795
2	PRICKLE3 OE	2.9076			2	PRICKLE3 OE	0.985401
2	PRICKLE3 OE	4.7075			2	PRICKLE3 OE	0.375598
2	PRICKLE3 OE	1.91196			2	PRICKLE3 OE	0.963463
2	PRICKLE3 OE	2.84827			2	PRICKLE3 OE	0.825992
2	PRICKLE3 OE	8.47477			2	PRICKLE3 OE	0.415821
2	PRICKLE3 OE	3.32181			2	PRICKLE3 OE	0.379837
2	PRICKLE3 OE	3.31656			2	PRICKLE3 OE	1.1574
2	PRICKLE3 OE	5.02164			2	PRICKLE3 OE	0.742616
2	PRICKLE3 OE	3.83185			2	PRICKLE3 OE	1.07553
2	PRICKLE3 OE	1.975			2	PRICKLE3 OE	1.0747
2	PRICKLE3 OE	3.19897			2	PRICKLE3 OE	1.45526
2	PRICKLE3 OE	3.16192			2	PRICKLE3 OE	1.18154
3	CTRL	1.49021			3	CTRL	1.65793
3	CTRL	0.801385			3	CTRL	1.15064
3	CTRL	1.36124			3	CTRL	0.920477
3	CTRL	1.48928			3	CTRL	1.09237
3	CTRL	2.33017			3	CTRL	1.22559
3	CTRL	3.40744			3	CTRL	1.18832
3	CTRL	1.48853			3	CTRL	0.787789
3	CTRL	1.31916			3	CTRL	1.15762
3	CTRL	1.28807			3	CTRL	0.964489
3	CTRL	1.06221			3	CTRL	1.00271
3	CTRL	3.45686			3	CTRL	0.815374
3	CTRL	1.75239			3	CTRL	1.17191
3	CTRL	1.32326			3	CTRL	1.00145
3	CTRL	1.40831			3	CTRL	1.18202
3	CTRL	1.19581			3	CTRL	0.62371
3	CTRL	0.88811			3	CTRL	2.02889
3	CTRL	2.97771			3	CTRL	0.876858
3	CTRL	3.02516			3	CTRL	0.556989
3	CTRL	3.36718			3	CTRL	0.966193
3	CTRL	2.33706			3	CTRL	0.108969
3	CTRL	1.06951			3	CTRL	1.85541
3	CTRL	4.15518			3	CTRL	0.656632
3	CTRL	3.93965			3	CTRL	0.976189
3	CTRL	1.4047			3	CTRL	0.970475
3	CTRL	2.1348			3	CTRL	0.741785
3	CTRL	3.68255			3	CTRL	0.847157
3	CTRL	3.03596			3	CTRL	0.693629
3	CTRL	1.463			3	CTRL	1.09816
3	CTRL	4.48073			3	CTRL	1.07207
3	CTRL	3.01012			3	CTRL	1.1658
3	CTRL	0.838796			3	CTRL	2.60356
3	CTRL	2.78533			3	CTRL	0.971326
3	CTRL	1.00392			3	CTRL	2.28196
3	CTRL	2.20317			3	CTRL	1.11115
3	CTRL	2.61242			3	CTRL	0.788323
3	CTRL	2.82705			3	CTRL	0.77426
3	CTRL	2.329			3	CTRL	0.978817
3	CTRL	2.12198			3	CTRL	0.658527
3	CTRL	2.04011			3	CTRL	0.668952
3	CTRL	0.658888			3	CTRL	1.47767
3	CTRL	1.11276			3	CTRL	1.06651
3	CTRL	1.23858			3	CTRL	1.13672
3	CTRL	1.02795			3	CTRL	1.07404
3	CTRL	2.39773			3	CTRL	1.51746
3	CTRL	1.69208			3	CTRL	0.997149
3	CTRL	0.965694			3	CTRL	1.50014
3	CTRL	2.36411			3	CTRL	0.848983
3	CTRL	0.960604			3	CTRL	1.82647
3	CTRL	1.46853			3	CTRL	1.17906
3	CTRL	8.5901			3	CTRL	1.00306
3	CTRL	2.40026			3	CTRL	0.799382
3	CTRL	1.84915			3	CTRL	0.943371
3	CTRL	1.77292			3	CTRL	1.19199
3	CTRL	2.59259			3	CTRL	0.722049
3	CTRL	5.54737			3	CTRL	0.728703
3	CTRL	1.51865			3	CTRL	1.50738
3	PRICKLE3 OE	1.53393			3	PRICKLE3 OE	0.739578
3	PRICKLE3 OE	0.920708			3	PRICKLE3 OE	1.50658
3	PRICKLE3 OE	4.55551			3	PRICKLE3 OE	0.432581
3	PRICKLE3 OE	3.16252			3	PRICKLE3 OE	0.706721
3	PRICKLE3 OE	5.08685			3	PRICKLE3 OE	0.475249
3	PRICKLE3 OE	3.03212			3	PRICKLE3 OE	0.9796
3	PRICKLE3 OE	2.90797			3	PRICKLE3 OE	1.4335
3	PRICKLE3 OE	2.36335			3	PRICKLE3 OE	0.498257
3	PRICKLE3 OE	4.37386			3	PRICKLE3 OE	0.615426
3	PRICKLE3 OE	1.72646			3	PRICKLE3 OE	0.964523
3	PRICKLE3 OE	1.2785			3	PRICKLE3 OE	0.856127
3	PRICKLE3 OE	2.79991			3	PRICKLE3 OE	0.649909
3	PRICKLE3 OE	2.45846			3	PRICKLE3 OE	0.806838
3	PRICKLE3 OE	1.61601			3	PRICKLE3 OE	0.981006
3	PRICKLE3 OE	1.83449			3	PRICKLE3 OE	1.224
3	PRICKLE3 OE	3.19924			3	PRICKLE3 OE	0.99683
3	PRICKLE3 OE	2.77087			3	PRICKLE3 OE	1.32775
3	PRICKLE3 OE	4.65252			3	PRICKLE3 OE	0.726353
3	PRICKLE3 OE	6.22216			3	PRICKLE3 OE	0.682854
3	PRICKLE3 OE	3.71573			3	PRICKLE3 OE	0.521845
3	PRICKLE3 OE	2.18672			3	PRICKLE3 OE	0.946753
3	PRICKLE3 OE	3.18013			3	PRICKLE3 OE	0.205303
3	PRICKLE3 OE	1.36919			3	PRICKLE3 OE	0.620972
3	PRICKLE3 OE	3.07047			3	PRICKLE3 OE	0.198701
3	PRICKLE3 OE	2.44098			3	PRICKLE3 OE	1.51764
3	PRICKLE3 OE	2.01492			3	PRICKLE3 OE	0.681882
3	PRICKLE3 OE	1.36125			3	PRICKLE3 OE	1.48353
3	PRICKLE3 OE	2.60325			3	PRICKLE3 OE	0.692373
3	PRICKLE3 OE	5.31264			3	PRICKLE3 OE	0.632856
3	PRICKLE3 OE	4.6309			3	PRICKLE3 OE	0.987189
3	PRICKLE3 OE	3.34643			3	PRICKLE3 OE	0.331319
3	PRICKLE3 OE	9.74484			3	PRICKLE3 OE	0.737355
3	PRICKLE3 OE	2.16287			3	PRICKLE3 OE	0.805124
3	PRICKLE3 OE	2.28746			3	PRICKLE3 OE	0.833279
3	PRICKLE3 OE	23.7747			3	PRICKLE3 OE	0.724423
3	PRICKLE3 OE	3.38967			3	PRICKLE3 OE	0.625602
3	PRICKLE3 OE	3.37075			3	PRICKLE3 OE	0.781507
3	PRICKLE3 OE	2.19755			3	PRICKLE3 OE	1.02277
3	PRICKLE3 OE	7.53817			3	PRICKLE3 OE	0.256518
3	PRICKLE3 OE	4.14322			3	PRICKLE3 OE	0.862076
3	PRICKLE3 OE	3.45146			3	PRICKLE3 OE	1.26441
3	PRICKLE3 OE	3.08109			3	PRICKLE3 OE	0.595478
3	PRICKLE3 OE	4.49755			3	PRICKLE3 OE	0.443697
3	PRICKLE3 OE	2.18685			3	PRICKLE3 OE	0.700361
3	PRICKLE3 OE	4.80258			3	PRICKLE3 OE	0.627681
3	PRICKLE3 OE	1.62137			3	PRICKLE3 OE	1.2396
3	PRICKLE3 OE	3.28493			3	PRICKLE3 OE	1.19302
3	PRICKLE3 OE	3.58581			3	PRICKLE3 OE	1.21669
3	PRICKLE3 OE	2.51394			3	PRICKLE3 OE	1.6093
3	PRICKLE3 OE	4.75509			3	PRICKLE3 OE	0.873645
3	PRICKLE3 OE	3.45563			3	PRICKLE3 OE	1.12629
3	PRICKLE3 OE	4.2179			3	PRICKLE3 OE	1.07731
3	PRICKLE3 OE	2.64318			3	PRICKLE3 OE	0.982277
3	PRICKLE3 OE	3.58363			3	PRICKLE3 OE	0.864179
3	PRICKLE3 OE	3.15745			3	PRICKLE3 OE	0.842856
3	PRICKLE3 OE	3.17227			3	PRICKLE3 OE	1.16491

## Sheet: FIGURE6
FIGURE 6B
Repetition	Column 1	Column 2
1	1	0.478129
2	1	0.524749
3	1	0.777437
4	1	0.709147
FIGURE 6C
Repetition	Column 1	Column 2	Column 3	Column 4	Column 5	Column 6	Column 7
1	0.040032	0.494916	0.597485	1	0.67039	0.546902	0.539192
2	0.170798	0.405238	0.30737	1	0.36847	0.382929	0.55602
3	0.030461	0.168084	0.249975	1	0.468817	0.3389	0.496172
FIGURE 6I
Repetition	Column 1	Column 2	Column 3
1	1	0.631153	1.1582
2	1	0.715305	1.71114
3	1	0.757973	1.50376
4		0.500289	1.25043
5		0.87829	1.28784
6		0.4562	1.38202
7		0.593704
8		0.702278
FIGURE 6K
Repetition	Column 1	Column 2
1	1	1.23464
2	1	0.927398
3	1	0.972921
4	1	0.868599
5	1	1.15773
6	1	0.687762
7	1	1.06999
8	1	0.832393
9	1	0.774236

## Sheet: FIGURE7
FIGURE 7D			FIGURE 7E
-	RNF43		-	RNF43
26.7343	8.98395		2.30607	1.85447
12.7546	16.4569		1.88796	1.61596
20.3618	5.97797		1.56572	2.03046
8.72791	4.43335		1.96809	1.40365
6.35869	7.09502		1.04214	1.69785
20.7599	2.43598		0.961427	1.60055
10.648	16.9679		0.942365	1.66326
17.6243	12.3886		1.58323	1.82926
12.177	4.28671		2.24152	1.58945
15.8395	7.4234		1.32887	1.71734
11.8277	11.0888		1.34957	2.22853
8.80622	5.9143		1.70055	1.44096
4.17599	17.5227		1.42856	1.33661
21.1443	9.77386		2.08471	1.4857
4.04872	3.80916		1.43215	1.73539
10.0863	6.77035		1.29272	1.61563
7.70795	10.5004		1.33054	1.62499
7.9009	6.74663		1.56516	2.44392
14.6208	13.8621		1.49346	0.975568
9.4813	9.93554		1.08533	1.81565
9.31384	6.7647		1.05362	2.3264
10.499	8.37606		0.955741	1.29594
10.2718	12.5509		1.58995	1.78288
39.6242	4.28715		1.75433	1.05335
10.397	14.8893		1.57757	1.16716
15.976	7.44053		1.07112	1.98754
10.2105	6.94678		1.24688	1.23077
5.63941	7.32033		1.36021	1.46986
23.3659	4.4406		1.36996	1.92289
8.58904	5.8396		1.49662	1.16251
15.7123	9.30143		1.40065	1.41524
17.0175	4.9868		1.81588	2.4116
14.6762	9.70289		1.48503	1.49077
16.9225	12.4987		1.5751	1.55113
33.1309	11.1939		1.07507	1.77092
21.3552	8.54539		1.45307	1.33122
36.7911	9.95716		1.24872	1.99264
14.7164	36.9012		2.3102	1.55555
10.7716	13.7828		1.82077	1.42116
47.8289	10.4239		2.12736	1.02786
13.1855	23.9916		1.51489	1.27801
19.7912	8.89961		1.31009	1.27229
29.851	18.4885		1.00105	3.16912
11.3125	14.4931		2.31696	1.62575
15.0388	13.035		1.45155	2.21442
15.4235	25.4936		2.11642	1.26484
13.6188	8.77054		2.57737	1.33708
7.67447	8.15336		1.49578	1.1737
16.4996	18.4178		1.50846	1.04675
12.6042	6.04631		2.13618	1.28896
9.67513	12.8426		3.96872	1.28798
16.8074	11.7027		1.42936	1.19929
14.2179	4.71332		1.53868	0.86432
5.96414	15.3845		3.63126	1.74453
24.2148	8.78054		1.61893	1.03964
4.53839	16.349		2.36187	1.43014
12.9913	14.1952		1.29637	2.19916
7.7275	10.6394		1.22759	1.22651
4.78037	5.9846		1.55676	1.94554
6.30112	7.69353		1.94952	2.18302
21.6693	13.7915		1.41648	1.43364
6.96373	9.69173		1.90738	1.31393
18.9291	21.5559		1.78005	2.73919
17.6128	16.3763		3.47169	1.25034
15.3645	6.73607		2.40496	1.52527
4.7948	8.73531		1.65524	1.09885
6.86879	16.0396		1.26357	2.01847
9.27304	11.855		1.47521	2.51945
18.35	25.4012		1.55781	2.19926
10.3905	21.1538		2.08257	1.81349
10.0835	29.1794		1.29074	1.47364
21.0285	9.61832		1.98376	1.91401
12.1982	10.8063		2.10669	0.961306
15.2368	9.50117		2.19079	0.812883
8.70731	8.40288		1.66475	1.70281
23.1649	11.4834		2.57861	1.04106
15.1602	10.7139		2.09856	2.07372
2.9513	9.90395		2.36254	1.37583
12.1449	4.18779		2.30352	1.52758
8.92827	7.86077		3.37092	2.01254
16.3823	5.35347		2.06936	1.2028
25.9318	12.605		2.07812	2.05526
14.2378	5.87782		1.26187	2.12921
11.6542	6.04496		1.14808	1.41196
8.94893	3.24851		1.10033	1.81537
14.9251	7.77651		1.7907	1.35047
	4.81761			1.32617
	6.06797			2.01951
	4.68957			1.77276
	6.04616			2.07432
	6.88939			0.943971
	6.18851			1.42868
	11.5299			2.30674
	8.50907			1.86593
	18.1055			1.52221
	10.714			2.04551
	13.0768			1.68768
	7.64956			1.94464
	5.811			1.16636
	5.10152			2.23349
	6.9198			1.70461
	9.36159			1.88833
	7.43763			2.16975
